# Supplementary material for: Neo-intline: integrated pipeline enables neoantigen design through the in-silico presentation of T-cell epitope
Source: Signal Transduct Target Ther. 2023 Oct 18;8:397. doi: 10.1038/s41392-023-01644-9 (PMC10582007; doi:10.1038/s41392-023-01644-9)
Supplement: Supplementary file 3 — Data S2 [file 41392_2023_1644_MOESM3_ESM.xlsx]

## Sheet: Supplementary Table 3
Func	Gene	Exonic|Biotype	Transcript	Codon_Change	Impact	dbSNP	LOF|NMD	Chr	Start	End	Ref	Obs	Otherinfo	isoform
frameshift_variant	Rp1	protein_coding	NM_011283:p.Lys1459_Ser1460fs/c.4377_4378insA		HIGH		Rp1:0.50(2);	chr1	4346510	4346510	A	AT	het	frameshift_variant(HIGH||aaa/aaaA|p.Lys1459_Ser1460fs/c.4377_4378insA|2095|Rp1|protein_coding|CODING|NM_011283|4|1),intron_variant(MODIFIER|||c.826+5400_826+5399insA|285|Rp1|protein_coding|CODING|NM_001195662|3|1)
intron_variant	Mrpl15	protein_coding	NM_001177658:c.260+23_260+22insT		MODIFIER			chr1	4783928	4783928	C	CA	het	intron_variant(MODIFIER|||c.260+23_260+22insT|295|Mrpl15|protein_coding|CODING|NM_001177658|2|1),intron_variant(MODIFIER|||c.260+23_260+22insT|204|Mrpl15|protein_coding|CODING|NM_025300|2|1),intron_variant(MODIFIER|||n.155-1195_155-1196insT||Mrpl15||CODING|NR_033530|1|1)
intron_variant	Tcea1	protein_coding	NM_001159751:c.97-175_97-174delTG		MODIFIER	rs214705210		chr1	4867294	4867294	ATG	A	het	intron_variant(MODIFIER|||c.64-175_64-174delTG|300|Tcea1|protein_coding|CODING|NM_001159750|1|1),intron_variant(MODIFIER|||c.64-175_64-174delTG|301|Tcea1|protein_coding|CODING|NM_011541|1|1),intron_variant(MODIFIER|||c.97-175_97-174delTG|312|Tcea1|protein_coding|CODING|NM_001159751|1|1)
frameshift_variant	Rb1cc1	protein_coding	NM_009826:p.Asn887_Val888fs/c.2661_2662insT		HIGH		Rb1cc1:1.00(1);	chr1	6249018	6249018	A	AT	het	frameshift_variant(HIGH||aat/aaTt|p.Asn887_Val888fs/c.2661_2662insT|1588|Rb1cc1|protein_coding|CODING|NM_009826|15|1)
intron_variant	St18	protein_coding	NM_001244692:c.56-24_56-23delTT		MODIFIER			chr1	6770919	6770919	CTT	C	het	intron_variant(MODIFIER|||c.56-24_56-23delTT|1045|St18|protein_coding|CODING|NM_001244692|5|1),intron_variant(MODIFIER|||c.56-24_56-23delTT|1045|St18|protein_coding|CODING|NM_001244693|4|1),intron_variant(MODIFIER|||c.56-24_56-23delTT|1045|St18|protein_coding|CODING|NM_173868|3|1),intron_variant(MODIFIER|||n.440-24_440-23delTT||St18||CODING|NR_045188|5|1),intron_variant(MODIFIER|||n.362-24_362-23…
intron_variant	St18	protein_coding	NM_001244692:c.2750-116delA		MODIFIER			chr1	6855252	6855252	TA	T	het	intron_variant(MODIFIER|||c.2750-116delA|1045|St18|protein_coding|CODING|NM_001244692|21|1),intron_variant(MODIFIER|||c.2750-116delA|1045|St18|protein_coding|CODING|NM_001244693|20|1),intron_variant(MODIFIER|||c.2750-116delA|1045|St18|protein_coding|CODING|NM_173868|19|1),intron_variant(MODIFIER|||n.3134-116delA||St18||CODING|NR_045188|21|1),intron_variant(MODIFIER|||n.3056-116delA||St18||CODING|…
intergenic_region					MODIFIER	rs387498193		chr1	6923386	6923386	GA	G	het	intergenic_region(MODIFIER||||||||||1)
intron_variant	Sntg1	protein_coding	NM_027671:c.220-67delT		MODIFIER			chr1	8679196	8679196	TA	T	het	intron_variant(MODIFIER|||c.220-67delT|517|Sntg1|protein_coding|CODING|NM_027671|7|1)
intron_variant	Sntg1	protein_coding	NM_027671:c.-82+36595_-82+36594insTAAA		MODIFIER			chr1	8962591	8962591	T	TTTTA	het	intron_variant(MODIFIER|||c.-82+36595_-82+36594insTAAA|517|Sntg1|protein_coding|CODING|NM_027671|3|1)
intron_variant	Cspp1	protein_coding	NM_026493:c.1192-32_1192-31insT		MODIFIER			chr1	10085714	10085714	C	CT	het	intron_variant(MODIFIER|||c.1192-32_1192-31insT|1197|Cspp1|protein_coding|CODING|NM_026493|11|1)
intron_variant	Prex2	protein_coding	NM_029525:c.4684-141_4684-140insA		MODIFIER			chr1	11289111	11289111	T	TA	het	intron_variant(MODIFIER|||c.292-141_292-140insA|134|Prex2|protein_coding|CODING|NM_001033636|4|1),intron_variant(MODIFIER|||c.4684-141_4684-140insA|1598|Prex2|protein_coding|CODING|NM_029525|38|1)
intron_variant	A830018L16Rik	protein_coding	NM_001160369:c.69+61delA		MODIFIER			chr1	11414697	11414697	GA	G	het	intron_variant(MODIFIER|||c.69+61delA|462|A830018L16Rik|protein_coding|CODING|NM_001160369|1|1),intron_variant(MODIFIER|||c.69+61delA|287|A830018L16Rik|protein_coding|CODING|NM_001160370|1|1),intron_variant(MODIFIER|||c.69+61delA|288|A830018L16Rik|protein_coding|CODING|NM_001160371|1|1),intron_variant(MODIFIER|||c.69+61delA|459|A830018L16Rik|protein_coding|CODING|NM_177173|1|1)
intergenic_region					MODIFIER			chr1	15067612	15067612	GA	G	het	intergenic_region(MODIFIER||||||||||1)
intergenic_region					MODIFIER			chr1	15268603	15268603	C	CT	het	intergenic_region(MODIFIER||||||||||1)
3_prime_UTR_variant	Rdh10	protein_coding	NM_133832:c.*96_*97insT		MODIFIER			chr1	16131512	16131512	C	CT	het	3_prime_UTR_variant(MODIFIER||96|c.*96_*97insT|341|Rdh10|protein_coding|CODING|NM_133832|6|1)
intron_variant	Tceb1	protein_coding	NM_026456:c.148+122_148+123delAG		MODIFIER			chr1	16645562	16645562	ACT	A	het	intron_variant(MODIFIER|||c.148+122_148+123delAG|112|Tceb1|protein_coding|CODING|NM_026456|3|1)
intron_variant	Crispld1	protein_coding	NM_031402:c.377+111_377+112insA		MODIFIER			chr1	17745582	17745582	C	CA	het	intron_variant(MODIFIER|||c.377+111_377+112insA|500|Crispld1|protein_coding|CODING|NM_031402|3|1)
intron_variant	Crispld1	protein_coding	NM_031402:c.1128-19delT		MODIFIER			chr1	17752818	17752818	CT	C	het	intron_variant(MODIFIER|||c.1128-19delT|500|Crispld1|protein_coding|CODING|NM_031402|10|1)
splice_region_variant	Pkhd1	protein_coding	NM_153179:c.6318_6319insT		LOW			chr1	20391625	20391625	G	GA	het	splice_region_variant(LOW|||c.6318_6319insT|4059|Pkhd1|protein_coding|CODING|NM_153179|38|1),intron_variant(MODIFIER|||n.378-266_378-265insA||4930486I03Rik||NON_CODING|NR_045734|2|1),intron_variant(MODIFIER|||c.6318-3_6318-4insT|4059|Pkhd1|protein_coding|CODING|NM_153179|38|1)
intron_variant	Pkhd1	protein_coding	NM_153179:c.5739+80_5739+79insA		MODIFIER			chr1	20502862	20502862	G	GT	het	intron_variant(MODIFIER|||c.5739+80_5739+79insA|4059|Pkhd1|protein_coding|CODING|NM_153179|35|1)
intron_variant	Pkhd1	protein_coding	NM_153179:c.2709+102delT		MODIFIER			chr1	20549583	20549583	TA	T	het	intron_variant(MODIFIER|||c.2709+102delT|4059|Pkhd1|protein_coding|CODING|NM_153179|25|1)
intron_variant	Pkhd1	protein_coding	NM_153179:c.874+53_874+54delTT		MODIFIER			chr1	20571284	20571284	CAA	C	het	intron_variant(MODIFIER|||c.874+53_874+54delTT|4059|Pkhd1|protein_coding|CODING|NM_153179|12|1)
intron_variant	Pkhd1	protein_coding	NM_153179:c.522-14delG		MODIFIER			chr1	20586911	20586911	GC	G	het	intron_variant(MODIFIER|||c.522-14delG|4059|Pkhd1|protein_coding|CODING|NM_153179|7|1)
intron_variant	Gm4956		NR_002858:n.528+89_528+88insGA		MODIFIER			chr1	21291206	21291206	T	TTC	het	intron_variant(MODIFIER|||n.528+89_528+88insGA||Gm4956||NON_CODING|NR_002858|4|1)
intron_variant	Kcnq5	protein_coding	NM_001160139:c.620-5990_620-5991insA		MODIFIER	rs236232229		chr1	21511849	21511849	G	GT	het	intron_variant(MODIFIER|||c.620-5990_620-5991insA|952|Kcnq5|protein_coding|CODING|NM_001160139|3|1),intron_variant(MODIFIER|||c.620-5990_620-5991insA|933|Kcnq5|protein_coding|CODING|NM_023872|3|1)
intron_variant	Kcnq5	protein_coding	NM_001160139:c.619+79_619+78insCT		MODIFIER			chr1	21534982	21534982	C	CAG	het	intron_variant(MODIFIER|||c.619+79_619+78insCT|952|Kcnq5|protein_coding|CODING|NM_001160139|3|1),intron_variant(MODIFIER|||c.619+79_619+78insCT|933|Kcnq5|protein_coding|CODING|NM_023872|3|1)
intron_variant	Rims1	protein_coding	NM_053270:c.1073+104_1073+105delGT		MODIFIER			chr1	22379322	22379322	GAC	G	het	intron_variant(MODIFIER|||c.806+104_806+105delGT|639|Rims1|protein_coding|CODING|NM_001012623.2|8|1|WARNING_TRANSCRIPT_INCOMPLETE),intron_variant(MODIFIER|||c.1073+104_1073+105delGT|728|Rims1|protein_coding|CODING|NM_053270|10|1|WARNING_TRANSCRIPT_INCOMPLETE),intron_variant(MODIFIER|||c.989+104_989+105delGT|700|Rims1|protein_coding|CODING|NM_183018|9|1|WARNING_TRANSCRIPT_INCOMPLETE)
intron_variant	Ogfrl1	protein_coding	NM_001081079:c.483-12_483-11delTT		MODIFIER			chr1	23376064	23376064	TAA	T	het	intron_variant(MODIFIER|||c.483-12_483-11delTT|464|Ogfrl1|protein_coding|CODING|NM_001081079|4|1)
intron_variant	Ogfrl1	protein_coding	NM_001081079:c.325-42_325-41delGT		MODIFIER			chr1	23378844	23378844	AAC	A	het	intron_variant(MODIFIER|||c.325-42_325-41delGT|464|Ogfrl1|protein_coding|CODING|NM_001081079|2|1)
intron_variant	Fam135a	protein_coding	NM_026604:c.1029+20_1029+19insT		MODIFIER			chr1	24044094	24044094	T	TA	het	intron_variant(MODIFIER|||c.1029+20_1029+19insT|1506|Fam135a|protein_coding|CODING|NM_026604|11|1)
intron_variant	Col19a1	protein_coding	NM_007733:c.2329-205delA		MODIFIER			chr1	24306517	24306517	GT	G	hom	intron_variant(MODIFIER|||c.2329-205delA|1136|Col19a1|protein_coding|CODING|NM_007733|35|1)
intron_variant	Col19a1	protein_coding	NM_007733:c.1365+65_1365+64insGAT		MODIFIER	rs264100609		chr1	24337833	24337833	G	GATC	het	intron_variant(MODIFIER|||c.1365+65_1365+64insGAT|1136|Col19a1|protein_coding|CODING|NM_007733|18|1)
intron_variant	Col19a1	protein_coding	NM_007733:c.1072-83_1072-84insT		MODIFIER			chr1	24453880	24453880	C	CA	het	intron_variant(MODIFIER|||c.1072-83_1072-84insT|1136|Col19a1|protein_coding|CODING|NM_007733|12|1)
intron_variant	Col19a1	protein_coding	NM_007733:c.382-144_382-145insT		MODIFIER			chr1	24534452	24534452	C	CA	het	intron_variant(MODIFIER|||c.382-144_382-145insT|1136|Col19a1|protein_coding|CODING|NM_007733|5|1)
intron_variant	Bai3	protein_coding	NM_175642:c.3460-12delT		MODIFIER	rs234603744		chr1	25101539	25101539	GA	G	het	intron_variant(MODIFIER|||c.3460-12delT|1522|Bai3|protein_coding|CODING|NM_175642|25|1)
intron_variant	Bai3	protein_coding	NM_175642:c.1998+206delA		MODIFIER			chr1	25460536	25460536	CT	C	het	intron_variant(MODIFIER|||c.1998+206delA|1522|Bai3|protein_coding|CODING|NM_175642|11|1)
intron_variant	Bai3	protein_coding	NM_175642:c.868+113delT		MODIFIER	rs263699391		chr1	25559641	25559641	CA	C	het	intron_variant(MODIFIER|||c.868+113delT|1522|Bai3|protein_coding|CODING|NM_175642|3|1)
intron_variant	Bai3	protein_coding	NM_175642:c.-15-107delT		MODIFIER			chr1	25826881	25826881	TA	T	het	intron_variant(MODIFIER|||c.-15-107delT|1522|Bai3|protein_coding|CODING|NM_175642|1|1)
intron_variant	4931408C20Rik	protein_coding	NM_001033764:c.186+96delT		MODIFIER	rs226672977		chr1	26687144	26687144	TA	T	het	intron_variant(MODIFIER|||c.186+96delT|1381|4931408C20Rik|protein_coding|CODING|NM_001033764|1|1)
intergenic_region					MODIFIER	rs232146821		chr1	27042596	27042596	AAAC	A	het	intergenic_region(MODIFIER||||||||||1)
intron_variant	Zfp451	protein_coding	NM_133817:c.1005-12_1005-13insT		MODIFIER			chr1	33777875	33777875	T	TA	het	intron_variant(MODIFIER|||c.1005-12_1005-13insT|1056|Zfp451|protein_coding|CODING|NM_133817|9|1)
3_prime_UTR_variant	Gm15455	protein_coding	NM_001161816:c.*210delA		MODIFIER			chr1	33835911	33835911	CT	C	het	3_prime_UTR_variant(MODIFIER||210|c.*210delA|852|Gm15455|protein_coding|CODING|NM_001161816|1|1)
upstream_gene_variant	Imp4	protein_coding	NM_178601		MODIFIER			chr1	34439016	34439016	AGGGGG	A	het	upstream_gene_variant(MODIFIER||812||291|Imp4|protein_coding|CODING|NM_178601||1),intron_variant(MODIFIER|||c.215+22_215+26delCCCCC|180|Ccdc115|protein_coding|CODING|NM_027159|2|1)
intron_variant	Ptpn18	protein_coding	NM_011206:c.1014-66delC		MODIFIER			chr1	34472696	34472696	TC	T	hom	intron_variant(MODIFIER|||c.1014-66delC|453|Ptpn18|protein_coding|CODING|NM_011206|12|1)
intron_variant	Uggt1	protein_coding	NM_198899:c.195-122_195-117delGTGTGT		MODIFIER			chr1	36230856	36230856	TACACAC	T	hom	intron_variant(MODIFIER|||c.195-122_195-117delGTGTGT|1551|Uggt1|protein_coding|CODING|NM_198899|2|1)
intron_variant	Fer1l5	protein_coding	NM_001277076:c.4518+37delC		MODIFIER			chr1	36416664	36416664	GC	G	het	intron_variant(MODIFIER|||c.4518+37delC|2038|Fer1l5|protein_coding|CODING|NM_001277076|41|1)
intron_variant	Fam178b	protein_coding	NM_001126046:c.1094+164_1094+163insA		MODIFIER			chr1	36599959	36599959	G	GT	het	downstream_gene_variant(MODIFIER||11||379|Fam178b|protein_coding|CODING|NM_201365||1),intron_variant(MODIFIER|||c.1094+164_1094+163insA|523|Fam178b|protein_coding|CODING|NM_001126046|10|1)
intron_variant	Fam178b	protein_coding	NM_001126046:c.214-23delA		MODIFIER			chr1	36659447	36659447	AT	A	het	intron_variant(MODIFIER|||c.214-23delA|523|Fam178b|protein_coding|CODING|NM_001126046|2|1),intron_variant(MODIFIER|||c.214-23delA|379|Fam178b|protein_coding|CODING|NM_201365|2|1)
intron_variant	Fam178b	protein_coding	NM_001126046:c.214-29delT		MODIFIER			chr1	36659453	36659453	GA	G	het	intron_variant(MODIFIER|||c.214-29delT|523|Fam178b|protein_coding|CODING|NM_001126046|2|1),intron_variant(MODIFIER|||c.214-29delT|379|Fam178b|protein_coding|CODING|NM_201365|2|1)
intron_variant	Fam178b	protein_coding	NM_001126046:c.214-30delC		MODIFIER	rs237177269		chr1	36659454	36659454	AG	A	het	intron_variant(MODIFIER|||c.214-30delC|523|Fam178b|protein_coding|CODING|NM_001126046|2|1),intron_variant(MODIFIER|||c.214-30delC|379|Fam178b|protein_coding|CODING|NM_201365|2|1)
intron_variant	Fam178b	protein_coding	NM_001126046:c.214-38delT		MODIFIER			chr1	36659462	36659462	GA	G	het	intron_variant(MODIFIER|||c.214-38delT|523|Fam178b|protein_coding|CODING|NM_001126046|2|1),intron_variant(MODIFIER|||c.214-38delT|379|Fam178b|protein_coding|CODING|NM_201365|2|1)
intergenic_region					MODIFIER			chr1	37066467	37066467	AAT	A	het	intergenic_region(MODIFIER||||||||||1)
intergenic_region					MODIFIER			chr1	37164484	37164484	T	TC	het	intergenic_region(MODIFIER||||||||||1)
3_prime_UTR_variant	Cnga3	protein_coding	NM_009918:c.*27_*29delCCC		MODIFIER			chr1	37262122	37262122	TCCC	T	het	3_prime_UTR_variant(MODIFIER||27|c.*27_*29delCCC|631|Cnga3|protein_coding|CODING|NM_009918|6|1)
intron_variant	Inpp4a	protein_coding	NM_030266:c.1164-98delA		MODIFIER			chr1	37374173	37374173	GA	G	het	intron_variant(MODIFIER|||c.1164-98delA|939|Inpp4a|protein_coding|CODING|NM_030266|13|1),intron_variant(MODIFIER|||c.369-98delA|690|Inpp4a|protein_coding|CODING|NM_172971|3|1)
intron_variant	Inpp4a	protein_coding	NM_030266:c.1164-22_1164-21insT		MODIFIER			chr1	37374249	37374249	G	GT	het	intron_variant(MODIFIER|||c.1164-22_1164-21insT|939|Inpp4a|protein_coding|CODING|NM_030266|13|1),intron_variant(MODIFIER|||c.369-22_369-21insT|690|Inpp4a|protein_coding|CODING|NM_172971|3|1)
intron_variant	Mgat4a	protein_coding	NM_173870:c.1401+37delG		MODIFIER			chr1	37450291	37450291	AC	A	het	intron_variant(MODIFIER|||c.1401+37delG|535|Mgat4a|protein_coding|CODING|NM_173870|12|1)
intron_variant	Mgat4a	protein_coding	NM_173870:c.537+1457delG		MODIFIER			chr1	37488802	37488802	AC	A	het	upstream_gene_variant(MODIFIER||198|||4930594C11Rik||NON_CODING|NR_024017||1),intron_variant(MODIFIER|||c.537+1457delG|535|Mgat4a|protein_coding|CODING|NM_173870|4|1)
3_prime_UTR_variant	Tsga10	protein_coding	NM_207228:c.*71delT		MODIFIER			chr1	37755425	37755425	CA	C	het	3_prime_UTR_variant(MODIFIER||71|c.*71delT|697|Tsga10|protein_coding|CODING|NM_207228|20|1)
intron_variant	Tsga10	protein_coding	NM_207228:c.211-152_211-151delAC		MODIFIER			chr1	37835742	37835742	CGT	C	hom	intron_variant(MODIFIER|||c.211-152_211-151delAC|697|Tsga10|protein_coding|CODING|NM_207228|6|1)
intron_variant	Lyg2	protein_coding	NM_001033427:c.187+49_187+48insT		MODIFIER			chr1	37911010	37911010	C	CA	het	intron_variant(MODIFIER|||c.187+49_187+48insT|213|Lyg2|protein_coding|CODING|NM_001033427|3|1)
intron_variant	Lyg2	protein_coding	NM_001033427:c.43+156_43+155insGT		MODIFIER			chr1	37915564	37915564	T	TAC	het	intron_variant(MODIFIER|||c.43+156_43+155insGT|213|Lyg2|protein_coding|CODING|NM_001033427|2|1)
intron_variant	Eif5b	protein_coding	NM_198303:c.2260-116_2260-115insTGTGTGTGTGTGTGTGTGTGTGTGTGTGTGTGTGTG		MODIFIER			chr1	38044587	38044587	C	CTGTGTGTGTGTGTGTGTGTGTGTGTGTGTGTGTGTG	het	intron_variant(MODIFIER|||c.2260-116_2260-115insTGTGTGTGTGTGTGTGTGTGTGTGTGTGTGTGTGTG|1216|Eif5b|protein_coding|CODING|NM_198303|14|1)
intron_variant	Lonrf2	protein_coding	NM_001029878:c.653+145_653+146delGT		MODIFIER	rs226794629		chr1	38812397	38812397	AAC	A	het	intron_variant(MODIFIER|||c.653+145_653+146delGT|518|Lonrf2|protein_coding|CODING|NM_001029878|5|1)
intron_variant	Chst10	protein_coding	NM_145142:c.154+2040delT		MODIFIER			chr1	38882309	38882309	TA	T	het	intron_variant(MODIFIER|||c.154+2040delT|374|Chst10|protein_coding|CODING|NM_145142|3|1)
intron_variant	Map4k4	protein_coding	NM_001252200:c.3644-50_3644-49insTC		MODIFIER			chr1	40024259	40024259	T	TTC	het	intron_variant(MODIFIER|||c.3644-50_3644-49insTC|1288|Map4k4|protein_coding|CODING|NM_001252200|30|1),intron_variant(MODIFIER|||c.3443-50_3443-49insTC|1221|Map4k4|protein_coding|CODING|NM_001252201|29|1),intron_variant(MODIFIER|||c.3404-50_3404-49insTC|1208|Map4k4|protein_coding|CODING|NM_001252202|28|1),intron_variant(MODIFIER|||c.3482-50_3482-49insTC|1234|Map4k4|protein_coding|CODING|NM_008696|…
intron_variant	Il1rl2	protein_coding	NM_133193:c.661+109_661+110insC		MODIFIER			chr1	40343298	40343298	G	GC	het	intron_variant(MODIFIER|||c.661+109_661+110insC|574|Il1rl2|protein_coding|CODING|NM_133193|5|1)
intron_variant	Il1rl2	protein_coding	NM_133193:c.733+93delC		MODIFIER			chr1	40345969	40345969	GC	G	het	intron_variant(MODIFIER|||c.733+93delC|574|Il1rl2|protein_coding|CODING|NM_133193|6|1)
intron_variant	Il18r1	protein_coding	NM_008365:c.944-26delT		MODIFIER			chr1	40491031	40491031	CT	C	het	intron_variant(MODIFIER|||c.944-26delT|372|Il18r1|protein_coding|CODING|NM_001161842|9|1),intron_variant(MODIFIER|||c.944-26delT|372|Il18r1|protein_coding|CODING|NM_001161843|9|1),intron_variant(MODIFIER|||c.944-26delT|537|Il18r1|protein_coding|CODING|NM_008365|8|1)
splice_region_variant	Il18r1	protein_coding	NM_008365:c.944delG		LOW			chr1	40491053	40491053	TG	T	het	splice_region_variant(LOW|||c.944delG|537|Il18r1|protein_coding|CODING|NM_008365|8|1),intron_variant(MODIFIER|||c.944-4delG|372|Il18r1|protein_coding|CODING|NM_001161842|9|1),intron_variant(MODIFIER|||c.944-4delG|372|Il18r1|protein_coding|CODING|NM_001161843|9|1),intron_variant(MODIFIER|||c.944-4delG|537|Il18r1|protein_coding|CODING|NM_008365|8|1)
3_prime_UTR_variant	Il18r1	protein_coding	NM_008365:c.*1658_*1659delTG		MODIFIER			chr1	40500347	40500347	ATG	A	het	3_prime_UTR_variant(MODIFIER||1658|c.*1658_*1659delTG|537|Il18r1|protein_coding|CODING|NM_008365|11|1)
intron_variant	Slc9a4	protein_coding	NM_177084:c.1489-99_1489-98insGT		MODIFIER			chr1	40610217	40610217	C	CGT	het	intron_variant(MODIFIER|||c.1489-99_1489-98insGT|797|Slc9a4|protein_coding|CODING|NM_177084|6|1)
3_prime_UTR_variant	Slc9a2	protein_coding	NM_001033289:c.*228_*229insA		MODIFIER	rs257777512		chr1	40768226	40768226	G	GA	hom	3_prime_UTR_variant(MODIFIER||228|c.*228_*229insA|814|Slc9a2|protein_coding|CODING|NM_001033289|12|1)
3_prime_UTR_variant	Gpr45	protein_coding	NM_053107:c.*321_*322insC		MODIFIER			chr1	43033640	43033640	T	TC	het	3_prime_UTR_variant(MODIFIER||321|c.*321_*322insC|373|Gpr45|protein_coding|CODING|NM_053107|2|1)
3_prime_UTR_variant	Gpr45	protein_coding	NM_053107:c.*330delA		MODIFIER	rs224657902		chr1	43033649	43033649	CA	C	het	3_prime_UTR_variant(MODIFIER||330|c.*330delA|373|Gpr45|protein_coding|CODING|NM_053107|2|1)
intergenic_region					MODIFIER			chr1	43189756	43189756	TA	T	het	intergenic_region(MODIFIER||||||||||1)
intron_variant	Uxs1	protein_coding	NM_026430:c.122+234delC		MODIFIER			chr1	43807115	43807115	AG	A	het	intron_variant(MODIFIER|||c.122+234delC|420|Uxs1|protein_coding|CODING|NM_026430|2|1)
intron_variant	Tpp2	protein_coding	NM_009418:c.166-77_166-76insTA		MODIFIER			chr1	43940032	43940032	T	TTA	het	intron_variant(MODIFIER|||c.166-77_166-76insTA|1262|Tpp2|protein_coding|CODING|NM_009418|1|1)
intron_variant	Tpp2	protein_coding	NM_009418:c.294+85_294+86insT		MODIFIER			chr1	43940322	43940322	G	GT	het	intron_variant(MODIFIER|||c.294+85_294+86insT|1262|Tpp2|protein_coding|CODING|NM_009418|2|1)
intron_variant	Tpp2	protein_coding	NM_009418:c.1679-21_1679-20insT		MODIFIER	rs250068931		chr1	43972508	43972508	A	AT	het	intron_variant(MODIFIER|||c.1679-21_1679-20insT|1262|Tpp2|protein_coding|CODING|NM_009418|13|1)
intron_variant	Bivm	protein_coding	NM_144558:c.898+29_898+30delAC		MODIFIER			chr1	44129705	44129705	AAC	A	het	intron_variant(MODIFIER|||c.898+29_898+30delAC|502|Bivm|protein_coding|CODING|NM_144558|6|1)
intron_variant	Col3a1	protein_coding	NM_009930:c.2604+144_2604+145insG		MODIFIER			chr1	45340451	45340451	T	TG	het	intron_variant(MODIFIER|||c.2604+144_2604+145insG|1464|Col3a1|protein_coding|CODING|NM_009930|37|1)
intron_variant	Col5a2	protein_coding	NM_007737:c.3033+65_3033+66delAT		MODIFIER			chr1	45389305	45389305	AAT	A	het	intron_variant(MODIFIER|||c.3033+65_3033+66delAT|1497|Col5a2|protein_coding|CODING|NM_007737|43|1)
intron_variant	Col5a2	protein_coding	NM_007737:c.2709+23delT		MODIFIER	rs387070045		chr1	45391638	45391638	GA	G	het	intron_variant(MODIFIER|||c.2709+23delT|1497|Col5a2|protein_coding|CODING|NM_007737|40|1)
intron_variant	Col5a2	protein_coding	NM_007737:c.1252-176_1252-175delAT		MODIFIER			chr1	45407451	45407451	CAT	C	het	intron_variant(MODIFIER|||c.1252-176_1252-175delAT|1497|Col5a2|protein_coding|CODING|NM_007737|19|1)
intron_variant	Col5a2	protein_coding	NM_007737:c.739-12delC		MODIFIER			chr1	45422008	45422008	AG	A	het	intron_variant(MODIFIER|||c.739-12delC|1497|Col5a2|protein_coding|CODING|NM_007737|10|1)
intron_variant	Col5a2	protein_coding	NM_007737:c.739-13delT		MODIFIER			chr1	45422009	45422009	GA	G	het	intron_variant(MODIFIER|||c.739-13delT|1497|Col5a2|protein_coding|CODING|NM_007737|10|1)
intron_variant	Col5a2	protein_coding	NM_007737:c.364-69_364-70insATT		MODIFIER			chr1	45436480	45436480	G	GAAT	het	intron_variant(MODIFIER|||c.364-69_364-70insATT|1497|Col5a2|protein_coding|CODING|NM_007737|4|1)
intron_variant	Col5a2	protein_coding	NM_007737:c.363+40_363+39insAT		MODIFIER			chr1	45437424	45437424	C	CAT	het	intron_variant(MODIFIER|||c.363+40_363+39insAT|1497|Col5a2|protein_coding|CODING|NM_007737|4|1)
intergenic_region					MODIFIER			chr1	45982064	45982064	T	TA	het	intergenic_region(MODIFIER||||||||||1)
intron_variant	Dnah7b	protein_coding	NM_001160386:c.4067+35_4067+36delAC		MODIFIER			chr1	46188719	46188719	TAC	T	het	intron_variant(MODIFIER|||c.4067+35_4067+36delAC|4068|Dnah7b|protein_coding|CODING|NM_001160386|25|1)
intergenic_region					MODIFIER			chr1	46417021	46417021	A	AAAT	het	intergenic_region(MODIFIER||||||||||1)
intergenic_region					MODIFIER			chr1	46455658	46455658	T	TTA	het	intergenic_region(MODIFIER||||||||||1)
intergenic_region					MODIFIER			chr1	46520801	46520801	AT	A	het	intergenic_region(MODIFIER||||||||||1)
intergenic_region					MODIFIER			chr1	46607290	46607290	C	CAT	het	intergenic_region(MODIFIER||||||||||1)
intergenic_region					MODIFIER			chr1	46639829	46639829	AT	A	het	intergenic_region(MODIFIER||||||||||1)
intergenic_region					MODIFIER			chr1	46725295	46725295	T	TG	het	intergenic_region(MODIFIER||||||||||1)
intergenic_region					MODIFIER	rs251562148		chr1	46774960	46774960	TG	T	het	intergenic_region(MODIFIER||||||||||1)
intergenic_region					MODIFIER			chr1	46792066	46792066	CAT	C	het	intergenic_region(MODIFIER||||||||||1)
intron_variant	Myo1b	protein_coding	NM_001161817:c.3288-48_3288-47delCC		MODIFIER			chr1	51751342	51751342	CGG	C	het	intron_variant(MODIFIER|||c.3288-48_3288-47delCC|1136|Myo1b|protein_coding|CODING|NM_001161817|30|1),intron_variant(MODIFIER|||c.3201-48_3201-47delCC|1107|Myo1b|protein_coding|CODING|NM_010863|29|1)
intron_variant	Myo1b	protein_coding	NM_001161817:c.2296-39_2296-38delCA		MODIFIER	rs235926459		chr1	51769127	51769127	ATG	A	hom	intron_variant(MODIFIER|||c.2296-39_2296-38delCA|1136|Myo1b|protein_coding|CODING|NM_001161817|21|1),intron_variant(MODIFIER|||c.2296-39_2296-38delCA|1107|Myo1b|protein_coding|CODING|NM_010863|21|1)
intron_variant	Gls	protein_coding	NM_001081081:c.1572+85delT		MODIFIER			chr1	52189337	52189337	TA	T	het	intron_variant(MODIFIER|||c.1572+85delT|674|Gls|protein_coding|CODING|NM_001081081|13|1),intron_variant(MODIFIER|||c.1572+85delT|603|Gls|protein_coding|CODING|NM_001113383|13|1)
intron_variant	1700019A02Rik	protein_coding	NM_027070:c.285+162_285+163delGT		MODIFIER			chr1	53177606	53177606	TAC	T	het	intron_variant(MODIFIER|||c.285+162_285+163delGT|146|1700019A02Rik|protein_coding|CODING|NM_027070|5|1)
intron_variant	Dnah7a	protein_coding	NM_001252070:c.3936-96_3936-95delTG		MODIFIER			chr1	53562164	53562164	TCA	T	het	intron_variant(MODIFIER|||c.3936-96_3936-95delTG|4024|Dnah7a|protein_coding|CODING|NM_001252070|25|1)
intron_variant	Dnah7a	protein_coding	NM_001252070:c.3935+83_3935+84delAC		MODIFIER			chr1	53565578	53565578	GGT	G	het	intron_variant(MODIFIER|||c.3935+83_3935+84delAC|4024|Dnah7a|protein_coding|CODING|NM_001252070|25|1)
intron_variant	Dnah7a	protein_coding	NM_001252070:c.2059-202_2059-203insT		MODIFIER			chr1	53620991	53620991	C	CA	het	intron_variant(MODIFIER|||c.2059-202_2059-203insT|4024|Dnah7a|protein_coding|CODING|NM_001252070|17|1)
intron_variant	Hecw2	protein_coding	NM_001001883:c.3935+110delT		MODIFIER			chr1	53840603	53840603	CA	C	het	intron_variant(MODIFIER|||c.3935+110delT|1578|Hecw2|protein_coding|CODING|NM_001001883|22|1)
intron_variant	Hecw2	protein_coding	NM_001001883:c.3153+114delT		MODIFIER			chr1	53891011	53891011	CA	C	het	intron_variant(MODIFIER|||c.3153+114delT|1578|Hecw2|protein_coding|CODING|NM_001001883|15|1)
intron_variant	Ccdc150	protein_coding	NM_030025:c.981+33_981+34insTCTC		MODIFIER			chr1	54281805	54281805	G	GTCTC	het	intron_variant(MODIFIER|||c.981+33_981+34insTCTC|1110|Ccdc150|protein_coding|CODING|NM_030025|8|1)
intron_variant	Gtf3c3	protein_coding	NM_001033194:c.215-26delC		MODIFIER			chr1	54434263	54434263	TG	T	het	intron_variant(MODIFIER|||c.215-26delC|882|Gtf3c3|protein_coding|CODING|NM_001033194|2|1)
intron_variant	Pgap1	protein_coding	NM_001163314:c.1220+203_1220+202insCA		MODIFIER			chr1	54525165	54525165	T	TTG	het	intron_variant(MODIFIER|||c.1220+203_1220+202insCA|922|Pgap1|protein_coding|CODING|NM_001163314|11|1)
intron_variant	Ankrd44	protein_coding	NM_001081433:c.111+140_111+139insA		MODIFIER			chr1	54828472	54828472	G	GT	het	intron_variant(MODIFIER|||c.111+140_111+139insA|993|Ankrd44|protein_coding|CODING|NM_001081433|2|1)
intron_variant	Sf3b1	protein_coding	NM_031179:c.2719-103_2719-104insA		MODIFIER	rs213346547		chr1	54997297	54997297	C	CT	hom	intron_variant(MODIFIER|||c.2719-103_2719-104insA|1304|Sf3b1|protein_coding|CODING|NM_031179|18|1)
intron_variant	Sf3b1	protein_coding	NM_031179:c.1117+73_1117+72insT		MODIFIER			chr1	55006098	55006098	G	GA	het	intron_variant(MODIFIER|||c.1117+73_1117+72insT|1304|Sf3b1|protein_coding|CODING|NM_031179|8|1)
intron_variant	Sf3b1	protein_coding	NM_031179:c.495+112delT		MODIFIER			chr1	55014370	55014370	CA	C	het	intron_variant(MODIFIER|||c.495+112delT|1304|Sf3b1|protein_coding|CODING|NM_031179|5|1)
intron_variant	Hspd1	protein_coding	NM_010477:c.175-14_175-15insT		MODIFIER			chr1	55084799	55084799	G	GA	het	intron_variant(MODIFIER|||c.175-14_175-15insT|573|Hspd1|protein_coding|CODING|NM_010477|2|1)
intron_variant	Boll	protein_coding	NM_029267:c.313-12_313-13insT		MODIFIER			chr1	55346464	55346464	G	GA	het	intron_variant(MODIFIER|||c.-87-12_-87-13insT|160|Boll|protein_coding|CODING|NM_001113367|4|1),intron_variant(MODIFIER|||c.313-12_313-13insT|293|Boll|protein_coding|CODING|NM_029267|4|1)
intron_variant	Satb2	protein_coding	NM_139146:c.1543-103delC		MODIFIER			chr1	56831738	56831738	TG	T	het	intron_variant(MODIFIER|||c.1543-103delC|733|Satb2|protein_coding|CODING|NM_139146|9|1)
downstream_gene_variant	9130024F11Rik		NR_024325		MODIFIER	rs227538294		chr1	56975407	56975407	TG	T	het	downstream_gene_variant(MODIFIER||212|||9130024F11Rik||NON_CODING|NR_024325||1),downstream_gene_variant(MODIFIER||212|||9130024F11Rik||NON_CODING|NR_024326||1),intergenic_region(MODIFIER||||||||||1)
3_prime_UTR_variant	9430016H08Rik	protein_coding	NM_001081181:c.*11_*12insA		MODIFIER			chr1	57415744	57415744	G	GA	het	3_prime_UTR_variant(MODIFIER||11|c.*11_*12insA|291|9430016H08Rik|protein_coding|CODING|NM_001081181|5|1)
intron_variant	Sgol2	protein_coding	NM_199007:c.300+45delT		MODIFIER			chr1	58000183	58000183	CT	C	het	intron_variant(MODIFIER|||c.79-2710delT|1064|Sgol2|protein_coding|CODING|NM_001177867|1|1),intron_variant(MODIFIER|||c.300+45delT|1164|Sgol2|protein_coding|CODING|NM_199007|3|1)
intron_variant	Aox1	protein_coding	NM_009676:c.496-49_496-48delTG		MODIFIER			chr1	58054598	58054598	TTG	T	het	intron_variant(MODIFIER|||c.496-49_496-48delTG|1333|Aox1|protein_coding|CODING|NM_009676|6|1)
intron_variant	Aox1	protein_coding	NM_009676:c.3360+71_3360+72delTG		MODIFIER			chr1	58095299	58095299	CTG	C	het	intron_variant(MODIFIER|||c.3360+71_3360+72delTG|1333|Aox1|protein_coding|CODING|NM_009676|29|1)
intron_variant	Aox1	protein_coding	NM_009676:c.3360+111_3360+112delTG		MODIFIER			chr1	58095339	58095339	CTG	C	het	intron_variant(MODIFIER|||c.3360+111_3360+112delTG|1333|Aox1|protein_coding|CODING|NM_009676|29|1)
intron_variant	Aox3	protein_coding	NM_023617:c.319-106_319-105insAC		MODIFIER			chr1	58120871	58120871	T	TAC	het	intron_variant(MODIFIER|||c.319-106_319-105insAC|1335|Aox3|protein_coding|CODING|NM_023617|4|1)
intron_variant	Aox3	protein_coding	NM_023617:c.1263+63_1263+64insCT		MODIFIER			chr1	58150466	58150466	C	CCT	het	intron_variant(MODIFIER|||c.1263+63_1263+64insCT|1335|Aox3|protein_coding|CODING|NM_023617|13|1)
intron_variant	Aox4	protein_coding	NM_023631:c.508-138_508-137insTC		MODIFIER			chr1	58227933	58227933	T	TTC	het	intron_variant(MODIFIER|||c.508-138_508-137insTC|1336|Aox4|protein_coding|CODING|NM_023631|6|1)
intron_variant	Aox4	protein_coding	NM_023631:c.3422+10delT		MODIFIER			chr1	58263404	58263404	GT	G	het	intron_variant(MODIFIER|||c.3422+10delT|1336|Aox4|protein_coding|CODING|NM_023631|30|1)
intron_variant	Aox3l1	protein_coding	NM_001008419:c.2499-230_2499-229insGATG		MODIFIER	rs225255067		chr1	58334449	58334449	A	AGATG	het	intron_variant(MODIFIER|||c.2499-230_2499-229insGATG|1345|Aox3l1|protein_coding|CODING|NM_001008419|22|1)
intron_variant	Ppil3	protein_coding	NM_027351:c.3+228_3+227insGT		MODIFIER			chr1	58444361	58444361	A	AAC	het	intron_variant(MODIFIER|||c.3+228_3+227insGT|161|Ppil3|protein_coding|CODING|NM_027351|2|1),intron_variant(MODIFIER|||c.3+228_3+227insGT|120|Ppil3|protein_coding|CODING|NM_027374|2|1)
intron_variant	Orc2	protein_coding	NM_001271526:c.1526-48_1526-49insA		MODIFIER	rs225069656		chr1	58466161	58466161	A	AT	hom	intron_variant(MODIFIER|||c.1382-48_1382-49insA|528|Orc2|protein_coding|CODING|NM_001025378|13|1),intron_variant(MODIFIER|||c.1526-48_1526-49insA|576|Orc2|protein_coding|CODING|NM_001271526|16|1),intron_variant(MODIFIER|||c.1526-48_1526-49insA|576|Orc2|protein_coding|CODING|NM_008765|16|1)
non_coding_exon_variant	Gm20257		NR_045007:n.371_372delAC		MODIFIER			chr1	58655265	58655265	TAC	T	het	non_coding_exon_variant(MODIFIER|||n.371_372delAC||Gm20257||NON_CODING|NR_045007|2|1)
intron_variant	Casp8	protein_coding	NM_001277926:c.665-166_665-165delAC		MODIFIER			chr1	58831439	58831439	AAC	A	het	intron_variant(MODIFIER|||c.605-166_605-165delAC|480|Casp8|protein_coding|CODING|NM_001080126|5|1),intron_variant(MODIFIER|||c.665-166_665-165delAC|500|Casp8|protein_coding|CODING|NM_001277926|6|1),intron_variant(MODIFIER|||c.605-166_605-165delAC|480|Casp8|protein_coding|CODING|NM_009812|5|1)
intron_variant	Casp8	protein_coding	NM_001277926:c.868+96_868+97delAT		MODIFIER			chr1	58833869	58833869	GAT	G	het	intron_variant(MODIFIER|||c.808+96_808+97delAT|480|Casp8|protein_coding|CODING|NM_001080126|7|1),intron_variant(MODIFIER|||c.868+96_868+97delAT|500|Casp8|protein_coding|CODING|NM_001277926|8|1),intron_variant(MODIFIER|||c.808+96_808+97delAT|480|Casp8|protein_coding|CODING|NM_009812|7|1)
intron_variant	Stradb	protein_coding	NM_172656:c.-95-155_-95-154insC		MODIFIER	rs240225600		chr1	58976803	58976803	T	TC	hom	intron_variant(MODIFIER|||c.-95-155_-95-154insC|418|Stradb|protein_coding|CODING|NM_172656|1|1)
intron_variant	Stradb	protein_coding	NM_172656:c.1114-143_1114-142insT		MODIFIER	rs255566097		chr1	58994149	58994149	C	CT	hom	intron_variant(MODIFIER|||c.1114-143_1114-142insT|418|Stradb|protein_coding|CODING|NM_172656|11|1)
intron_variant	Als2cr11	protein_coding	NM_175200:c.1312-8delT		MODIFIER			chr1	59051292	59051292	CA	C	het	intron_variant(MODIFIER|||c.1312-8delT|557|Als2cr11|protein_coding|CODING|NM_175200|12|1)
splice_region_variant	Als2cr11	protein_coding	NM_175200:c.775_776insT		LOW			chr1	59068731	59068731	G	GA	het	splice_region_variant(LOW|||c.775_776insT|557|Als2cr11|protein_coding|CODING|NM_175200|5|1),intron_variant(MODIFIER|||c.775-4_775-5insT|557|Als2cr11|protein_coding|CODING|NM_175200|5|1)
intron_variant	Tmem237	protein_coding	NM_001033449:c.894-90_894-89delTG		MODIFIER	rs213279096		chr1	59107615	59107615	CCA	C	het	intron_variant(MODIFIER|||c.894-90_894-89delTG|413|Tmem237|protein_coding|CODING|NM_001033449|9|1),intron_variant(MODIFIER|||c.864-90_864-89delTG|403|Tmem237|protein_coding|CODING|NM_001037812|9|1)
intron_variant	Tmem237	protein_coding	NM_001033449:c.301+181_301+182delGG		MODIFIER			chr1	59113898	59113898	GCC	G	het	intron_variant(MODIFIER|||c.301+181_301+182delGG|413|Tmem237|protein_coding|CODING|NM_001033449|5|1),intron_variant(MODIFIER|||c.271+181_271+182delGG|403|Tmem237|protein_coding|CODING|NM_001037812|5|1)
intron_variant	Tmem237	protein_coding	NM_001033449:c.301+169delT		MODIFIER			chr1	59113911	59113911	CA	C	het	intron_variant(MODIFIER|||c.301+169delT|413|Tmem237|protein_coding|CODING|NM_001033449|5|1),intron_variant(MODIFIER|||c.271+169delT|403|Tmem237|protein_coding|CODING|NM_001037812|5|1)
intron_variant	Mpp4	protein_coding	NM_001164682:c.1355-117_1355-118insG		MODIFIER			chr1	59129129	59129129	A	AC	het	intron_variant(MODIFIER|||c.1355-117_1355-118insG|654|Mpp4|protein_coding|CODING|NM_001164682|18|1),intron_variant(MODIFIER|||c.1298-117_1298-118insG|635|Mpp4|protein_coding|CODING|NM_145143|17|1)
intron_variant	Mpp4	protein_coding	NM_001164682:c.714+103delC		MODIFIER			chr1	59146643	59146643	TG	T	het	intron_variant(MODIFIER|||c.714+103delC|654|Mpp4|protein_coding|CODING|NM_001164682|9|1),intron_variant(MODIFIER|||c.657+103delC|635|Mpp4|protein_coding|CODING|NM_145143|8|1)
intron_variant	Nbeal1	protein_coding	NM_173444:c.5486-25delT		MODIFIER			chr1	60277099	60277099	CT	C	het	intron_variant(MODIFIER|||c.5486-25delT|2688|Nbeal1|protein_coding|CODING|NM_173444|34|1)
intron_variant	Nbeal1	protein_coding	NM_173444:c.7402-90delA		MODIFIER			chr1	60319226	60319226	CA	C	het	intron_variant(MODIFIER|||c.7402-90delA|2688|Nbeal1|protein_coding|CODING|NM_173444|50|1)
intron_variant	Cyp20a1	protein_coding	NM_030013:c.122+83_122+84insG		MODIFIER			chr1	60352252	60352252	T	TG	het	intron_variant(MODIFIER|||c.122+83_122+84insG|462|Cyp20a1|protein_coding|CODING|NM_030013|2|1)
intron_variant	Raph1	protein_coding	NM_001045513:c.227-78delT		MODIFIER			chr1	60526177	60526177	GA	G	het	intron_variant(MODIFIER|||c.227-78delT|1266|Raph1|protein_coding|CODING|NM_001045513|3|1)
intergenic_region					MODIFIER			chr1	60705267	60705267	GT	G	het	intergenic_region(MODIFIER||||||||||1)
intron_variant	Icos	protein_coding	NM_017480:c.504+44delT		MODIFIER			chr1	60994759	60994759	GT	G	het	intron_variant(MODIFIER|||c.504+44delT|200|Icos|protein_coding|CODING|NM_017480|3|1)
intron_variant	Icos	protein_coding	NM_017480:c.590-114_590-113delGT		MODIFIER			chr1	60997586	60997586	GGT	G	het	intron_variant(MODIFIER|||c.590-114_590-113delGT|200|Icos|protein_coding|CODING|NM_017480|4|1)
intron_variant	Pard3b	protein_coding	NM_001081050:c.1306-228_1306-227delAA		MODIFIER			chr1	62166125	62166125	TAA	T	het	intron_variant(MODIFIER|||c.1306-228_1306-227delAA|1203|Pard3b|protein_coding|CODING|NM_001081050|9|1)
intron_variant	Nrp2	protein_coding	NM_001077403:c.73+193_73+196delGTGT		MODIFIER	rs260924951		chr1	62704469	62704469	AGTGT	A	het	intron_variant(MODIFIER|||c.73+193_73+196delGTGT|931|Nrp2|protein_coding|CODING|NM_001077403|1|1),intron_variant(MODIFIER|||c.73+193_73+196delGTGT|926|Nrp2|protein_coding|CODING|NM_001077404|1|1),intron_variant(MODIFIER|||c.73+193_73+196delGTGT|909|Nrp2|protein_coding|CODING|NM_001077405|1|1),intron_variant(MODIFIER|||c.73+193_73+196delGTGT|906|Nrp2|protein_coding|CODING|NM_001077406|1|1),intron_…
splice_region_variant	Nrp2	protein_coding	NM_001077403:c.1787delG		LOW			chr1	62764998	62764998	AG	A	het	splice_region_variant(LOW|||c.1787delG|931|Nrp2|protein_coding|CODING|NM_001077403|10|1),splice_region_variant(LOW|||c.1787delG|926|Nrp2|protein_coding|CODING|NM_001077404|10|1),splice_region_variant(LOW|||c.1787delG|909|Nrp2|protein_coding|CODING|NM_001077405|10|1),splice_region_variant(LOW|||c.1787delG|906|Nrp2|protein_coding|CODING|NM_001077406|10|1),splice_region_variant(LOW|||c.1787delG|901|…
intron_variant	Nrp2	protein_coding	NM_001077403:c.2441-26delT		MODIFIER	rs257453374		chr1	62812507	62812507	CT	C	het	intron_variant(MODIFIER|||c.2426-26delT|926|Nrp2|protein_coding|CODING|NM_001077404|15|1),intron_variant(MODIFIER|||c.2426-2825delT|909|Nrp2|protein_coding|CODING|NM_001077405|15|1),intron_variant(MODIFIER|||c.2441-26delT|931|Nrp2|protein_coding|CODING|NM_001077403|15|1),intron_variant(MODIFIER|||c.2441-2825delT|914|Nrp2|protein_coding|CODING|NM_010939|15|1)
intron_variant	Adam23	protein_coding	NM_001177600:c.1386-44delT		MODIFIER			chr1	63551716	63551716	AT	A	het	intron_variant(MODIFIER|||c.1386-44delT|837|Adam23|protein_coding|CODING|NM_001177600|14|1),intron_variant(MODIFIER|||c.1386-44delT|829|Adam23|protein_coding|CODING|NM_011780|14|1)
intron_variant	Adam23	protein_coding	NM_001177600:c.1728+192_1728+193insT		MODIFIER			chr1	63557679	63557679	C	CT	het	intron_variant(MODIFIER|||c.1728+192_1728+193insT|837|Adam23|protein_coding|CODING|NM_001177600|18|1),intron_variant(MODIFIER|||c.1728+192_1728+193insT|829|Adam23|protein_coding|CODING|NM_011780|18|1)
3_prime_UTR_variant	Adam23	protein_coding	NM_011780:c.*188delC		MODIFIER	rs249762002		chr1	63592843	63592843	AC	A	het	3_prime_UTR_variant(MODIFIER||188|c.*188delC|829|Adam23|protein_coding|CODING|NM_011780|26|1)
intron_variant	Mdh1b	protein_coding	NM_029696:c.413+146_413+145insGT		MODIFIER			chr1	63721342	63721342	T	TAC	het	intron_variant(MODIFIER|||c.413+146_413+145insGT|500|Mdh1b|protein_coding|CODING|NM_029696|4|1)
upstream_gene_variant	Crygd	protein_coding	NM_007776		MODIFIER	rs387798881		chr1	65063652	65063652	GA	G	het	upstream_gene_variant(MODIFIER||213||174|Crygd|protein_coding|CODING|NM_007776||1),intergenic_region(MODIFIER||||||||||1)
intron_variant	D630023F18Rik	protein_coding	NM_175293:c.384+211_384+212delGT		MODIFIER			chr1	65116468	65116468	AAC	A	het	intron_variant(MODIFIER|||c.384+211_384+212delGT|231|D630023F18Rik|protein_coding|CODING|NM_175293|5|1)
intron_variant	D630023F18Rik	protein_coding	NM_175293:c.41+105delG		MODIFIER			chr1	65122947	65122947	AC	A	het	intron_variant(MODIFIER|||c.41+105delG|231|D630023F18Rik|protein_coding|CODING|NM_175293|1|1)
3_prime_UTR_variant	Idh1	protein_coding	NM_001111320:c.*73delT		MODIFIER			chr1	65159391	65159391	TA	T	het	3_prime_UTR_variant(MODIFIER||73|c.*73delT|414|Idh1|protein_coding|CODING|NM_001111320|9|1),3_prime_UTR_variant(MODIFIER||73|c.*73delT|414|Idh1|protein_coding|CODING|NM_010497|9|1)
intron_variant	Pikfyve	protein_coding	NM_011086:c.5071+62_5071+63delTG		MODIFIER			chr1	65265407	65265407	ATG	A	het	intron_variant(MODIFIER|||c.5071+62_5071+63delTG|2052|Pikfyve|protein_coding|CODING|NM_011086|34|1)
intron_variant	Pth2r	protein_coding	NM_139270:c.1068-223_1068-222insAC		MODIFIER			chr1	65383639	65383639	A	AAC	het	intron_variant(MODIFIER|||c.1068-223_1068-222insAC|546|Pth2r|protein_coding|CODING|NM_139270|10|1)
intron_variant	Map2	protein_coding	NM_001039934:c.-102+833delA		MODIFIER			chr1	66323300	66323300	CA	C	het	intron_variant(MODIFIER|||c.-102+833delA|498|Map2|protein_coding|CODING|NM_001039934|4|1),intron_variant(MODIFIER|||c.-102+833delA|467|Map2|protein_coding|CODING|NM_008632|4|1)
intron_variant	Map2	protein_coding	NM_001039934:c.662-55_662-54delGT		MODIFIER			chr1	66425141	66425141	CGT	C	het	intron_variant(MODIFIER|||c.662-55_662-54delGT|498|Map2|protein_coding|CODING|NM_001039934|10|1),intron_variant(MODIFIER|||c.662-55_662-54delGT|467|Map2|protein_coding|CODING|NM_008632|10|1)
intron_variant	Unc80	protein_coding	NM_175510:c.4120-193_4120-190delGAAG		MODIFIER			chr1	66600861	66600861	AGAAG	A	hom	intron_variant(MODIFIER|||c.4120-193_4120-190delGAAG|3326|Unc80|protein_coding|CODING|NM_175510|25|1)
intron_variant	Unc80	protein_coding	NM_175510:c.5914-135delT		MODIFIER			chr1	66636792	66636792	AT	A	het	intron_variant(MODIFIER|||c.5914-135delT|3326|Unc80|protein_coding|CODING|NM_175510|37|1)
intron_variant	Acadl	protein_coding	NM_007381:c.537-579delG		MODIFIER	rs236139045		chr1	66849044	66849044	TC	T	het	intron_variant(MODIFIER|||c.537-579delG|430|Acadl|protein_coding|CODING|NM_007381|4|1)
intron_variant	Acadl	protein_coding	NM_007381:c.537-593delT		MODIFIER			chr1	66849058	66849058	CA	C	het	intron_variant(MODIFIER|||c.537-593delT|430|Acadl|protein_coding|CODING|NM_007381|4|1)
intergenic_region					MODIFIER			chr1	66948507	66948507	C	CT	het	intergenic_region(MODIFIER||||||||||1)
intergenic_region					MODIFIER			chr1	66948529	66948529	TG	T	het	intergenic_region(MODIFIER||||||||||1)
intergenic_region					MODIFIER	rs266201216		chr1	72088525	72088525	CATTT	C	hom	intergenic_region(MODIFIER||||||||||1)
intron_variant	Tns1	protein_coding	NM_027884:c.5489+85_5489+84insGTGT		MODIFIER			chr1	73916781	73916781	A	AACAC	het	intron_variant(MODIFIER|||c.5489+85_5489+84insGTGT|1888|Tns1|protein_coding|CODING|NM_027884|33|1)
intron_variant	Vil1	protein_coding	NM_009509:c.2160+109_2160+110insC		MODIFIER			chr1	74428363	74428363	T	TC	het	intron_variant(MODIFIER|||c.2160+109_2160+110insC|827|Vil1|protein_coding|CODING|NM_009509|17|1)
intron_variant	Usp37	protein_coding	NM_176972:c.1902-13delT		MODIFIER			chr1	74456232	74456232	CA	C	het	intron_variant(MODIFIER|||c.1902-13delT|979|Usp37|protein_coding|CODING|NM_176972|18|1)
intron_variant	Usp37	protein_coding	NM_176972:c.-214+3586delC		MODIFIER			chr1	74527476	74527476	TG	T	het	intron_variant(MODIFIER|||c.-214+3586delC|979|Usp37|protein_coding|CODING|NM_176972|2|1),intron_variant(MODIFIER|||c.640-115delG|299|Rqcd1|protein_coding|CODING|NM_021383|6|1)
intron_variant	Usp37	protein_coding	NM_176972:c.-214+3572delA		MODIFIER			chr1	74527490	74527490	GT	G	het	intron_variant(MODIFIER|||c.-214+3572delA|979|Usp37|protein_coding|CODING|NM_176972|2|1),intron_variant(MODIFIER|||c.640-101delT|299|Rqcd1|protein_coding|CODING|NM_021383|6|1)
intron_variant	Zfp142	protein_coding	NM_029888:c.-34-13delT		MODIFIER			chr1	74585709	74585709	GA	G	het	intron_variant(MODIFIER|||c.-34-13delT|1740|Zfp142|protein_coding|CODING|NM_029888|1|1)
intron_variant	Zfp142	protein_coding	NM_029888:c.-34-40_-34-39delAT		MODIFIER			chr1	74585735	74585735	CAT	C	het	intron_variant(MODIFIER|||c.-34-40_-34-39delAT|1740|Zfp142|protein_coding|CODING|NM_029888|1|1)
intron_variant	Abcb6	protein_coding	NM_023732:c.1387-192delG		MODIFIER	rs232296690		chr1	75175229	75175229	TC	T	hom	intron_variant(MODIFIER|||c.1387-192delG|842|Abcb6|protein_coding|CODING|NM_023732|7|1)
intron_variant	Abcb6	protein_coding	NM_023732:c.971-53delG		MODIFIER	rs237414645		chr1	75177538	75177538	TC	T	hom	intron_variant(MODIFIER|||c.971-53delG|842|Abcb6|protein_coding|CODING|NM_023732|4|1)
intron_variant	Ptprn	protein_coding	NM_008985:c.1529+99delC		MODIFIER			chr1	75255025	75255025	TG	T	het	intron_variant(MODIFIER|||c.1529+99delC|981|Ptprn|protein_coding|CODING|NM_008985|10|1)
downstream_gene_variant	Gmppa	protein_coding	NM_133708		MODIFIER			chr1	75443207	75443207	TG	T	het	downstream_gene_variant(MODIFIER||32||420|Gmppa|protein_coding|CODING|NM_133708||1),intergenic_region(MODIFIER||||||||||1)
intron_variant	Epha4	protein_coding	NM_007936:c.160-127delG		MODIFIER			chr1	77507337	77507337	AC	A	het	intron_variant(MODIFIER|||c.160-127delG|986|Epha4|protein_coding|CODING|NM_007936|2|1)
intron_variant	Sgpp2	protein_coding	NM_001004173:c.423+25delC		MODIFIER			chr1	78390678	78390678	AC	A	het	intron_variant(MODIFIER|||c.423+25delC|354|Sgpp2|protein_coding|CODING|NM_001004173|3|1)
intron_variant	Ap1s3	protein_coding	NM_183027:c.183-10delT		MODIFIER	rs238784618		chr1	79623799	79623799	GA	G	het	intron_variant(MODIFIER|||c.183-10delT|154|Ap1s3|protein_coding|CODING|NM_183027|2|1)
intron_variant	Dock10	protein_coding	NM_175291:c.3268-50delG		MODIFIER			chr1	80549851	80549851	TC	T	het	intron_variant(MODIFIER|||c.3268-50delG|2187|Dock10|protein_coding|CODING|NM_175291|29|1)
intron_variant	Dock10	protein_coding	NM_175291:c.1809-19_1809-18delGT		MODIFIER			chr1	80575955	80575955	GAC	G	het	intron_variant(MODIFIER|||c.1809-19_1809-18delGT|2187|Dock10|protein_coding|CODING|NM_175291|15|1)
intron_variant	Col4a4	protein_coding	NM_007735:c.4193-71delG		MODIFIER			chr1	82456965	82456965	TC	T	het	intron_variant(MODIFIER|||c.4193-71delG|1682|Col4a4|protein_coding|CODING|NM_007735|44|1)
intron_variant	Col4a3	protein_coding	NM_007734:c.468+112delG		MODIFIER	rs248331559		chr1	82652298	82652298	CG	C	hom	intron_variant(MODIFIER|||c.468+112delG|1669|Col4a3|protein_coding|CODING|NM_007734|8|1)
intron_variant	Trip12	protein_coding	NM_133975:c.5568+46delC		MODIFIER			chr1	84728078	84728078	TG	T	het	intron_variant(MODIFIER|||c.5568+46delC|2025|Trip12|protein_coding|CODING|NM_133975|37|1)
splice_region_variant	Trip12	protein_coding	NM_133975:c.1229delT		LOW			chr1	84776419	84776419	GA	G	het	splice_region_variant(LOW|||c.1229delT|2025|Trip12|protein_coding|CODING|NM_133975|6|1),intron_variant(MODIFIER|||c.1229-8delT|2025|Trip12|protein_coding|CODING|NM_133975|6|1)
intergenic_region					MODIFIER			chr1	84990494	84990494	AAGAGAGATAGATAGAGAGAGAGAGTGAGAGAGAG	A	het	intergenic_region(MODIFIER||||||||||1)
intergenic_region					MODIFIER			chr1	84990519	84990519	TGA	T	het	intergenic_region(MODIFIER||||||||||1)
intergenic_region					MODIFIER			chr1	84990542	84990542	CAG	C	het	intergenic_region(MODIFIER||||||||||1)
intergenic_region					MODIFIER			chr1	84990552	84990552	CAG	C	het	intergenic_region(MODIFIER||||||||||1)
intergenic_region					MODIFIER			chr1	85012787	85012787	TAAA	T	het	intergenic_region(MODIFIER||||||||||1)
intergenic_region					MODIFIER			chr1	85061132	85061132	G	GA	het	intergenic_region(MODIFIER||||||||||1)
intergenic_region					MODIFIER			chr1	85061133	85061133	AAAAAAAAAAG	A	het	intergenic_region(MODIFIER||||||||||1)
intron_variant	A530032D15Rik	protein_coding	NM_213615:c.367+2449_367+2450delAC		MODIFIER			chr1	85097026	85097026	AGT	A	het	intron_variant(MODIFIER|||c.367+2449_367+2450delAC|211|A530032D15Rik|protein_coding|CODING|NM_213615|3|1)
intron_variant	A530032D15Rik	protein_coding	NM_213615:c.367+73_367+75delTTT		MODIFIER			chr1	85099401	85099401	GAAA	G	het	intron_variant(MODIFIER|||c.367+73_367+75delTTT|211|A530032D15Rik|protein_coding|CODING|NM_213615|3|1)
intergenic_region					MODIFIER	rs387684596		chr1	85112566	85112566	ACT	A	het	intergenic_region(MODIFIER||||||||||1)
intergenic_region					MODIFIER			chr1	85117335	85117335	G	GTCTCTCTCTCTCTCTCTCTCTCTC	het	intergenic_region(MODIFIER||||||||||1)
intergenic_region					MODIFIER			chr1	85185503	85185503	A	AAG	het	intergenic_region(MODIFIER||||||||||1)
intron_variant	Gm7609	protein_coding	NM_001081746:c.-387+185_-387+186insA		MODIFIER			chr1	85199906	85199906	G	GA	het	intron_variant(MODIFIER|||c.-387+185_-387+186insA|296|Gm7609|protein_coding|CODING|NM_001081746|1|1)
intron_variant	C130026I21Rik	protein_coding	NM_175219:c.451+109_451+114delACACAC		MODIFIER			chr1	85257271	85257271	CGTGTGT	C	het	intron_variant(MODIFIER|||c.451+109_451+114delACACAC|291|C130026I21Rik|protein_coding|CODING|NM_175219|4|1),intron_variant(MODIFIER|||c.367+2418_367+2423delACACAC|263|C130026I21Rik|protein_coding|CODING|NM_001037909|3|1)
intron_variant	C130026I21Rik	protein_coding	NM_175219:c.451+113_451+112insGCGC		MODIFIER			chr1	85257273	85257273	T	TGCGC	het	intron_variant(MODIFIER|||c.451+113_451+112insGCGC|291|C130026I21Rik|protein_coding|CODING|NM_175219|4|1),intron_variant(MODIFIER|||c.367+2422_367+2421insGCGC|263|C130026I21Rik|protein_coding|CODING|NM_001037909|3|1)
intron_variant	C130026I21Rik	protein_coding	NM_175219:c.451+84_451+83insTA		MODIFIER			chr1	85257302	85257302	G	GTA	het	intron_variant(MODIFIER|||c.451+84_451+83insTA|291|C130026I21Rik|protein_coding|CODING|NM_175219|4|1),intron_variant(MODIFIER|||c.367+2393_367+2392insTA|263|C130026I21Rik|protein_coding|CODING|NM_001037909|3|1)
intron_variant	C130026I21Rik	protein_coding	NM_175219:c.367+68delC		MODIFIER			chr1	85259626	85259626	CG	C	het	intron_variant(MODIFIER|||c.367+68delC|263|C130026I21Rik|protein_coding|CODING|NM_001037909|3|1),intron_variant(MODIFIER|||c.367+68delC|291|C130026I21Rik|protein_coding|CODING|NM_175219|3|1)
intron_variant	C130026I21Rik	protein_coding	NM_175219:c.367+66_367+67delTC		MODIFIER			chr1	85259627	85259627	GGA	G	het	intron_variant(MODIFIER|||c.367+66_367+67delTC|263|C130026I21Rik|protein_coding|CODING|NM_001037909|3|1),intron_variant(MODIFIER|||c.367+66_367+67delTC|291|C130026I21Rik|protein_coding|CODING|NM_175219|3|1)
intergenic_region					MODIFIER			chr1	85448426	85448426	CTCTATT	C	het	intergenic_region(MODIFIER||||||||||1)
intergenic_region					MODIFIER			chr1	85448508	85448508	CTCTCTCTCTCTGTGTG	C	het	intergenic_region(MODIFIER||||||||||1)
3_prime_UTR_variant	Sp110	protein_coding	NM_030194:c.*67_*68insCT		MODIFIER			chr1	85577224	85577224	C	CAG	het	3_prime_UTR_variant(MODIFIER||67|c.*67_*68insCT|445|Sp110|protein_coding|CODING|NM_030194|12|1),3_prime_UTR_variant(MODIFIER||67|c.*67_*68insCT|445|Sp110|protein_coding|CODING|NM_175397|13|1)
intron_variant	Sp110	protein_coding	NM_030194:c.584-238_584-200delGAGGAGGAGAAGAAGAAGAAGAAGAAGAAGAAGAAGAAG		MODIFIER	rs387770843		chr1	85589390	85589390	TCTTCTTCTTCTTCTTCTTCTTCTTCTTCTTCTCCTCCTC	T	het	intron_variant(MODIFIER|||c.584-238_584-200delGAGGAGGAGAAGAAGAAGAAGAAGAAGAAGAAGAAGAAG|445|Sp110|protein_coding|CODING|NM_030194|4|1),intron_variant(MODIFIER|||c.584-238_584-200delGAGGAGGAGAAGAAGAAGAAGAAGAAGAAGAAGAAGAAG|445|Sp110|protein_coding|CODING|NM_175397|5|1)
intron_variant	Sp140	protein_coding	NM_001013817:c.502+98_502+99insAAGAGAGGGTC		MODIFIER			chr1	85615368	85615368	G	GAAGAGAGGGTC	het	intron_variant(MODIFIER|||c.502+98_502+99insAAGAGAGGGTC|534|Sp140|protein_coding|CODING|NM_001013817|5|1)
intron_variant	Sp140	protein_coding	NM_001013817:c.725-168delT		MODIFIER			chr1	85630291	85630291	AT	A	het	intron_variant(MODIFIER|||c.725-168delT|534|Sp140|protein_coding|CODING|NM_001013817|8|1)
intron_variant	Sp100	protein_coding	NM_013673:c.186+216_186+217insCA		MODIFIER			chr1	85660077	85660077	G	GCA	het	intron_variant(MODIFIER|||c.186+216_186+217insCA|591|Sp100|protein_coding|CODING|NM_013673|2|1)
intron_variant	Ecel1	protein_coding	NM_001277925:c.1408-56delG		MODIFIER	rs261935345		chr1	87151602	87151602	AC	A	het	intron_variant(MODIFIER|||c.1408-56delG|775|Ecel1|protein_coding|CODING|NM_001277925|7|1),intron_variant(MODIFIER|||c.1408-56delG|775|Ecel1|protein_coding|CODING|NM_021306|7|1)
intron_variant	Neu2	protein_coding	NM_001160163:c.31+4826delC		MODIFIER	rs264309454		chr1	87584360	87584360	GC	G	hom	intron_variant(MODIFIER|||c.-12+10235delC|379|Neu2|protein_coding|CODING|NM_001160164|1|1),intron_variant(MODIFIER|||c.31+4826delC|393|Neu2|protein_coding|CODING|NM_001160163|2|1),intron_variant(MODIFIER|||c.7+112delC|385|Neu2|protein_coding|CODING|NM_001160165|1|1)
intron_variant	Sag	protein_coding	NM_009118:c.1038-91_1038-90insTG		MODIFIER			chr1	87840700	87840700	C	CTG	het	intron_variant(MODIFIER|||c.1038-91_1038-90insTG|403|Sag|protein_coding|CODING|NM_009118|13|1)
intron_variant	Dgkd	protein_coding	NM_177646:c.693+55delC		MODIFIER			chr1	87916529	87916529	GC	G	het	intron_variant(MODIFIER|||c.693+55delC|1220|Dgkd|protein_coding|CODING|NM_177646|6|1)
intron_variant	Usp40	protein_coding	NM_001198573:c.2790+110_2790+109insA		MODIFIER			chr1	87959679	87959679	A	AT	het	intron_variant(MODIFIER|||c.2523+110_2523+109insA|1146|Usp40|protein_coding|CODING|NM_001033291|20|1),intron_variant(MODIFIER|||c.2790+110_2790+109insA|1235|Usp40|protein_coding|CODING|NM_001198573|24|1)
upstream_gene_variant	Ugt1a1	protein_coding	NM_201645		MODIFIER	rs233131712		chr1	88211775	88211775	CT	C	het	upstream_gene_variant(MODIFIER||183||535|Ugt1a1|protein_coding|CODING|NM_201645||1),intron_variant(MODIFIER|||c.856-3268delT|530|Ugt1a10|protein_coding|CODING|NM_201641|1|1),intron_variant(MODIFIER|||c.850-3268delT|528|Ugt1a9|protein_coding|CODING|NM_201644|1|1),intron_variant(MODIFIER|||c.859-3268delT|531|Ugt1a7c|protein_coding|CODING|NM_201642|1|1),intron_variant(MODIFIER|||c.859-3268delT|531|U…
5_prime_UTR_variant	Ugt1a1	protein_coding	NM_201645:c.-17_-18delAG		MODIFIER	rs238710035		chr1	88211984	88211984	CAG	C	het	5_prime_UTR_variant(MODIFIER||16|c.-17_-18delAG|535|Ugt1a1|protein_coding|CODING|NM_201645|1|1),intron_variant(MODIFIER|||c.856-3059_856-3058delAG|530|Ugt1a10|protein_coding|CODING|NM_201641|1|1),intron_variant(MODIFIER|||c.850-3059_850-3058delAG|528|Ugt1a9|protein_coding|CODING|NM_201644|1|1),intron_variant(MODIFIER|||c.859-3059_859-3058delAG|531|Ugt1a7c|protein_coding|CODING|NM_201642|1|1),intr…
frameshift_variant	Ugt1a1	protein_coding	NM_201645:p.Met124fs/c.371delT		HIGH		Ugt1a1:1.00(1);	chr1	88212371	88212371	AT	A	het	frameshift_variant(HIGH||atg/|p.Met124fs/c.371delT|535|Ugt1a1|protein_coding|CODING|NM_201645|1|1),intron_variant(MODIFIER|||c.856-2672delT|530|Ugt1a10|protein_coding|CODING|NM_201641|1|1),intron_variant(MODIFIER|||c.850-2672delT|528|Ugt1a9|protein_coding|CODING|NM_201644|1|1),intron_variant(MODIFIER|||c.859-2672delT|531|Ugt1a7c|protein_coding|CODING|NM_201642|1|1),intron_variant(MODIFIER|||c.859…
intron_variant	Ugt1a1	protein_coding	NM_201645:c.1002+101_1002+106delTTGTTA		MODIFIER	rs226546784		chr1	88215275	88215275	GTTGTTA	G	het	intron_variant(MODIFIER|||c.996+101_996+106delTTGTTA|533|Ugt1a2|protein_coding|CODING|NM_013701|2|1),intron_variant(MODIFIER|||c.990+101_990+106delTTGTTA|531|Ugt1a6a|protein_coding|CODING|NM_145079|3|1),intron_variant(MODIFIER|||c.990+101_990+106delTTGTTA|531|Ugt1a6b|protein_coding|CODING|NM_201410|3|1),intron_variant(MODIFIER|||c.987+101_987+106delTTGTTA|530|Ugt1a10|protein_coding|CODING|NM_2016…
intron_variant	Ugt1a1	protein_coding	NM_201645:c.1002+121_1002+126delATTAGC		MODIFIER	rs250169157		chr1	88215295	88215295	TATTAGC	T	het	intron_variant(MODIFIER|||c.996+121_996+126delATTAGC|533|Ugt1a2|protein_coding|CODING|NM_013701|2|1),intron_variant(MODIFIER|||c.990+121_990+126delATTAGC|531|Ugt1a6a|protein_coding|CODING|NM_145079|3|1),intron_variant(MODIFIER|||c.990+121_990+126delATTAGC|531|Ugt1a6b|protein_coding|CODING|NM_201410|3|1),intron_variant(MODIFIER|||c.987+121_987+126delATTAGC|530|Ugt1a10|protein_coding|CODING|NM_2016…
intron_variant	Ugt1a1	protein_coding	NM_201645:c.1003-55delA		MODIFIER			chr1	88215739	88215739	TA	T	het	intron_variant(MODIFIER|||c.997-55delA|533|Ugt1a2|protein_coding|CODING|NM_013701|2|1),intron_variant(MODIFIER|||c.991-55delA|531|Ugt1a6a|protein_coding|CODING|NM_145079|3|1),intron_variant(MODIFIER|||c.991-55delA|531|Ugt1a6b|protein_coding|CODING|NM_201410|3|1),intron_variant(MODIFIER|||c.988-55delA|530|Ugt1a10|protein_coding|CODING|NM_201641|2|1),intron_variant(MODIFIER|||c.991-55delA|531|Ugt1a…
intron_variant	Ugt1a1	protein_coding	NM_201645:c.1090+25delA		MODIFIER	rs265020270		chr1	88215906	88215906	GA	G	het	intron_variant(MODIFIER|||c.1084+25delA|533|Ugt1a2|protein_coding|CODING|NM_013701|3|1),intron_variant(MODIFIER|||c.1078+25delA|531|Ugt1a6a|protein_coding|CODING|NM_145079|4|1),intron_variant(MODIFIER|||c.1078+25delA|531|Ugt1a6b|protein_coding|CODING|NM_201410|4|1),intron_variant(MODIFIER|||c.1075+25delA|530|Ugt1a10|protein_coding|CODING|NM_201641|3|1),intron_variant(MODIFIER|||c.1078+25delA|531|…
intron_variant	Ugt1a1	protein_coding	NM_201645:c.1090+47_1090+48delAA		MODIFIER	rs249732350		chr1	88215928	88215928	TAA	T	het	intron_variant(MODIFIER|||c.1084+47_1084+48delAA|533|Ugt1a2|protein_coding|CODING|NM_013701|3|1),intron_variant(MODIFIER|||c.1078+47_1078+48delAA|531|Ugt1a6a|protein_coding|CODING|NM_145079|4|1),intron_variant(MODIFIER|||c.1078+47_1078+48delAA|531|Ugt1a6b|protein_coding|CODING|NM_201410|4|1),intron_variant(MODIFIER|||c.1075+47_1075+48delAA|530|Ugt1a10|protein_coding|CODING|NM_201641|3|1),intron_v…
frameshift_variant	Ugt1a1	protein_coding	NM_201645:p.Phe371fs/c.1111delT		HIGH		Ugt1a9:1.00(1);Ugt1a6b:1.00(1);Ugt1a5:1.00(1);Ugt1a10:1.00(1);Ugt1a1:1.00(1);Ugt1a7c:1.00(1);Ugt1a6a:1.00(1);Ugt1a2:1.00(1);	chr1	88216157	88216157	AT	A	het	frameshift_variant(HIGH||ttc/|p.Phe369fs/c.1105delT|533|Ugt1a2|protein_coding|CODING|NM_013701|4|1),frameshift_variant(HIGH||ttc/|p.Phe367fs/c.1099delT|531|Ugt1a6a|protein_coding|CODING|NM_145079|5|1),frameshift_variant(HIGH||ttc/|p.Phe367fs/c.1099delT|531|Ugt1a6b|protein_coding|CODING|NM_201410|5|1),frameshift_variant(HIGH||ttc/|p.Phe366fs/c.1096delT|530|Ugt1a10|protein_coding|CODING|NM_201641|4…
frameshift_variant	Ugt1a1	protein_coding	NM_201645:p.Ile372fs/c.1114_1115delAT		HIGH		Ugt1a9:1.00(1);Ugt1a6b:1.00(1);Ugt1a5:1.00(1);Ugt1a10:1.00(1);Ugt1a1:1.00(1);Ugt1a7c:1.00(1);Ugt1a6a:1.00(1);Ugt1a2:1.00(1);	chr1	88216160	88216160	CAT	C	het	frameshift_variant(HIGH||atc/|p.Ile370fs/c.1108_1109delAT|533|Ugt1a2|protein_coding|CODING|NM_013701|4|1),frameshift_variant(HIGH||atc/|p.Ile368fs/c.1102_1103delAT|531|Ugt1a6a|protein_coding|CODING|NM_145079|5|1),frameshift_variant(HIGH||atc/|p.Ile368fs/c.1102_1103delAT|531|Ugt1a6b|protein_coding|CODING|NM_201410|5|1),frameshift_variant(HIGH||atc/|p.Ile367fs/c.1099_1100delAT|530|Ugt1a10|protein_c…
intron_variant	Ugt1a1	protein_coding	NM_201645:c.1310+102delT		MODIFIER	rs237138164		chr1	88216458	88216458	AT	A	het	intron_variant(MODIFIER|||c.1304+102delT|533|Ugt1a2|protein_coding|CODING|NM_013701|4|1),intron_variant(MODIFIER|||c.1298+102delT|531|Ugt1a6a|protein_coding|CODING|NM_145079|5|1),intron_variant(MODIFIER|||c.1298+102delT|531|Ugt1a6b|protein_coding|CODING|NM_201410|5|1),intron_variant(MODIFIER|||c.1295+102delT|530|Ugt1a10|protein_coding|CODING|NM_201641|4|1),intron_variant(MODIFIER|||c.1298+102delT…
intron_variant	Ugt1a1	protein_coding	NM_201645:c.1310+118_1310+119insT		MODIFIER			chr1	88216474	88216474	A	AT	het	intron_variant(MODIFIER|||c.1304+118_1304+119insT|533|Ugt1a2|protein_coding|CODING|NM_013701|4|1),intron_variant(MODIFIER|||c.1298+118_1298+119insT|531|Ugt1a6a|protein_coding|CODING|NM_145079|5|1),intron_variant(MODIFIER|||c.1298+118_1298+119insT|531|Ugt1a6b|protein_coding|CODING|NM_201410|5|1),intron_variant(MODIFIER|||c.1295+118_1295+119insT|530|Ugt1a10|protein_coding|CODING|NM_201641|4|1),intr…
intron_variant	Ugt1a1	protein_coding	NM_201645:c.1311-155_1311-148delCAAAAAAA		MODIFIER			chr1	88217971	88217971	GCAAAAAAA	G	het	intron_variant(MODIFIER|||c.1305-155_1305-148delCAAAAAAA|533|Ugt1a2|protein_coding|CODING|NM_013701|4|1),intron_variant(MODIFIER|||c.1299-155_1299-148delCAAAAAAA|531|Ugt1a6a|protein_coding|CODING|NM_145079|5|1),intron_variant(MODIFIER|||c.1299-155_1299-148delCAAAAAAA|531|Ugt1a6b|protein_coding|CODING|NM_201410|5|1),intron_variant(MODIFIER|||c.1296-155_1296-148delCAAAAAAA|530|Ugt1a10|protein_codin…
intron_variant	Ugt1a1	protein_coding	NM_201645:c.1311-151_1311-150insG		MODIFIER	rs254524595		chr1	88217975	88217975	A	AG	het	intron_variant(MODIFIER|||c.1305-151_1305-150insG|533|Ugt1a2|protein_coding|CODING|NM_013701|4|1),intron_variant(MODIFIER|||c.1299-151_1299-150insG|531|Ugt1a6a|protein_coding|CODING|NM_145079|5|1),intron_variant(MODIFIER|||c.1299-151_1299-150insG|531|Ugt1a6b|protein_coding|CODING|NM_201410|5|1),intron_variant(MODIFIER|||c.1296-151_1296-150insG|530|Ugt1a10|protein_coding|CODING|NM_201641|4|1),intr…
intron_variant	Ugt1a1	protein_coding	NM_201645:c.1311-142_1311-141insA		MODIFIER			chr1	88217984	88217984	G	GA	het	intron_variant(MODIFIER|||c.1305-142_1305-141insA|533|Ugt1a2|protein_coding|CODING|NM_013701|4|1),intron_variant(MODIFIER|||c.1299-142_1299-141insA|531|Ugt1a6a|protein_coding|CODING|NM_145079|5|1),intron_variant(MODIFIER|||c.1299-142_1299-141insA|531|Ugt1a6b|protein_coding|CODING|NM_201410|5|1),intron_variant(MODIFIER|||c.1296-142_1296-141insA|530|Ugt1a10|protein_coding|CODING|NM_201641|4|1),intr…
intron_variant	Ugt1a1	protein_coding	NM_201645:c.1311-133_1311-129delAAAAG		MODIFIER			chr1	88217993	88217993	AAAAAG	A	het	intron_variant(MODIFIER|||c.1305-133_1305-129delAAAAG|533|Ugt1a2|protein_coding|CODING|NM_013701|4|1),intron_variant(MODIFIER|||c.1299-133_1299-129delAAAAG|531|Ugt1a6a|protein_coding|CODING|NM_145079|5|1),intron_variant(MODIFIER|||c.1299-133_1299-129delAAAAG|531|Ugt1a6b|protein_coding|CODING|NM_201410|5|1),intron_variant(MODIFIER|||c.1296-133_1296-129delAAAAG|530|Ugt1a10|protein_coding|CODING|NM_…
intron_variant	Ugt1a1	protein_coding	NM_201645:c.1311-129_1311-128insG		MODIFIER			chr1	88217997	88217997	A	AG	het	intron_variant(MODIFIER|||c.1305-129_1305-128insG|533|Ugt1a2|protein_coding|CODING|NM_013701|4|1),intron_variant(MODIFIER|||c.1299-129_1299-128insG|531|Ugt1a6a|protein_coding|CODING|NM_145079|5|1),intron_variant(MODIFIER|||c.1299-129_1299-128insG|531|Ugt1a6b|protein_coding|CODING|NM_201410|5|1),intron_variant(MODIFIER|||c.1296-129_1296-128insG|530|Ugt1a10|protein_coding|CODING|NM_201641|4|1),intr…
intron_variant	Ugt1a1	protein_coding	NM_201645:c.1311-128_1311-127insA		MODIFIER			chr1	88217998	88217998	G	GA	het	intron_variant(MODIFIER|||c.1305-128_1305-127insA|533|Ugt1a2|protein_coding|CODING|NM_013701|4|1),intron_variant(MODIFIER|||c.1299-128_1299-127insA|531|Ugt1a6a|protein_coding|CODING|NM_145079|5|1),intron_variant(MODIFIER|||c.1299-128_1299-127insA|531|Ugt1a6b|protein_coding|CODING|NM_201410|5|1),intron_variant(MODIFIER|||c.1296-128_1296-127insA|530|Ugt1a10|protein_coding|CODING|NM_201641|4|1),intr…
intron_variant	Ugt1a1	protein_coding	NM_201645:c.1311-126_1311-125insT		MODIFIER			chr1	88218000	88218000	A	AT	het	intron_variant(MODIFIER|||c.1305-126_1305-125insT|533|Ugt1a2|protein_coding|CODING|NM_013701|4|1),intron_variant(MODIFIER|||c.1299-126_1299-125insT|531|Ugt1a6a|protein_coding|CODING|NM_145079|5|1),intron_variant(MODIFIER|||c.1299-126_1299-125insT|531|Ugt1a6b|protein_coding|CODING|NM_201410|5|1),intron_variant(MODIFIER|||c.1296-126_1296-125insT|530|Ugt1a10|protein_coding|CODING|NM_201641|4|1),intr…
intron_variant	Ugt1a1	protein_coding	NM_201645:c.1311-115delA		MODIFIER	rs215878665		chr1	88218011	88218011	GA	G	het	intron_variant(MODIFIER|||c.1305-115delA|533|Ugt1a2|protein_coding|CODING|NM_013701|4|1),intron_variant(MODIFIER|||c.1299-115delA|531|Ugt1a6a|protein_coding|CODING|NM_145079|5|1),intron_variant(MODIFIER|||c.1299-115delA|531|Ugt1a6b|protein_coding|CODING|NM_201410|5|1),intron_variant(MODIFIER|||c.1296-115delA|530|Ugt1a10|protein_coding|CODING|NM_201641|4|1),intron_variant(MODIFIER|||c.1299-115delA…
frameshift_variant	Ugt1a1	protein_coding	NM_201645:p.Ala480fs/c.1439delC		HIGH	rs244125947	Ugt1a9:1.00(1);Ugt1a6b:1.00(1);Ugt1a5:1.00(1);Ugt1a10:1.00(1);Ugt1a1:1.00(1);Ugt1a7c:1.00(1);Ugt1a6a:1.00(1);Ugt1a2:1.00(1);	chr1	88218254	88218254	GC	G	het	frameshift_variant(HIGH||gcc/|p.Ala476fs/c.1427delC|531|Ugt1a6b|protein_coding|CODING|NM_201410|6|1),frameshift_variant(HIGH||gcc/|p.Ala478fs/c.1433delC|533|Ugt1a2|protein_coding|CODING|NM_013701|5|1),frameshift_variant(HIGH||gcc/|p.Ala476fs/c.1427delC|531|Ugt1a6a|protein_coding|CODING|NM_145079|6|1),frameshift_variant(HIGH||gcc/|p.Ala475fs/c.1424delC|530|Ugt1a10|protein_coding|CODING|NM_201641|5…
3_prime_UTR_variant	Ugt1a1	protein_coding	NM_201645:c.*130_*131insA		MODIFIER	rs241257890		chr1	88218553	88218553	T	TA	het	3_prime_UTR_variant(MODIFIER||130|c.*130_*131insA|531|Ugt1a6b|protein_coding|CODING|NM_201410|6|1),3_prime_UTR_variant(MODIFIER||130|c.*130_*131insA|533|Ugt1a2|protein_coding|CODING|NM_013701|5|1),3_prime_UTR_variant(MODIFIER||130|c.*130_*131insA|531|Ugt1a6a|protein_coding|CODING|NM_145079|6|1),3_prime_UTR_variant(MODIFIER||130|c.*130_*131insA|530|Ugt1a10|protein_coding|CODING|NM_201641|5|1),3_pr…
intron_variant	Mroh2a	protein_coding	NM_001177364:c.-14-156delA		MODIFIER	rs248968630		chr1	88227897	88227897	GA	G	het	intron_variant(MODIFIER|||c.-14-156delA|1679|Mroh2a|protein_coding|CODING|NM_001177364|1|1)
intron_variant	Mroh2a	protein_coding	NM_001177364:c.556+189_556+192delCTGT		MODIFIER	rs244068200		chr1	88230976	88230976	ACTGT	A	het	intron_variant(MODIFIER|||c.556+189_556+192delCTGT|1679|Mroh2a|protein_coding|CODING|NM_001177364|5|1)
frameshift_variant	Mroh2a	protein_coding	NM_001177364:p.Pro191fs/c.571_572delCC		HIGH		Mroh2a:1.00(1);	chr1	88232257	88232257	GCC	G	het	frameshift_variant(HIGH||ccc/|p.Pro191fs/c.571_572delCC|1679|Mroh2a|protein_coding|CODING|NM_001177364|6|1)
intron_variant	Mroh2a	protein_coding	NM_001177364:c.655+186delA		MODIFIER	rs255679404		chr1	88232527	88232527	CA	C	het	intron_variant(MODIFIER|||c.655+186delA|1679|Mroh2a|protein_coding|CODING|NM_001177364|6|1)
intron_variant	Mroh2a	protein_coding	NM_001177364:c.808-218_808-214delGCTTT		MODIFIER	rs232110457		chr1	88233783	88233783	GGCTTT	G	het	intron_variant(MODIFIER|||c.808-218_808-214delGCTTT|1679|Mroh2a|protein_coding|CODING|NM_001177364|7|1)
intron_variant	Mroh2a	protein_coding	NM_001177364:c.1247-225_1247-222delGGCA		MODIFIER	rs255962599		chr1	88236429	88236429	GGGCA	G	het	intron_variant(MODIFIER|||c.1247-225_1247-222delGGCA|1679|Mroh2a|protein_coding|CODING|NM_001177364|12|1)
intron_variant	Mroh2a	protein_coding	NM_001177364:c.1247-141delG		MODIFIER	rs261178321		chr1	88236513	88236513	AG	A	het	intron_variant(MODIFIER|||c.1247-141delG|1679|Mroh2a|protein_coding|CODING|NM_001177364|12|1)
intron_variant	Mroh2a	protein_coding	NM_001177364:c.1443+71_1443+72insG		MODIFIER	rs239484509		chr1	88237662	88237662	A	AG	het	intron_variant(MODIFIER|||c.1443+71_1443+72insG|1679|Mroh2a|protein_coding|CODING|NM_001177364|14|1)
frameshift_variant	Mroh2a	protein_coding	NM_001177364:p.Asp504fs/c.1510_1520delGATACTGTAAA		HIGH		Mroh2a:1.00(1);	chr1	88237910	88237910	GGATACTGTAAA	G	het	frameshift_variant(HIGH||gatactgtaaag/|p.Asp504fs/c.1510_1520delGATACTGTAAA|1679|Mroh2a|protein_coding|CODING|NM_001177364|15|1)
intron_variant	Mroh2a	protein_coding	NM_001177364:c.1702+144delA		MODIFIER			chr1	88239184	88239184	TA	T	het	intron_variant(MODIFIER|||c.1702+144delA|1679|Mroh2a|protein_coding|CODING|NM_001177364|16|1)
intron_variant	Mroh2a	protein_coding	NM_001177364:c.1702+209_1702+213delGGGTA		MODIFIER	rs258383717		chr1	88239249	88239249	TGGGTA	T	het	intron_variant(MODIFIER|||c.1702+209_1702+213delGGGTA|1679|Mroh2a|protein_coding|CODING|NM_001177364|16|1)
intron_variant	Mroh2a	protein_coding	NM_001177364:c.1744-207_1744-206insC		MODIFIER	rs228768021		chr1	88240471	88240471	T	TC	het	intron_variant(MODIFIER|||c.1744-207_1744-206insC|1679|Mroh2a|protein_coding|CODING|NM_001177364|17|1)
intron_variant	Mroh2a	protein_coding	NM_001177364:c.1885+102_1885+104delACC		MODIFIER			chr1	88240921	88240921	AACC	A	het	intron_variant(MODIFIER|||c.1885+102_1885+104delACC|1679|Mroh2a|protein_coding|CODING|NM_001177364|18|1)
intron_variant	Mroh2a	protein_coding	NM_001177364:c.2047-97delA		MODIFIER	rs221168022		chr1	88242306	88242306	TA	T	het	intron_variant(MODIFIER|||c.2047-97delA|1679|Mroh2a|protein_coding|CODING|NM_001177364|20|1)
intron_variant	Mroh2a	protein_coding	NM_001177364:c.2290-70_2290-57delTTCCCCCTTCCCTG		MODIFIER			chr1	88243860	88243860	ATTCCCCCTTCCCTG	A	het	intron_variant(MODIFIER|||c.2290-70_2290-57delTTCCCCCTTCCCTG|1679|Mroh2a|protein_coding|CODING|NM_001177364|22|1)
intron_variant	Mroh2a	protein_coding	NM_001177364:c.2290-69_2290-56delTCCCCCTTCCCTGC		MODIFIER	rs241183535		chr1	88243861	88243861	TTCCCCCTTCCCTGC	T	het	intron_variant(MODIFIER|||c.2290-69_2290-56delTCCCCCTTCCCTGC|1679|Mroh2a|protein_coding|CODING|NM_001177364|22|1)
intron_variant	Mroh2a	protein_coding	NM_001177364:c.2290-63_2290-57delTTCCCTG		MODIFIER			chr1	88243867	88243867	CTTCCCTG	C	het	intron_variant(MODIFIER|||c.2290-63_2290-57delTTCCCTG|1679|Mroh2a|protein_coding|CODING|NM_001177364|22|1)
intron_variant	Mroh2a	protein_coding	NM_001177364:c.2442+201_2442+202insT		MODIFIER			chr1	88244283	88244283	C	CT	het	intron_variant(MODIFIER|||c.2442+201_2442+202insT|1679|Mroh2a|protein_coding|CODING|NM_001177364|23|1)
intron_variant	Mroh2a	protein_coding	NM_001177364:c.2442+202_2442+203insCCACTCTCTCACCCT		MODIFIER			chr1	88244284	88244284	C	CCCACTCTCTCACCCT	het	intron_variant(MODIFIER|||c.2442+202_2442+203insCCACTCTCTCACCCT|1679|Mroh2a|protein_coding|CODING|NM_001177364|23|1)
intron_variant	Mroh2a	protein_coding	NM_001177364:c.2443-153_2443-150delAACA		MODIFIER			chr1	88244790	88244790	GAACA	G	het	intron_variant(MODIFIER|||c.2443-153_2443-150delAACA|1679|Mroh2a|protein_coding|CODING|NM_001177364|23|1)
intron_variant	Mroh2a	protein_coding	NM_001177364:c.2443-107_2443-106insAAGATCAA		MODIFIER			chr1	88244836	88244836	G	GAAGATCAA	het	intron_variant(MODIFIER|||c.2443-107_2443-106insAAGATCAA|1679|Mroh2a|protein_coding|CODING|NM_001177364|23|1)
intron_variant	Mroh2a	protein_coding	NM_001177364:c.2565+254_2565+255insCAGTCAG		MODIFIER	rs239366012		chr1	88245319	88245319	C	CCAGTCAG	het	intron_variant(MODIFIER|||c.2565+254_2565+255insCAGTCAG|1679|Mroh2a|protein_coding|CODING|NM_001177364|24|1)
intron_variant	Mroh2a	protein_coding	NM_001177364:c.2566-182_2566-181insT		MODIFIER	rs249802987		chr1	88245805	88245805	C	CT	het	intron_variant(MODIFIER|||c.2566-182_2566-181insT|1679|Mroh2a|protein_coding|CODING|NM_001177364|24|1)
intron_variant	Mroh2a	protein_coding	NM_001177364:c.2646-177_2646-176insT		MODIFIER	rs239373217		chr1	88246958	88246958	A	AT	het	intron_variant(MODIFIER|||c.2646-177_2646-176insT|1679|Mroh2a|protein_coding|CODING|NM_001177364|25|1)
intron_variant	Mroh2a	protein_coding	NM_001177364:c.2754+60_2754+62delGTT		MODIFIER	rs221801922		chr1	88247303	88247303	CGTT	C	het	intron_variant(MODIFIER|||c.2754+60_2754+62delGTT|1679|Mroh2a|protein_coding|CODING|NM_001177364|26|1)
intron_variant	Mroh2a	protein_coding	NM_001177364:c.2754+61_2754+62insGCA		MODIFIER			chr1	88247304	88247304	G	GGCA	het	intron_variant(MODIFIER|||c.2754+61_2754+62insGCA|1679|Mroh2a|protein_coding|CODING|NM_001177364|26|1)
intron_variant	Mroh2a	protein_coding	NM_001177364:c.2754+67_2754+68insGGC		MODIFIER			chr1	88247310	88247310	A	AGGC	het	intron_variant(MODIFIER|||c.2754+67_2754+68insGGC|1679|Mroh2a|protein_coding|CODING|NM_001177364|26|1)
intron_variant	Mroh2a	protein_coding	NM_001177364:c.2754+68_2754+69insCCACTTTCCCAAGCTACCTACA		MODIFIER			chr1	88247311	88247311	T	TCCACTTTCCCAAGCTACCTACA	het	intron_variant(MODIFIER|||c.2754+68_2754+69insCCACTTTCCCAAGCTACCTACA|1679|Mroh2a|protein_coding|CODING|NM_001177364|26|1)
intron_variant	Mroh2a	protein_coding	NM_001177364:c.2755-39_2755-38insTCTCTC		MODIFIER			chr1	88247708	88247708	T	TTCTCTC	het	intron_variant(MODIFIER|||c.2755-39_2755-38insTCTCTC|1679|Mroh2a|protein_coding|CODING|NM_001177364|26|1)
intron_variant	Mroh2a	protein_coding	NM_001177364:c.2755-15_2755-14insTCTCTCTT		MODIFIER			chr1	88247732	88247732	C	CTCTCTCTT	het	intron_variant(MODIFIER|||c.2755-15_2755-14insTCTCTCTT|1679|Mroh2a|protein_coding|CODING|NM_001177364|26|1)
splice_region_variant	Mroh2a	protein_coding	NM_001177364:c.2755_2756insT		LOW			chr1	88247740	88247740	C	CT	het	splice_region_variant(LOW|||c.2755_2756insT|1679|Mroh2a|protein_coding|CODING|NM_001177364|26|1),intron_variant(MODIFIER|||c.2755-7_2755-6insT|1679|Mroh2a|protein_coding|CODING|NM_001177364|26|1)
intron_variant	Mroh2a	protein_coding	NM_001177364:c.2955+15_2955+16insTGCCT		MODIFIER			chr1	88248670	88248670	C	CTGCCT	het	intron_variant(MODIFIER|||c.2955+15_2955+16insTGCCT|1679|Mroh2a|protein_coding|CODING|NM_001177364|28|1)
intron_variant	Mroh2a	protein_coding	NM_001177364:c.2955+20_2955+21insTACCCCCCG		MODIFIER			chr1	88248675	88248675	C	CTACCCCCCG	het	intron_variant(MODIFIER|||c.2955+20_2955+21insTACCCCCCG|1679|Mroh2a|protein_coding|CODING|NM_001177364|28|1)
intron_variant	Mroh2a	protein_coding	NM_001177364:c.2956-201delG		MODIFIER	rs233314407		chr1	88249501	88249501	TG	T	het	intron_variant(MODIFIER|||c.2956-201delG|1679|Mroh2a|protein_coding|CODING|NM_001177364|28|1)
intron_variant	Mroh2a	protein_coding	NM_001177364:c.3351+25_3351+26insTTGGA		MODIFIER	rs255761062		chr1	88251421	88251421	C	CTTGGA	het	intron_variant(MODIFIER|||c.3351+25_3351+26insTTGGA|1679|Mroh2a|protein_coding|CODING|NM_001177364|31|1)
intron_variant	Mroh2a	protein_coding	NM_001177364:c.3352-104_3352-101delTCTT		MODIFIER			chr1	88252231	88252231	CTCTT	C	het	intron_variant(MODIFIER|||c.3352-104_3352-101delTCTT|1679|Mroh2a|protein_coding|CODING|NM_001177364|31|1)
intron_variant	Mroh2a	protein_coding	NM_001177364:c.4014-59_4014-58insG		MODIFIER	rs221458854		chr1	88255997	88255997	A	AG	het	intron_variant(MODIFIER|||c.4014-59_4014-58insG|1679|Mroh2a|protein_coding|CODING|NM_001177364|35|1)
frameshift_variant	Mroh2a	protein_coding	NM_001177364:p.Val1375_Glu1376fs/c.4124_4125insT		HIGH		Mroh2a:1.00(1);	chr1	88256166	88256166	G	GT	het	frameshift_variant(HIGH||gta/gTta|p.Val1375_Glu1376fs/c.4124_4125insT|1679|Mroh2a|protein_coding|CODING|NM_001177364|36|1)
intron_variant	Mroh2a	protein_coding	NM_001177364:c.4462-180delT		MODIFIER	rs387344615		chr1	88257529	88257529	CT	C	het	downstream_gene_variant(MODIFIER||1326||667|Hjurp|protein_coding|CODING|NM_198652||1),intron_variant(MODIFIER|||c.4462-180delT|1679|Mroh2a|protein_coding|CODING|NM_001177364|38|1)
intron_variant	Mroh2a	protein_coding	NM_001177364:c.4617+103_4617+104insTACT		MODIFIER	rs253334333		chr1	88257967	88257967	G	GTACT	het	downstream_gene_variant(MODIFIER||888||667|Hjurp|protein_coding|CODING|NM_198652||1),intron_variant(MODIFIER|||c.4617+103_4617+104insTACT|1679|Mroh2a|protein_coding|CODING|NM_001177364|39|1)
intron_variant	Mroh2a	protein_coding	NM_001177364:c.4618-175_4618-173delGCC		MODIFIER			chr1	88258407	88258407	TGCC	T	het	downstream_gene_variant(MODIFIER||448||667|Hjurp|protein_coding|CODING|NM_198652||1),intron_variant(MODIFIER|||c.4618-175_4618-173delGCC|1679|Mroh2a|protein_coding|CODING|NM_001177364|39|1)
intron_variant	Mroh2a	protein_coding	NM_001177364:c.4618-174_4618-172delCCC		MODIFIER			chr1	88258408	88258408	GCCC	G	het	downstream_gene_variant(MODIFIER||447||667|Hjurp|protein_coding|CODING|NM_198652||1),intron_variant(MODIFIER|||c.4618-174_4618-172delCCC|1679|Mroh2a|protein_coding|CODING|NM_001177364|39|1)
intron_variant	Mroh2a	protein_coding	NM_001177364:c.4749+16_4749+17insG		MODIFIER			chr1	88258729	88258729	T	TG	het	downstream_gene_variant(MODIFIER||126||667|Hjurp|protein_coding|CODING|NM_198652||1),intron_variant(MODIFIER|||c.4749+16_4749+17insG|1679|Mroh2a|protein_coding|CODING|NM_001177364|40|1)
intron_variant	Mroh2a	protein_coding	NM_001177364:c.4750-32delT		MODIFIER			chr1	88259086	88259086	CT	C	het	3_prime_UTR_variant(MODIFIER||6094|c.*6094delA|667|Hjurp|protein_coding|CODING|NM_198652|8|1),intron_variant(MODIFIER|||c.4750-32delT|1679|Mroh2a|protein_coding|CODING|NM_001177364|40|1)
splice_region_variant	Mroh2a	protein_coding	NM_001177364:c.4750_4752delTTG		LOW			chr1	88259112	88259112	TTTG	T	het	splice_region_variant(LOW|||c.4750_4752delTTG|1679|Mroh2a|protein_coding|CODING|NM_001177364|40|1),3_prime_UTR_variant(MODIFIER||6066|c.*6066_*6068delCAA|667|Hjurp|protein_coding|CODING|NM_198652|8|1),intron_variant(MODIFIER|||c.4750-6_4750-4delTTG|1679|Mroh2a|protein_coding|CODING|NM_001177364|40|1)
splice_region_variant	Mroh2a	protein_coding	NM_001177364:c.4750_4751delTG		LOW			chr1	88259113	88259113	TTG	T	het	splice_region_variant(LOW|||c.4750_4751delTG|1679|Mroh2a|protein_coding|CODING|NM_001177364|40|1),3_prime_UTR_variant(MODIFIER||6066|c.*6066_*6067delCA|667|Hjurp|protein_coding|CODING|NM_198652|8|1),intron_variant(MODIFIER|||c.4750-5_4750-4delTG|1679|Mroh2a|protein_coding|CODING|NM_001177364|40|1)
splice_region_variant	Mroh2a	protein_coding	NM_001177364:c.4750delG		LOW			chr1	88259114	88259114	TG	T	het	splice_region_variant(LOW|||c.4750delG|1679|Mroh2a|protein_coding|CODING|NM_001177364|40|1),3_prime_UTR_variant(MODIFIER||6066|c.*6066delC|667|Hjurp|protein_coding|CODING|NM_198652|8|1),intron_variant(MODIFIER|||c.4750-4delG|1679|Mroh2a|protein_coding|CODING|NM_001177364|40|1)
splice_region_variant	Mroh2a	protein_coding	NM_001177364:c.4750delC		LOW			chr1	88259115	88259115	GC	G	het	splice_region_variant(LOW|||c.4750delC|1679|Mroh2a|protein_coding|CODING|NM_001177364|40|1),3_prime_UTR_variant(MODIFIER||6065|c.*6065delG|667|Hjurp|protein_coding|CODING|NM_198652|8|1),intron_variant(MODIFIER|||c.4750-3delC|1679|Mroh2a|protein_coding|CODING|NM_001177364|40|1)
intron_variant	Mroh2a	protein_coding	NM_001177364:c.4919-86_4919-85insA		MODIFIER	rs227819988		chr1	88259818	88259818	G	GA	het	3_prime_UTR_variant(MODIFIER||5362|c.*5362_*5363insT|667|Hjurp|protein_coding|CODING|NM_198652|8|1),intron_variant(MODIFIER|||c.4919-86_4919-85insA|1679|Mroh2a|protein_coding|CODING|NM_001177364|42|1)
3_prime_UTR_variant	Hjurp	protein_coding	NM_198652:c.*29_*32delCTGT		MODIFIER			chr1	88265148	88265148	AACAG	A	het	3_prime_UTR_variant(MODIFIER||29|c.*29_*32delCTGT|667|Hjurp|protein_coding|CODING|NM_198652|8|1),3_prime_UTR_variant(MODIFIER||29|c.*29_*32delCTGT|591|A730008H23Rik|protein_coding|CODING|NM_172505|5|1),non_coding_exon_variant(MODIFIER|||n.1599_1602delCTGT||6430706D22Rik||NON_CODING|NR_040291|5|1)
splice_acceptor_variant	6430706D22Rik		NR_040291:n.473_523delCAGGGGCTGCACAAGAACAGGACACACTGCCCCCGGAGCAAGCCCTCCCAG		HIGH	rs387873782		chr1	88266278	88266278	TCTGGGAGGGCTTGCTCCGGGGGCAGTGTGTCCTGTTCTTGTGCAGCCCCTG	T	het	splice_acceptor_variant(HIGH|||n.473_523delCAGGGGCTGCACAAGAACAGGACACACTGCCCCCGGAGCAAGCCCTCCCAG||6430706D22Rik||NON_CODING|NR_040291|5|1),splice_donor_variant(HIGH|||n.473_523delCAGGGGCTGCACAAGAACAGGACACACTGCCCCCGGAGCAAGCCCTCCCAG||6430706D22Rik||NON_CODING|NR_040291|4|1),inframe_deletion(MODERATE||caggggctgcacaagaacaggacacactgcccccggagcaagccctcccag/|p.Gln286_Gln302del/c.856_906delCAGGGGCTGCACAAGAA…
inframe_insertion	Hjurp	protein_coding	NM_198652:p.Gln302_Arg303insArgLys/c.904_905insGCA		MODERATE	rs261041926		chr1	88266280	88266280	T	TTGC	het	inframe_insertion(MODERATE||cag/cGCAag|p.Gln302_Arg303insArgLys/c.904_905insGCA|667|Hjurp|protein_coding|CODING|NM_198652|8|1),inframe_insertion(MODERATE||cag/cGCAag|p.Gln226_Arg227insArgLys/c.676_677insGCA|591|A730008H23Rik|protein_coding|CODING|NM_172505|5|1),intron_variant(MODIFIER|||n.473-2_473-3insGCA||6430706D22Rik||NON_CODING|NR_040291|4|1)
frameshift_variant	Hjurp	protein_coding	NM_198652:p.Leu220_Leu221fs/c.660_661insA		HIGH		Hjurp:1.00(1);A730008H23Rik:1.00(1);	chr1	88266524	88266524	G	GT	het	frameshift_variant(HIGH||tta/ttaA|p.Leu220_Leu221fs/c.660_661insA|667|Hjurp|protein_coding|CODING|NM_198652|8|1),frameshift_variant(HIGH||tta/ttaA|p.Leu144_Leu145fs/c.432_433insA|591|A730008H23Rik|protein_coding|CODING|NM_172505|5|1),non_coding_exon_variant(MODIFIER|||n.277_278insA||6430706D22Rik||NON_CODING|NR_040291|4|1)
intron_variant	Hjurp	protein_coding	NM_198652:c.526+189delT		MODIFIER			chr1	88267758	88267758	TA	T	het	intron_variant(MODIFIER|||c.298+189delT|591|A730008H23Rik|protein_coding|CODING|NM_172505|4|1),intron_variant(MODIFIER|||c.526+189delT|667|Hjurp|protein_coding|CODING|NM_198652|7|1),intron_variant(MODIFIER|||n.167+189delT||6430706D22Rik||NON_CODING|NR_040291|2|1)
intron_variant	Hjurp	protein_coding	NM_198652:c.526+184_526+186delCAT		MODIFIER			chr1	88267761	88267761	CATG	C	het	intron_variant(MODIFIER|||c.298+184_298+186delCAT|591|A730008H23Rik|protein_coding|CODING|NM_172505|4|1),intron_variant(MODIFIER|||c.526+184_526+186delCAT|667|Hjurp|protein_coding|CODING|NM_198652|7|1),intron_variant(MODIFIER|||n.167+184_167+186delCAT||6430706D22Rik||NON_CODING|NR_040291|2|1)
intron_variant	Hjurp	protein_coding	NM_198652:c.355-99_355-100insT		MODIFIER	rs249632198		chr1	88269512	88269512	T	TA	het	upstream_gene_variant(MODIFIER||105|||6430706D22Rik||NON_CODING|NR_040291||1),intron_variant(MODIFIER|||c.220-1486_220-1487insT|591|A730008H23Rik|protein_coding|CODING|NM_172505|3|1),intron_variant(MODIFIER|||c.355-99_355-100insT|667|Hjurp|protein_coding|CODING|NM_198652|5|1)
splice_region_variant	Hjurp	protein_coding	NM_198652:c.257_258insGCT		LOW	rs262712957		chr1	88270304	88270304	A	AAGC	het	splice_region_variant(LOW|||c.257_258insGCT|667|Hjurp|protein_coding|CODING|NM_198652|4|1),upstream_gene_variant(MODIFIER||897|||6430706D22Rik||NON_CODING|NR_040291||1),intron_variant(MODIFIER|||c.220-2278_220-2279insGCT|591|A730008H23Rik|protein_coding|CODING|NM_172505|3|1),intron_variant(MODIFIER|||c.257-5_257-6insGCT|667|Hjurp|protein_coding|CODING|NM_198652|4|1)
intron_variant	Hjurp	protein_coding	NM_198652:c.219+128_219+127insTTACC		MODIFIER			chr1	88274914	88274914	G	GGGTAA	het	intron_variant(MODIFIER|||c.219+128_219+127insTTACC|591|A730008H23Rik|protein_coding|CODING|NM_172505|3|1),intron_variant(MODIFIER|||c.219+128_219+127insTTACC|667|Hjurp|protein_coding|CODING|NM_198652|3|1)
intron_variant	Hjurp	protein_coding	NM_198652:c.164-169delT		MODIFIER	rs223625685		chr1	88275265	88275265	TA	T	het	intron_variant(MODIFIER|||c.164-169delT|667|Hjurp|protein_coding|CODING|NM_198652|2|1),intron_variant(MODIFIER|||c.162-167delT|591|A730008H23Rik|protein_coding|CODING|NM_172505|2|1)
intron_variant	Trpm8	protein_coding	NM_134252:c.2448-143_2448-142delGT		MODIFIER			chr1	88360441	88360441	CGT	C	het	intron_variant(MODIFIER|||c.2448-143_2448-142delGT|1104|Trpm8|protein_coding|CODING|NM_134252|19|1)
intron_variant	Trpm8	protein_coding	NM_134252:c.3265-136_3265-135insCACA		MODIFIER			chr1	88384526	88384526	C	CCACA	het	intron_variant(MODIFIER|||c.3265-136_3265-135insCACA|1104|Trpm8|protein_coding|CODING|NM_134252|25|1)
intron_variant	Iqca	protein_coding	NM_029122:c.717+214delA		MODIFIER			chr1	90137936	90137936	AT	A	het	intron_variant(MODIFIER|||c.717+214delA|829|Iqca|protein_coding|CODING|NM_029122|5|1)
intron_variant	Col6a3	protein_coding	NM_001243008:c.6202-54_6202-55insGA		MODIFIER			chr1	90795137	90795137	T	TTC	hom	intron_variant(MODIFIER|||c.6202-54_6202-55insGA|3284|Col6a3|protein_coding|CODING|NM_001243008|16|1),intron_variant(MODIFIER|||c.4381-54_4381-55insGA|2677|Col6a3|protein_coding|CODING|NM_001243009|13|1)
intron_variant	Col6a3	protein_coding	NM_001243008:c.707-20delT		MODIFIER			chr1	90822423	90822423	CA	C	het	intron_variant(MODIFIER|||c.89-5889delT|2677|Col6a3|protein_coding|CODING|NM_001243009|2|1),intron_variant(MODIFIER|||c.707-20delT|3284|Col6a3|protein_coding|CODING|NM_001243008|3|1)
intron_variant	Lrrfip1	protein_coding	NM_001111311:c.315+1841_315+1842delTG		MODIFIER			chr1	91103150	91103150	ATG	A	het	intron_variant(MODIFIER|||c.346-96_346-95delTG|428|Lrrfip1|protein_coding|CODING|NM_001111312|4|1),intron_variant(MODIFIER|||c.760-96_760-95delTG|628|Lrrfip1|protein_coding|CODING|NM_008515|12|1),intron_variant(MODIFIER|||c.315+1841_315+1842delTG|729|Lrrfip1|protein_coding|CODING|NM_001111311|4|1)
intron_variant	Lrrfip1	protein_coding	NM_001111311:c.486+101delG		MODIFIER			chr1	91105397	91105397	CG	C	het	intron_variant(MODIFIER|||c.486+101delG|729|Lrrfip1|protein_coding|CODING|NM_001111311|5|1),intron_variant(MODIFIER|||c.588+101delG|428|Lrrfip1|protein_coding|CODING|NM_001111312|6|1),intron_variant(MODIFIER|||c.1002+101delG|628|Lrrfip1|protein_coding|CODING|NM_008515|14|1)
inframe_deletion	Lrrfip1	protein_coding	NM_001111311:p.Lys553_Asn554del/c.1657_1662delAAGAAC		MODERATE			chr1	91115530	91115530	GAAGAAC	G	het	inframe_deletion(MODERATE||aagaac/|p.Lys553_Asn554del/c.1657_1662delAAGAAC|729|Lrrfip1|protein_coding|CODING|NM_001111311|8|1),intron_variant(MODIFIER|||c.823+3234_823+3239delAAGAAC|428|Lrrfip1|protein_coding|CODING|NM_001111312|8|1),intron_variant(MODIFIER|||c.1423+3234_1423+3239delAAGAAC|628|Lrrfip1|protein_coding|CODING|NM_008515|18|1)
intron_variant	Ube2f	protein_coding	NM_026454:c.215-54_215-53insT		MODIFIER			chr1	91275195	91275195	C	CT	het	intron_variant(MODIFIER|||c.215-54_215-53insT|185|Ube2f|protein_coding|CODING|NM_026454|4|1)
intron_variant	Ube2f	protein_coding	NM_026454:c.283-31_283-30delCT		MODIFIER			chr1	91276354	91276354	CCT	C	het	intron_variant(MODIFIER|||c.283-31_283-30delCT|185|Ube2f|protein_coding|CODING|NM_026454|5|1)
3_prime_UTR_variant	Espnl	protein_coding	NM_001033292:c.*27delG		MODIFIER			chr1	91345963	91345963	TG	T	het	3_prime_UTR_variant(MODIFIER||27|c.*27delG|1005|Espnl|protein_coding|CODING|NM_001033292|9|1)
intron_variant	Ankmy1	protein_coding	NM_172850:c.1162-85_1162-84delTG		MODIFIER			chr1	92886377	92886377	GCA	G	het	intron_variant(MODIFIER|||c.1162-85_1162-84delTG|1001|Ankmy1|protein_coding|CODING|NM_172850|6|1)
intron_variant	Agxt	protein_coding	NM_016702:c.661+19_661+23delCCCCC		MODIFIER	rs227155418		chr1	93139369	93139369	ACCCCC	A	het	intron_variant(MODIFIER|||c.595+19_595+23delCCCCC|392|Agxt|protein_coding|CODING|NM_001276710|5|1),intron_variant(MODIFIER|||c.661+19_661+23delCCCCC|414|Agxt|protein_coding|CODING|NM_016702|5|1)
intron_variant	Sned1	protein_coding	NM_172463:c.4031-228_4031-217delGAAAGGAACTGG		MODIFIER			chr1	93289769	93289769	AGAAAGGAACTGG	A	het	intron_variant(MODIFIER|||c.4031-228_4031-217delGAAAGGAACTGG|1403|Sned1|protein_coding|CODING|NM_172463|28|1)
intron_variant	Hdlbp	protein_coding	NM_133808:c.450+177delG		MODIFIER			chr1	93436916	93436916	AC	A	het	intron_variant(MODIFIER|||c.450+177delG|1268|Hdlbp|protein_coding|CODING|NM_133808|5|1)
intron_variant	Pdcd1	protein_coding	NM_008798:c.599-95_599-96insAC		MODIFIER			chr1	94040221	94040221	C	CGT	het	intron_variant(MODIFIER|||c.599-95_599-96insAC|288|Pdcd1|protein_coding|CODING|NM_008798|3|1)
intron_variant	Slco4c1	protein_coding	NM_172658:c.1125+80_1125+79insGT		MODIFIER			chr1	96839087	96839087	T	TAC	het	intron_variant(MODIFIER|||c.1125+80_1125+79insGT|722|Slco4c1|protein_coding|CODING|NM_172658|6|1)
intron_variant	Slco6c1	protein_coding	NM_028942:c.1243+138_1243+137insAT		MODIFIER			chr1	97087735	97087735	C	CAT	het	intron_variant(MODIFIER|||c.1243+138_1243+137insAT|706|Slco6c1|protein_coding|CODING|NM_028942|7|1)
intron_variant	Pam	protein_coding	NM_013626:c.1813-59delG		MODIFIER			chr1	97840967	97840967	AC	A	het	intron_variant(MODIFIER|||c.1813-59delG|978|Pam|protein_coding|CODING|NM_013626|18|1)
intron_variant	Slco6d1	protein_coding	NM_027584:c.1952-54delA		MODIFIER			chr1	98507458	98507458	TA	T	het	intron_variant(MODIFIER|||c.1952-54delA|683|Slco6d1|protein_coding|CODING|NM_027584|12|1),intron_variant(MODIFIER|||c.1952-1760delA|650|Slco6d1|protein_coding|CODING|NM_001164233|12|1)
intron_variant	Cntnap5b	protein_coding	NM_172851:c.2074+7572delT		MODIFIER	rs243657780		chr1	100282132	100282132	CT	C	het	intron_variant(MODIFIER|||c.2074+7572delT|1292|Cntnap5b|protein_coding|CODING|NM_172851|13|1)
intron_variant	Cntnap5b	protein_coding	NM_172851:c.2075-113_2075-112insAC		MODIFIER			chr1	100358540	100358540	T	TAC	het	intron_variant(MODIFIER|||c.2075-113_2075-112insAC|1292|Cntnap5b|protein_coding|CODING|NM_172851|13|1)
intron_variant	Cntnap5b	protein_coding	NM_172851:c.2492-15_2492-14insT		MODIFIER			chr1	100379035	100379035	A	AT	het	intron_variant(MODIFIER|||c.2492-15_2492-14insT|1292|Cntnap5b|protein_coding|CODING|NM_172851|16|1)
intergenic_region					MODIFIER			chr1	102106553	102106553	T	TA	het	intergenic_region(MODIFIER||||||||||1)
intron_variant	Kdsr	protein_coding	NM_027534:c.693+89_693+90delTG		MODIFIER			chr1	106739240	106739240	GCA	G	het	intron_variant(MODIFIER|||c.693+89_693+90delTG|332|Kdsr|protein_coding|CODING|NM_027534|7|1)
intron_variant	Serpinb11	protein_coding	NM_025867:c.466+12_466+15delTGTG		MODIFIER	rs211851469		chr1	107374203	107374203	TTGTG	T	het	intron_variant(MODIFIER|||c.466+12_466+15delTGTG|388|Serpinb11|protein_coding|CODING|NM_025867|5|1)
frameshift_variant	Serpinb2	protein_coding	NM_001174170:p.Leu349_Phe350fs/c.1046_1047insT		HIGH		Serpinb2:1.00(2);	chr1	107524738	107524738	C	CT	het	frameshift_variant(HIGH||ctt/cTtt|p.Leu349_Phe350fs/c.1046_1047insT|415|Serpinb2|protein_coding|CODING|NM_001174170|8|1),frameshift_variant(HIGH||ctt/cTtt|p.Leu349_Phe350fs/c.1046_1047insT|415|Serpinb2|protein_coding|CODING|NM_011111|8|1)
intron_variant	Serpinb8	protein_coding	NM_011459:c.425-71_425-70insT		MODIFIER			chr1	107604532	107604532	G	GT	het	intron_variant(MODIFIER|||c.425-71_425-70insT|245|Serpinb8|protein_coding|CODING|NM_001159748|4|1),intron_variant(MODIFIER|||c.425-71_425-70insT|374|Serpinb8|protein_coding|CODING|NM_011459|4|1)
intergenic_region					MODIFIER			chr1	109833471	109833471	CA	C	het	intergenic_region(MODIFIER||||||||||1)
intergenic_region					MODIFIER			chr1	111192554	111192554	C	CAT	het	intergenic_region(MODIFIER||||||||||1)
upstream_gene_variant	Cntnap5a	protein_coding	NM_001077425		MODIFIER			chr1	115684943	115684943	G	GT	het	upstream_gene_variant(MODIFIER||193||1304|Cntnap5a|protein_coding|CODING|NM_001077425||1),intergenic_region(MODIFIER||||||||||1)
intron_variant	Cntnap5a	protein_coding	NM_001077425:c.83-57delA		MODIFIER			chr1	115900872	115900872	TA	T	het	intron_variant(MODIFIER|||c.83-57delA|1304|Cntnap5a|protein_coding|CODING|NM_001077425|1|1)
intron_variant	Cntnap5a	protein_coding	NM_001077425:c.2074+54_2074+55delTT		MODIFIER			chr1	116292588	116292588	GTT	G	het	intron_variant(MODIFIER|||c.2074+54_2074+55delTT|1304|Cntnap5a|protein_coding|CODING|NM_001077425|13|1)
intergenic_region					MODIFIER			chr1	118041030	118041030	GA	G	het	intergenic_region(MODIFIER||||||||||1)
intron_variant	Ptpn4	protein_coding	NM_019933:c.1002-127delG		MODIFIER			chr1	119716141	119716141	AC	A	het	intron_variant(MODIFIER|||c.1002-127delG|926|Ptpn4|protein_coding|CODING|NM_019933|12|1)
intron_variant	Gm101	protein_coding	NM_001115074:c.909+60_909+61delAC		MODIFIER			chr1	119954086	119954086	CGT	C	het	intron_variant(MODIFIER|||c.909+60_909+61delAC|836|Gm101|protein_coding|CODING|NM_001115074|8|1)
frameshift_variant	Sctr	protein_coding	NM_001012322:p.Val139fs/c.416delT		HIGH		Sctr:1.00(1);	chr1	120036406	120036406	GT	G	het	frameshift_variant(HIGH||gtc/|p.Val139fs/c.416delT|464|Sctr|protein_coding|CODING|NM_001012322|5|1)
intron_variant	Tmem37	protein_coding	NM_019432:c.21+173delG		MODIFIER			chr1	120073538	120073538	AC	A	het	intron_variant(MODIFIER|||c.21+173delG|211|Tmem37|protein_coding|CODING|NM_019432|1|1)
intron_variant	Ccdc93	protein_coding	NM_001025156:c.621-120_621-119delCA		MODIFIER			chr1	121461343	121461343	GCA	G	het	intron_variant(MODIFIER|||c.621-120_621-119delCA|629|Ccdc93|protein_coding|CODING|NM_001025156|7|1),intron_variant(MODIFIER|||c.621-120_621-119delCA|628|Ccdc93|protein_coding|CODING|NM_029955|7|1)
intron_variant	Dpp10	protein_coding	NM_199021:c.1963-12delT		MODIFIER	rs260246880		chr1	123341727	123341727	GA	G	het	intron_variant(MODIFIER|||c.1963-12delT|800|Dpp10|protein_coding|CODING|NM_199021|21|1)
intron_variant	Dpp10	protein_coding	NM_199021:c.1962+55_1962+54insATAT		MODIFIER			chr1	123352579	123352579	A	AATAT	hom	intron_variant(MODIFIER|||c.1962+55_1962+54insATAT|800|Dpp10|protein_coding|CODING|NM_199021|21|1)
intron_variant	Dpp10	protein_coding	NM_199021:c.1496-165_1496-166insGT		MODIFIER			chr1	123376839	123376839	T	TAC	het	intron_variant(MODIFIER|||c.1496-165_1496-166insGT|800|Dpp10|protein_coding|CODING|NM_199021|16|1)
intron_variant	Dpp10	protein_coding	NM_199021:c.1373+133_1373+132insT		MODIFIER			chr1	123384152	123384152	C	CA	het	intron_variant(MODIFIER|||c.1373+133_1373+132insT|800|Dpp10|protein_coding|CODING|NM_199021|15|1)
intron_variant	Dpp10	protein_coding	NM_199021:c.1373+109_1373+108insT		MODIFIER			chr1	123384176	123384176	C	CA	het	intron_variant(MODIFIER|||c.1373+109_1373+108insT|800|Dpp10|protein_coding|CODING|NM_199021|15|1)
splice_region_variant	Dpp10	protein_coding	NM_199021:c.454_455insT		LOW			chr1	123486132	123486132	T	TA	het	splice_region_variant(LOW|||c.454_455insT|800|Dpp10|protein_coding|CODING|NM_199021|5|1),intron_variant(MODIFIER|||c.454-7_454-8insT|800|Dpp10|protein_coding|CODING|NM_199021|5|1)
intron_variant	Dpp10	protein_coding	NM_199021:c.378+169_378+168insT		MODIFIER			chr1	123686052	123686052	G	GA	het	intron_variant(MODIFIER|||c.378+169_378+168insT|800|Dpp10|protein_coding|CODING|NM_199021|4|1)
intron_variant	Lypd1	protein_coding	NM_145100:c.190+158_190+157insCA		MODIFIER			chr1	125910233	125910233	A	ATG	het	intron_variant(MODIFIER|||c.190+158_190+157insCA|141|Lypd1|protein_coding|CODING|NM_145100|2|1)
splice_region_variant	Nckap5	protein_coding	NM_001081756:c.691_692insT		LOW			chr1	126102667	126102667	T	TA	het	splice_region_variant(LOW|||c.691_692insT|1909|Nckap5|protein_coding|CODING|NM_001081756|9|1),splice_region_variant(LOW|||c.487_488insT|1841|Nckap5|protein_coding|CODING|NM_172484|7|1),splice_region_variant(LOW|||c.691_692insT|406|Nckap5|protein_coding|CODING|NM_176957|9|1),intron_variant(MODIFIER|||c.691-4_691-5insT|1909|Nckap5|protein_coding|CODING|NM_001081756|9|1),intron_variant(MODIFIER|||c.…
intron_variant	Nckap5	protein_coding	NM_001081756:c.69+139_69+138insC		MODIFIER	rs242050977		chr1	126695547	126695547	A	AG	hom	intron_variant(MODIFIER|||c.69+139_69+138insC|1909|Nckap5|protein_coding|CODING|NM_001081756|2|1),intron_variant(MODIFIER|||c.69+139_69+138insC|406|Nckap5|protein_coding|CODING|NM_176957|2|1)
intron_variant	Mgat5	protein_coding	NM_145128:c.-142-24034delT		MODIFIER			chr1	127282599	127282599	CT	C	het	intron_variant(MODIFIER|||c.-142-24034delT|740|Mgat5|protein_coding|CODING|NM_145128|2|1)
intron_variant	Mgat5	protein_coding	NM_145128:c.-142-24009delG		MODIFIER			chr1	127282624	127282624	TG	T	het	intron_variant(MODIFIER|||c.-142-24009delG|740|Mgat5|protein_coding|CODING|NM_145128|2|1)
intron_variant	Rab3gap1	protein_coding	NM_178690:c.362+77_362+78delGA		MODIFIER			chr1	127891172	127891172	TGA	T	het	intron_variant(MODIFIER|||c.362+77_362+78delGA|981|Rab3gap1|protein_coding|CODING|NM_178690|5|1)
intron_variant	Rab3gap1	protein_coding	NM_178690:c.1551+48_1551+49delAT		MODIFIER			chr1	127930491	127930491	CAT	C	het	intron_variant(MODIFIER|||c.1551+48_1551+49delAT|981|Rab3gap1|protein_coding|CODING|NM_178690|16|1)
intron_variant	Zranb3	protein_coding	NM_027678:c.967-5939_967-5938delAA		MODIFIER			chr1	128005397	128005397	CTT	C	het	intron_variant(MODIFIER|||c.967-5939_967-5938delAA|1069|Zranb3|protein_coding|CODING|NM_027678|8|1)
intron_variant	Zranb3	protein_coding	NM_027678:c.-7-328_-7-327delGG		MODIFIER			chr1	128092336	128092336	TCC	T	het	intron_variant(MODIFIER|||c.-7-328_-7-327delGG|1069|Zranb3|protein_coding|CODING|NM_027678|1|1)
intron_variant	R3hdm1	protein_coding	NM_181750:c.2149+146_2149+147delGA		MODIFIER			chr1	128197242	128197242	TGA	T	het	intron_variant(MODIFIER|||c.2149+146_2149+147delGA|1135|R3hdm1|protein_coding|CODING|NM_181750|19|1)
intron_variant	Ubxn4	protein_coding	NM_026390:c.334-109_334-108insGA		MODIFIER			chr1	128258722	128258722	T	TGA	het	intron_variant(MODIFIER|||c.334-109_334-108insGA|506|Ubxn4|protein_coding|CODING|NM_026390|4|1)
splice_region_variant	Dars	protein_coding	NM_177445:c.505delT		LOW			chr1	128387179	128387179	TA	T	het	splice_region_variant(LOW|||c.505delT|501|Dars|protein_coding|CODING|NM_177445|6|1),intron_variant(MODIFIER|||c.505-4delT|501|Dars|protein_coding|CODING|NM_177445|6|1)
intergenic_region					MODIFIER			chr1	128519847	128519847	CCA	C	het	intergenic_region(MODIFIER||||||||||1)
intron_variant	Thsd7b	protein_coding	NM_172485:c.2396+52_2396+53insT		MODIFIER			chr1	129816823	129816823	A	AT	het	intron_variant(MODIFIER|||c.2396+52_2396+53insT|1607|Thsd7b|protein_coding|CODING|NM_172485|11|1)
intron_variant	Thsd7b	protein_coding	NM_172485:c.3142-53323delT		MODIFIER			chr1	130049747	130049747	CT	C	het	intron_variant(MODIFIER|||c.3142-53323delT|1607|Thsd7b|protein_coding|CODING|NM_172485|15|1)
intron_variant	Thsd7b	protein_coding	NM_172485:c.4655-123_4655-122delCT		MODIFIER			chr1	130210117	130210117	ACT	A	het	intron_variant(MODIFIER|||c.4655-123_4655-122delCT|1607|Thsd7b|protein_coding|CODING|NM_172485|26|1)
intron_variant	Thsd7b	protein_coding	NM_172485:c.4655-100_4655-99delTG		MODIFIER			chr1	130210140	130210140	CTG	C	het	intron_variant(MODIFIER|||c.4655-100_4655-99delTG|1607|Thsd7b|protein_coding|CODING|NM_172485|26|1)
3_prime_UTR_variant	Zp3r	protein_coding	NM_009581:c.*98_*99insT		MODIFIER			chr1	130576820	130576820	G	GA	het	3_prime_UTR_variant(MODIFIER||98|c.*98_*99insT|579|Zp3r|protein_coding|CODING|NM_009581|12|1)
intron_variant	Zp3r	protein_coding	NM_009581:c.-10-126_-10-125delGG		MODIFIER			chr1	130619571	130619571	ACC	A	het	intron_variant(MODIFIER|||c.-10-126_-10-125delGG|579|Zp3r|protein_coding|CODING|NM_009581|1|1)
intron_variant	C4bp	protein_coding	NM_007576:c.446+149_446+148insG		MODIFIER			chr1	130653176	130653176	T	TC	het	intron_variant(MODIFIER|||c.446+149_446+148insG|469|C4bp|protein_coding|CODING|NM_007576|4|1)
upstream_gene_variant	C4bp-ps1		NR_028304		MODIFIER			chr1	130681581	130681581	A	AT	het	upstream_gene_variant(MODIFIER||11|||C4bp-ps1||NON_CODING|NR_028304||1),intergenic_region(MODIFIER||||||||||1)
intron_variant	Pfkfb2	protein_coding	NM_008825:c.513+96_513+97delCT		MODIFIER			chr1	130706328	130706328	CAG	C	het	intron_variant(MODIFIER|||c.513+96_513+97delCT|473|Pfkfb2|protein_coding|CODING|NM_001162415|8|1),intron_variant(MODIFIER|||c.513+96_513+97delCT|497|Pfkfb2|protein_coding|CODING|NM_001162416|6|1),intron_variant(MODIFIER|||c.513+96_513+97delCT|518|Pfkfb2|protein_coding|CODING|NM_008825|7|1),intron_variant(MODIFIER|||n.634+96_634+97delCT||Pfkfb2||CODING|NR_027859|7|1)
intron_variant	Pfkfb2	protein_coding	NM_008825:c.513+69_513+70delTC		MODIFIER			chr1	130706355	130706355	GGA	G	het	intron_variant(MODIFIER|||c.513+69_513+70delTC|473|Pfkfb2|protein_coding|CODING|NM_001162415|8|1),intron_variant(MODIFIER|||c.513+69_513+70delTC|497|Pfkfb2|protein_coding|CODING|NM_001162416|6|1),intron_variant(MODIFIER|||c.513+69_513+70delTC|518|Pfkfb2|protein_coding|CODING|NM_008825|7|1),intron_variant(MODIFIER|||n.634+69_634+70delTC||Pfkfb2||CODING|NR_027859|7|1)
splice_region_variant	Pfkfb2	protein_coding	NM_008825:c.92delT		LOW			chr1	130708203	130708203	TA	T	het	splice_region_variant(LOW|||c.92delT|473|Pfkfb2|protein_coding|CODING|NM_001162415|3|1),splice_region_variant(LOW|||c.92delT|497|Pfkfb2|protein_coding|CODING|NM_001162416|1|1),splice_region_variant(LOW|||c.92delT|518|Pfkfb2|protein_coding|CODING|NM_008825|2|1),splice_region_variant(LOW|||n.213delT||Pfkfb2||CODING|NR_027859|2|1),intron_variant(MODIFIER|||c.92-3delT|473|Pfkfb2|protein_coding|CODING…
frameshift_variant	Yod1	protein_coding	NM_178691:p.Trp214_Gly215fs/c.641_642insG		HIGH		Yod1:1.00(1);	chr1	130719027	130719027	T	TG	het	frameshift_variant(HIGH||tgg/tGgg|p.Trp214_Gly215fs/c.641_642insG|343|Yod1|protein_coding|CODING|NM_178691|2|1),intron_variant(MODIFIER|||c.-174-52_-174-53insC|473|Pfkfb2|protein_coding|CODING|NM_001162415|1|1)
intron_variant	Pigr	protein_coding	NM_011082:c.1042+24delG		MODIFIER			chr1	130845111	130845111	TG	T	het	intron_variant(MODIFIER|||c.1042+24delG|771|Pigr|protein_coding|CODING|NM_011082|4|1)
intron_variant	Pigr	protein_coding	NM_011082:c.1709-41delA		MODIFIER			chr1	130848396	130848396	GA	G	het	intron_variant(MODIFIER|||c.1709-41delA|771|Pigr|protein_coding|CODING|NM_011082|6|1)
intron_variant	Il10	protein_coding	NM_010548:c.226-98delG		MODIFIER			chr1	131021230	131021230	TG	T	het	intron_variant(MODIFIER|||c.226-98delG|178|Il10|protein_coding|CODING|NM_010548|2|1)
intron_variant	Il10	protein_coding	NM_010548:c.445-218delA		MODIFIER	rs235169494		chr1	131023957	131023957	GA	G	het	intron_variant(MODIFIER|||c.445-218delA|178|Il10|protein_coding|CODING|NM_010548|4|1)
intron_variant	Mapkapk2	protein_coding	NM_008551:c.378-10_378-9delTT		MODIFIER			chr1	131058424	131058424	GAA	G	het	intron_variant(MODIFIER|||c.378-10_378-9delTT|386|Mapkapk2|protein_coding|CODING|NM_008551|2|1)
intron_variant	Eif2d	protein_coding	NM_001136070:c.422+27_422+28delTG		MODIFIER			chr1	131155749	131155749	ATG	A	het	intron_variant(MODIFIER|||c.422+27_422+28delTG|570|Eif2d|protein_coding|CODING|NM_001136070|4|1),intron_variant(MODIFIER|||c.422+27_422+28delTG|552|Eif2d|protein_coding|CODING|NM_010709|4|1)
splice_region_variant	Slc26a9	protein_coding	NM_177243:c.1390_1391delGT		LOW			chr1	131759497	131759497	AGT	A	het	splice_region_variant(LOW|||c.1390_1391delGT|790|Slc26a9|protein_coding|CODING|NM_177243|12|1),intron_variant(MODIFIER|||c.1389+5_1389+6delGT|790|Slc26a9|protein_coding|CODING|NM_177243|12|1)
intron_variant	Slc26a9	protein_coding	NM_177243:c.1389+44_1389+45insGT		MODIFIER			chr1	131759536	131759536	A	AGT	het	intron_variant(MODIFIER|||c.1389+44_1389+45insGT|790|Slc26a9|protein_coding|CODING|NM_177243|12|1)
intron_variant	Slc26a9	protein_coding	NM_177243:c.1497-142_1497-141insAAAT		MODIFIER			chr1	131762613	131762613	A	AAAAT	het	intron_variant(MODIFIER|||c.1497-142_1497-141insAAAT|790|Slc26a9|protein_coding|CODING|NM_177243|13|1)
intron_variant	Pm20d1	protein_coding	NM_178079:c.489+183_489+184delGG		MODIFIER			chr1	131801508	131801508	TGG	T	het	intron_variant(MODIFIER|||c.489+183_489+184delGG|503|Pm20d1|protein_coding|CODING|NM_178079|3|1)
intron_variant	Cdk18	protein_coding	NM_008795:c.387+72delC		MODIFIER			chr1	132119895	132119895	TG	T	het	intron_variant(MODIFIER|||c.387+72delC|451|Cdk18|protein_coding|CODING|NM_008795|5|1)
intron_variant	Lemd1	protein_coding	NM_001033250:c.82+34_82+35delGT		MODIFIER			chr1	132228336	132228336	GGT	G	het	intron_variant(MODIFIER|||c.82+34_82+35delGT|129|Lemd1|protein_coding|CODING|NM_001033250|2|1)
intron_variant	Klhdc8a	protein_coding	NM_144810:c.542-64delT		MODIFIER			chr1	132302875	132302875	CT	C	het	intron_variant(MODIFIER|||c.542-64delT|350|Klhdc8a|protein_coding|CODING|NM_144810|2|1)
intron_variant	Rbbp5	protein_coding	NM_172517:c.20-106delC		MODIFIER			chr1	132483945	132483945	AC	A	het	intron_variant(MODIFIER|||c.20-106delC|538|Rbbp5|protein_coding|CODING|NM_172517|1|1)
intron_variant	Cntn2	protein_coding	NM_177129:c.980-12_980-9delTCTT		MODIFIER			chr1	132525962	132525962	GAAGA	G	het	intron_variant(MODIFIER|||c.980-12_980-9delTCTT|1040|Cntn2|protein_coding|CODING|NM_177129|8|1)
intron_variant	Nfasc	protein_coding	NM_182716:c.2783-121_2783-119delGGG		MODIFIER			chr1	132588428	132588428	GCCC	G	het	intron_variant(MODIFIER|||c.3136+4920_3136+4922delGGG|1189|Nfasc|protein_coding|CODING|NM_001160316|24|1),intron_variant(MODIFIER|||c.3091+4920_3091+4922delGGG|1174|Nfasc|protein_coding|CODING|NM_001160317|25|1),intron_variant(MODIFIER|||c.3040+4920_3040+4922delGGG|1157|Nfasc|protein_coding|CODING|NM_001160318|24|1),intron_variant(MODIFIER|||c.2783-121_2783-119delGGG|1240|Nfasc|protein_coding|COD…
intron_variant	Nfasc	protein_coding	NM_182716:c.2470+1956delT		MODIFIER			chr1	132600014	132600014	CA	C	het	intron_variant(MODIFIER|||c.2470+1956delT|1240|Nfasc|protein_coding|CODING|NM_182716|21|1),intron_variant(MODIFIER|||c.2619+84delT|1189|Nfasc|protein_coding|CODING|NM_001160316|20|1),intron_variant(MODIFIER|||c.2574+84delT|1174|Nfasc|protein_coding|CODING|NM_001160317|21|1),intron_variant(MODIFIER|||c.2523+84delT|1157|Nfasc|protein_coding|CODING|NM_001160318|20|1)
intron_variant	Mdm4	protein_coding	NM_008575:c.672+221_672+220insT		MODIFIER			chr1	133001062	133001062	T	TA	het	intron_variant(MODIFIER|||c.672+221_672+220insT|489|Mdm4|protein_coding|CODING|NM_008575|9|1)
upstream_gene_variant	Mdm4	protein_coding	NM_008575		MODIFIER			chr1	133025838	133025838	CGG	C	het	upstream_gene_variant(MODIFIER||491||489|Mdm4|protein_coding|CODING|NM_008575||1),intergenic_region(MODIFIER||||||||||1)
upstream_gene_variant	Mdm4	protein_coding	NM_008575		MODIFIER			chr1	133026479	133026479	TA	T	het	upstream_gene_variant(MODIFIER||1132||489|Mdm4|protein_coding|CODING|NM_008575||1),intergenic_region(MODIFIER||||||||||1)
intron_variant	Pik3c2b	protein_coding	NM_001099276:c.1563+129_1563+130insA		MODIFIER	rs226491849		chr1	133076002	133076002	C	CA	het	intron_variant(MODIFIER|||c.1563+129_1563+130insA|1632|Pik3c2b|protein_coding|CODING|NM_001099276|8|1)
intron_variant	Pik3c2b	protein_coding	NM_001099276:c.4277+10delC		MODIFIER			chr1	133101463	133101463	TC	T	hom	intron_variant(MODIFIER|||c.4277+10delC|1632|Pik3c2b|protein_coding|CODING|NM_001099276|28|1)
intron_variant	Plekha6	protein_coding	NM_182930:c.-14+75_-14+76insG		MODIFIER			chr1	133259163	133259163	A	AG	het	intron_variant(MODIFIER|||n.386-609_386-610insC||Gm19461||NON_CODING|NR_037984|1|1),intron_variant(MODIFIER|||c.-14+75_-14+76insG|1069|Plekha6|protein_coding|CODING|NM_001160268|2|1),intron_variant(MODIFIER|||c.-14+75_-14+76insG|1173|Plekha6|protein_coding|CODING|NM_182930|2|1)
intron_variant	Plekha6	protein_coding	NM_182930:c.2046+11delG		MODIFIER			chr1	133282276	133282276	TG	T	het	intron_variant(MODIFIER|||c.1884+11delG|1069|Plekha6|protein_coding|CODING|NM_001160268|12|1),intron_variant(MODIFIER|||c.2046+11delG|1173|Plekha6|protein_coding|CODING|NM_182930|15|1)
intron_variant	Etnk2	protein_coding	NM_175443:c.1086-118delA		MODIFIER			chr1	133379198	133379198	TA	T	het	intron_variant(MODIFIER|||c.1086-118delA|385|Etnk2|protein_coding|CODING|NM_175443|7|1)
intron_variant	Chi3l1	protein_coding	NM_007695:c.738+89delT		MODIFIER			chr1	134188081	134188081	AT	A	het	intron_variant(MODIFIER|||c.738+89delT|389|Chi3l1|protein_coding|CODING|NM_007695|7|1)
intron_variant	Mybph	protein_coding	NM_016749:c.359-82_359-81delGT		MODIFIER			chr1	134194494	134194494	GGT	G	het	intron_variant(MODIFIER|||c.359-82_359-81delGT|483|Mybph|protein_coding|CODING|NM_016749|2|1)
intron_variant	Ppfia4	protein_coding	NM_001144855:c.1557+195delC		MODIFIER			chr1	134320865	134320865	AG	A	het	intron_variant(MODIFIER|||c.1557+195delC|1187|Ppfia4|protein_coding|CODING|NM_001144855|12|1)
intron_variant	Ppfia4	protein_coding	NM_001144855:c.577-22_577-21delGT		MODIFIER			chr1	134328109	134328109	GAC	G	het	intron_variant(MODIFIER|||c.577-22_577-21delGT|1187|Ppfia4|protein_coding|CODING|NM_001144855|4|1)
intron_variant	Tmem183a	protein_coding	NM_020588:c.200-75_200-76insT		MODIFIER			chr1	134360999	134360999	C	CA	het	intron_variant(MODIFIER|||c.200-75_200-76insT|374|Tmem183a|protein_coding|CODING|NM_001042485|2|1),intron_variant(MODIFIER|||c.200-75_200-76insT|375|Tmem183a|protein_coding|CODING|NM_020588|2|1)
intron_variant	Klhl12	protein_coding	NM_153128:c.568-214_568-213insT		MODIFIER			chr1	134472179	134472179	C	CT	het	intron_variant(MODIFIER|||c.568-214_568-213insT|541|Klhl12|protein_coding|CODING|NM_153128|4|1)
intergenic_region					MODIFIER	rs254124840		chr1	134518681	134518681	TA	T	het	intergenic_region(MODIFIER||||||||||1)
intron_variant	Kdm5b	protein_coding	NM_152895:c.1357-14delC		MODIFIER			chr1	134604427	134604427	TC	T	het	intron_variant(MODIFIER|||c.1357-14delC|1544|Kdm5b|protein_coding|CODING|NM_152895|10|1)
intron_variant	Syt2	protein_coding	NM_009307:c.188-152_188-151insAC		MODIFIER			chr1	134741657	134741657	T	TAC	het	intron_variant(MODIFIER|||c.188-152_188-151insAC|422|Syt2|protein_coding|CODING|NM_009307|3|1)
intron_variant	Syt2	protein_coding	NM_009307:c.928+59_928+60delCC		MODIFIER			chr1	134745905	134745905	ACC	A	het	intron_variant(MODIFIER|||c.928+59_928+60delCC|422|Syt2|protein_coding|CODING|NM_009307|8|1)
3_prime_UTR_variant	Shisa4	protein_coding	NM_175259:c.*62_*63insT		MODIFIER			chr1	135371887	135371887	C	CA	het	3_prime_UTR_variant(MODIFIER||62|c.*62_*63insT|197|Shisa4|protein_coding|CODING|NM_175259|5|1)
intron_variant	Nav1	protein_coding	NM_173437:c.3642+724_3642+723insT		MODIFIER			chr1	135457923	135457923	G	GA	het	intron_variant(MODIFIER|||c.3642+724_3642+723insT|1875|Nav1|protein_coding|CODING|NM_173437|16|1)
intron_variant	Nav1	protein_coding	NM_173437:c.1375-45_1375-43delAAA		MODIFIER			chr1	135472498	135472498	GTTT	G	het	intron_variant(MODIFIER|||c.1375-45_1375-43delAAA|1875|Nav1|protein_coding|CODING|NM_173437|4|1)
intron_variant	Tnnt2	protein_coding	NM_001130175:c.123+898_123+899delGT		MODIFIER			chr1	135841810	135841810	GGT	G	het	intron_variant(MODIFIER|||c.39-90_39-89delGT|295|Tnnt2|protein_coding|CODING|NM_001130178|2|1),intron_variant(MODIFIER|||c.123-90_123-89delGT|323|Tnnt2|protein_coding|CODING|NM_001130179|2|1),intron_variant(MODIFIER|||c.39-90_39-89delGT|291|Tnnt2|protein_coding|CODING|NM_001130180|2|1),intron_variant(MODIFIER|||c.123-90_123-89delGT|319|Tnnt2|protein_coding|CODING|NM_001130181|2|1),intron_variant(…
intron_variant	Tmem9	protein_coding	NM_001160145:c.158+27delC		MODIFIER			chr1	136019775	136019775	TC	T	het	intron_variant(MODIFIER|||c.158+27delC|183|Tmem9|protein_coding|CODING|NM_001160145|3|1),intron_variant(MODIFIER|||c.158+27delC|183|Tmem9|protein_coding|CODING|NM_001160146|3|1),intron_variant(MODIFIER|||c.158+27delC|183|Tmem9|protein_coding|CODING|NM_025439|3|1)
intron_variant	Cacna1s	protein_coding	NM_001081023:c.259-128delG		MODIFIER			chr1	136068792	136068792	TG	T	het	intron_variant(MODIFIER|||c.259-128delG|1852|Cacna1s|protein_coding|CODING|NM_001081023|2|1),intron_variant(MODIFIER|||c.259-128delG|1831|Cacna1s|protein_coding|CODING|NM_014193|2|1)
intron_variant	Cacna1s	protein_coding	NM_001081023:c.3256-19_3256-18insT		MODIFIER			chr1	136098512	136098512	G	GT	het	intron_variant(MODIFIER|||c.3256-19_3256-18insT|1852|Cacna1s|protein_coding|CODING|NM_001081023|25|1),intron_variant(MODIFIER|||c.3256-19_3256-18insT|1831|Cacna1s|protein_coding|CODING|NM_014193|25|1)
intron_variant	Ptprc	protein_coding	NM_001111316:c.3474-103delA		MODIFIER			chr1	138066325	138066325	CT	C	het	intron_variant(MODIFIER|||c.3474-103delA|1293|Ptprc|protein_coding|CODING|NM_001111316|30|1),intron_variant(MODIFIER|||c.2985-103delA|1130|Ptprc|protein_coding|CODING|NM_001268286|27|1),intron_variant(MODIFIER|||c.3057-103delA|1154|Ptprc|protein_coding|CODING|NM_011210|28|1)
intron_variant	Nek7	protein_coding	NM_021605:c.372+194_372+193insTC		MODIFIER			chr1	138532543	138532543	T	TGA	het	intron_variant(MODIFIER|||c.372+194_372+193insTC|302|Nek7|protein_coding|CODING|NM_021605|5|1)
3_prime_UTR_variant	Lhx9	protein_coding	NM_001025565:c.*146_*147insGA		MODIFIER			chr1	138828507	138828507	T	TTC	het	3_prime_UTR_variant(MODIFIER||146|c.*146_*147insGA|330|Lhx9|protein_coding|CODING|NM_001025565|5|1),3_prime_UTR_variant(MODIFIER||146|c.*146_*147insGA|321|Lhx9|protein_coding|CODING|NM_010714|7|1)
intron_variant	Lhx9	protein_coding	NM_010714:c.28+82delG		MODIFIER			chr1	138847093	138847093	TC	T	het	intron_variant(MODIFIER|||c.28+82delG|321|Lhx9|protein_coding|CODING|NM_010714|2|1)
frameshift_variant	Zbtb41	protein_coding	NM_172643:p.Glu389fs/c.1165delG		HIGH		Zbtb41:1.00(1);	chr1	139429172	139429172	TG	T	het	frameshift_variant(HIGH||gag/|p.Glu389fs/c.1165delG|908|Zbtb41|protein_coding|CODING|NM_172643|3|1)
intron_variant	Aspm	protein_coding	NM_009791:c.2391+63_2391+64delTG		MODIFIER			chr1	139464365	139464365	ATG	A	het	intron_variant(MODIFIER|||c.2391+63_2391+64delTG|3122|Aspm|protein_coding|CODING|NM_009791|7|1)
intron_variant	Kcnt2	protein_coding	NM_001081027:c.1997+189delG		MODIFIER	rs239568250		chr1	140513222	140513222	TG	T	hom	intron_variant(MODIFIER|||c.1997+189delG|1135|Kcnt2|protein_coding|CODING|NM_001081027|17|1)
intron_variant	Kcnt2	protein_coding	NM_001081027:c.3297-173_3297-172insT		MODIFIER			chr1	140609427	140609427	A	AT	het	intron_variant(MODIFIER|||n.148+11967_148+11966insA||4930590L20Rik||NON_CODING|NR_040604|2|1),intron_variant(MODIFIER|||c.3297-173_3297-172insT|1135|Kcnt2|protein_coding|CODING|NM_001081027|27|1)
intergenic_region					MODIFIER	rs257509072		chr1	142125294	142125294	G	GT	hom	intergenic_region(MODIFIER||||||||||1)
intron_variant	Cdc73	protein_coding	NM_145991:c.1031-36_1031-37insT		MODIFIER			chr1	143627917	143627917	C	CA	het	intron_variant(MODIFIER|||c.1031-36_1031-37insT|531|Cdc73|protein_coding|CODING|NM_145991|11|1)
splice_region_variant	Cdc73	protein_coding	NM_145991:c.424_425insATT		LOW			chr1	143686015	143686015	A	AAAT	het	splice_region_variant(LOW|||c.424_425insATT|531|Cdc73|protein_coding|CODING|NM_145991|5|1),intron_variant(MODIFIER|||c.424-4_424-5insATT|531|Cdc73|protein_coding|CODING|NM_145991|5|1)
upstream_gene_variant	Rgs1	protein_coding	NM_015811		MODIFIER	rs242755449		chr1	144249104	144249104	AG	A	hom	upstream_gene_variant(MODIFIER||1||209|Rgs1|protein_coding|CODING|NM_015811||1),intergenic_region(MODIFIER||||||||||1)
intron_variant	Pla2g4a	protein_coding	NM_008869:c.33+84delC		MODIFIER			chr1	149932573	149932573	TG	T	hom	intron_variant(MODIFIER|||c.33+84delC|748|Pla2g4a|protein_coding|CODING|NM_008869|2|1)
intron_variant	Pla2g4a	protein_coding	NM_008869:c.33+73delA		MODIFIER	rs229356062		chr1	149932584	149932584	GT	G	het	intron_variant(MODIFIER|||c.33+73delA|748|Pla2g4a|protein_coding|CODING|NM_008869|2|1)
intron_variant	Ptgs2	protein_coding	NM_011198:c.1257+70delT		MODIFIER	rs246929163		chr1	150104638	150104638	GT	G	het	intron_variant(MODIFIER|||c.1257+70delT|604|Ptgs2|protein_coding|CODING|NM_011198|8|1)
intron_variant	Hmcn1	protein_coding	NM_001024720:c.15685+102_15685+103delGT		MODIFIER	rs221948469		chr1	150583063	150583063	TAC	T	het	intron_variant(MODIFIER|||c.15685+102_15685+103delGT|5634|Hmcn1|protein_coding|CODING|NM_001024720|101|1)
intron_variant	Hmcn1	protein_coding	NM_001024720:c.6697+93_6697+96delAGAT		MODIFIER			chr1	150690457	150690457	CATCT	C	het	intron_variant(MODIFIER|||c.6697+93_6697+96delAGAT|5634|Hmcn1|protein_coding|CODING|NM_001024720|43|1)
intron_variant	Hmcn1	protein_coding	NM_001024720:c.3775+69delC		MODIFIER	rs252120329		chr1	150743517	150743517	TG	T	het	intron_variant(MODIFIER|||c.3775+69delC|5634|Hmcn1|protein_coding|CODING|NM_001024720|24|1)
intron_variant	Ivns1abp	protein_coding	NM_054102:c.282-28delC		MODIFIER			chr1	151351801	151351801	TC	T	het	intron_variant(MODIFIER|||c.282-28delC|221|Ivns1abp|protein_coding|CODING|NM_001039511|4|1),intron_variant(MODIFIER|||c.282-28delC|600|Ivns1abp|protein_coding|CODING|NM_001039512|4|1),intron_variant(MODIFIER|||c.282-28delC|642|Ivns1abp|protein_coding|CODING|NM_054102|4|1)
intron_variant	Trmt1l	protein_coding	NM_026876:c.337+21_337+22delAC		MODIFIER			chr1	151433924	151433924	TAC	T	het	intron_variant(MODIFIER|||c.337+21_337+22delAC|728|Trmt1l|protein_coding|CODING|NM_026876|2|1)
3_prime_UTR_variant	1700025G04Rik	protein_coding	NM_197990:c.*4168delG		MODIFIER			chr1	151889225	151889225	TC	T	het	3_prime_UTR_variant(MODIFIER||4168|c.*4168delG|121|1700025G04Rik|protein_coding|CODING|NM_197990|6|1)
intron_variant	1700025G04Rik	protein_coding	NM_197990:c.327+166_327+167delCC		MODIFIER			chr1	151915314	151915314	CGG	C	het	intron_variant(MODIFIER|||c.327+166_327+167delCC|121|1700025G04Rik|protein_coding|CODING|NM_197990|5|1)
intron_variant	1700025G04Rik	protein_coding	NM_197990:c.266+73_266+74delTT		MODIFIER			chr1	151920972	151920972	CAA	C	het	intron_variant(MODIFIER|||c.266+73_266+74delTT|121|1700025G04Rik|protein_coding|CODING|NM_197990|4|1)
intron_variant	Smg7	protein_coding	NM_001160257:c.1185-10delT		MODIFIER			chr1	152854389	152854389	TA	T	het	intron_variant(MODIFIER|||c.1161-10delT|1134|Smg7|protein_coding|CODING|NM_001005507|10|1),intron_variant(MODIFIER|||c.1161-10delT|1138|Smg7|protein_coding|CODING|NM_001160256|10|1),intron_variant(MODIFIER|||c.1185-10delT|1146|Smg7|protein_coding|CODING|NM_001160257|10|1)
intron_variant	Lamc2	protein_coding	NM_008485:c.1861-18delC		MODIFIER			chr1	153137370	153137370	AG	A	het	intron_variant(MODIFIER|||c.1861-18delC|1193|Lamc2|protein_coding|CODING|NM_008485|13|1)
intron_variant	Npl	protein_coding	NM_028749:c.289-122delG		MODIFIER			chr1	153524543	153524543	AC	A	het	intron_variant(MODIFIER|||c.289-122delG|320|Npl|protein_coding|CODING|NM_028749|5|1)
intron_variant	Rgs16	protein_coding	NM_011267:c.44+10delT		MODIFIER			chr1	153740521	153740521	AT	A	het	intron_variant(MODIFIER|||c.44+10delT|201|Rgs16|protein_coding|CODING|NM_011267|1|1)
intron_variant	Rgs16	protein_coding	NM_011267:c.156-17delC		MODIFIER			chr1	153741602	153741602	TC	T	het	intron_variant(MODIFIER|||c.156-17delC|201|Rgs16|protein_coding|CODING|NM_011267|2|1)
intergenic_region					MODIFIER			chr1	156365831	156365831	GA	G	het	intergenic_region(MODIFIER||||||||||1)
intron_variant	Soat1	protein_coding	NM_009230:c.360-107_360-108insA		MODIFIER	rs244719407		chr1	156442595	156442595	C	CT	hom	intron_variant(MODIFIER|||c.360-107_360-108insA|540|Soat1|protein_coding|CODING|NM_009230|5|1)
intron_variant	Abl2	protein_coding	NM_009595:c.1408+73delT		MODIFIER			chr1	156634009	156634009	CT	C	het	intron_variant(MODIFIER|||c.1408+73delT|1078|Abl2|protein_coding|CODING|NM_001136104|8|1),intron_variant(MODIFIER|||c.1408+73delT|1182|Abl2|protein_coding|CODING|NM_009595|8|1)
intergenic_region					MODIFIER			chr1	157043523	157043523	CT	C	het	intergenic_region(MODIFIER||||||||||1)
intron_variant	Pappa2	protein_coding	NM_001085376:c.2435-11delT		MODIFIER			chr1	158855052	158855052	CA	C	het	intron_variant(MODIFIER|||c.2435-11delT|1789|Pappa2|protein_coding|CODING|NM_001085376|4|1)
intron_variant	Tnr	protein_coding	NM_022312:c.1777+76_1777+77delAA		MODIFIER	rs233372964		chr1	159868360	159868360	TAA	T	het	intron_variant(MODIFIER|||c.1777+76_1777+77delAA|1358|Tnr|protein_coding|CODING|NM_022312|8|1)
intron_variant	Tnr	protein_coding	NM_022312:c.1964-88_1964-87insAGAG		MODIFIER			chr1	159884682	159884682	A	AAGAG	het	intron_variant(MODIFIER|||c.1964-88_1964-87insAGAG|1358|Tnr|protein_coding|CODING|NM_022312|9|1)
intron_variant	Tnn	protein_coding	NM_177839:c.4546-54_4546-55insC		MODIFIER			chr1	160086222	160086222	T	TG	het	intron_variant(MODIFIER|||c.4546-54_4546-55insC|1560|Tnn|protein_coding|CODING|NM_177839|21|1)
intergenic_region					MODIFIER			chr1	160893617	160893617	CT	C	het	intergenic_region(MODIFIER||||||||||1)
intron_variant	Serpinc1	protein_coding	NM_080844:c.411+34_411+35delGG		MODIFIER			chr1	160989781	160989781	CGG	C	het	intron_variant(MODIFIER|||c.411+34_411+35delGG|465|Serpinc1|protein_coding|CODING|NM_080844|3|1)
intron_variant	Dars2	protein_coding	NM_172644:c.767+57_767+56insA		MODIFIER			chr1	161057390	161057390	C	CT	het	intron_variant(MODIFIER|||c.767+57_767+56insA|653|Dars2|protein_coding|CODING|NM_172644|8|1)
intron_variant	Dars2	protein_coding	NM_172644:c.661-89_661-90insT		MODIFIER			chr1	161057642	161057642	C	CA	het	intron_variant(MODIFIER|||c.661-89_661-90insT|653|Dars2|protein_coding|CODING|NM_172644|7|1)
intron_variant	Cenpl	protein_coding	NM_001159930:c.966+81_966+82insT		MODIFIER			chr1	161083530	161083530	A	AT	het	3_prime_UTR_variant(MODIFIER||57|c.*57_*58insT|329|Cenpl|protein_coding|CODING|NM_027429|4|1),intron_variant(MODIFIER|||c.966+81_966+82insT|345|Cenpl|protein_coding|CODING|NM_001159930|4|1)
frameshift_variant	Ankrd45	protein_coding	NM_028664:p.Tyr26fs/c.78delT		HIGH		Ankrd45:1.00(1);	chr1	161150967	161150967	AT	A	het	frameshift_variant(HIGH||tat/|p.Tyr26fs/c.78delT|282|Ankrd45|protein_coding|CODING|NM_028664|2|1)
intron_variant	Ankrd45	protein_coding	NM_028664:c.595+1545delA		MODIFIER			chr1	161156957	161156957	CA	C	het	3_prime_UTR_variant(MODIFIER||141|c.*141delT|189|4930469G21Rik|protein_coding|CODING|NM_001195189|2|1),intron_variant(MODIFIER|||c.595+1545delA|282|Ankrd45|protein_coding|CODING|NM_028664|3|1)
intron_variant	Dnm3	protein_coding	NM_001038619:c.1769+62delT		MODIFIER			chr1	162134394	162134394	GA	G	het	intron_variant(MODIFIER|||c.1769+62delT|863|Dnm3|protein_coding|CODING|NM_001038619|15|1),intron_variant(MODIFIER|||c.1769+62delT|859|Dnm3|protein_coding|CODING|NM_172646|15|1)
intron_variant	Prrc2c	protein_coding	NM_001081290:c.1053-77delC		MODIFIER			chr1	162714463	162714463	TG	T	het	intron_variant(MODIFIER|||c.1053-77delC|2846|Prrc2c|protein_coding|CODING|NM_001081290|9|1)
intron_variant	Fmo1	protein_coding	NM_010231:c.133-31_133-30delGT		MODIFIER			chr1	162851572	162851572	TAC	T	het	intron_variant(MODIFIER|||c.133-31_133-30delGT|532|Fmo1|protein_coding|CODING|NM_010231|2|1)
intron_variant	Kifap3	protein_coding	NM_010629:c.743-53_743-52insT		MODIFIER			chr1	163817779	163817779	G	GT	het	intron_variant(MODIFIER|||c.743-53_743-52insT|772|Kifap3|protein_coding|CODING|NM_010629|7|1)
intron_variant	BC055324	protein_coding	NM_201364:c.486+94_486+93insGTAT		MODIFIER			chr1	163986793	163986793	T	TATAC	het	intron_variant(MODIFIER|||c.486+94_486+93insGTAT|903|BC055324|protein_coding|CODING|NM_201364|5|1)
intergenic_region					MODIFIER			chr1	164014058	164014058	GTT	G	het	intergenic_region(MODIFIER||||||||||1)
intron_variant	Sele	protein_coding	NM_011345:c.1780+40_1780+47delTGTGTGTG		MODIFIER			chr1	164054766	164054766	TTGTGTGTG	T	het	intron_variant(MODIFIER|||c.1780+40_1780+47delTGTGTGTG|619|Sele|protein_coding|CODING|NM_011345|11|1)
intron_variant	Nme7	protein_coding	NM_138314:c.1155+1659delA		MODIFIER	rs227518997		chr1	164404735	164404735	TA	T	hom	intron_variant(MODIFIER|||c.1155+1659delA|395|Nme7|protein_coding|CODING|NM_138314|13|1)
intron_variant	Adcy10	protein_coding	NM_173029:c.1216+56_1216+57insGAGAGA		MODIFIER			chr1	165519988	165519988	G	GGAGAGA	hom	intron_variant(MODIFIER|||c.1216+56_1216+57insGAGAGA|1614|Adcy10|protein_coding|CODING|NM_173029|11|1)
intron_variant	Adcy10	protein_coding	NM_173029:c.4762-40_4762-39delCA		MODIFIER			chr1	165576498	165576498	TCA	T	het	intron_variant(MODIFIER|||c.4762-40_4762-39delCA|1614|Adcy10|protein_coding|CODING|NM_173029|33|1)
intron_variant	Ildr2	protein_coding	NM_001164528:c.926-78delA		MODIFIER			chr1	166303423	166303423	TA	T	het	intron_variant(MODIFIER|||c.926-78delA|661|Ildr2|protein_coding|CODING|NM_001164528|6|1)
intron_variant	Gm4846	protein_coding	NM_001164306:c.487+120_487+121delAA		MODIFIER			chr1	166494388	166494388	GTT	G	het	intron_variant(MODIFIER|||c.487+120_487+121delAA|538|Gm4846|protein_coding|CODING|NM_001164306|3|1)
intron_variant	Gm4846	protein_coding	NM_001164306:c.325-143delA		MODIFIER	rs234765610		chr1	166494814	166494814	AT	A	het	intron_variant(MODIFIER|||c.325-143delA|538|Gm4846|protein_coding|CODING|NM_001164306|2|1)
intron_variant	Fmo9	protein_coding	NM_172844:c.324+51_324+52delGT		MODIFIER			chr1	166677446	166677446	AAC	A	het	intron_variant(MODIFIER|||c.324+51_324+52delGT|539|Fmo9|protein_coding|CODING|NM_172844|4|1)
intergenic_region					MODIFIER	rs261742162		chr1	167223746	167223746	CG	C	het	intergenic_region(MODIFIER||||||||||1)
5_prime_UTR_variant	Rxrg	protein_coding	NM_009107:c.-96_-97delGA		MODIFIER			chr1	167598655	167598655	CGA	C	het	5_prime_UTR_variant(MODIFIER||95|c.-96_-97delGA|463|Rxrg|protein_coding|CODING|NM_009107|1|1)
intron_variant	Rgs4	protein_coding	NM_009062:c.212-70_212-71insAC		MODIFIER			chr1	169744587	169744587	A	AGT	het	intron_variant(MODIFIER|||c.212-70_212-71insAC|205|Rgs4|protein_coding|CODING|NM_009062|3|1)
intron_variant	1700084C01Rik	protein_coding	NM_001033185:c.187+81_187+82insG		MODIFIER	rs219816128		chr1	169930240	169930240	A	AG	hom	intron_variant(MODIFIER|||c.187+81_187+82insG|288|1700084C01Rik|protein_coding|CODING|NM_001033185|2|1)
intron_variant	Ddr2	protein_coding	NM_022563:c.186-102delG		MODIFIER	rs251453537		chr1	170005405	170005405	AC	A	hom	intron_variant(MODIFIER|||c.186-102delG|854|Ddr2|protein_coding|CODING|NM_022563|3|1)
intron_variant	Ddr2	protein_coding	NM_022563:c.186-108_186-109insC		MODIFIER	rs387523934		chr1	170005412	170005412	A	AG	hom	intron_variant(MODIFIER|||c.186-108_186-109insC|854|Ddr2|protein_coding|CODING|NM_022563|3|1)
intron_variant	Atf6	protein_coding	NM_001081304:c.318+79_318+78insG		MODIFIER			chr1	170849038	170849038	T	TC	het	intron_variant(MODIFIER|||c.318+79_318+78insG|656|Atf6|protein_coding|CODING|NM_001081304|4|1)
intron_variant	Ndufs2	protein_coding	NM_153064:c.867-59_867-60insG		MODIFIER			chr1	171238123	171238123	A	AC	het	intron_variant(MODIFIER|||c.867-59_867-60insG|463|Ndufs2|protein_coding|CODING|NM_153064|7|1)
intron_variant	Ppox	protein_coding	NM_008911:c.807+12_807+11insC		MODIFIER	rs242120291		chr1	171279111	171279111	A	AG	hom	intron_variant(MODIFIER|||c.807+12_807+11insC|477|Ppox|protein_coding|CODING|NM_008911|7|1)
intron_variant	Usp21	protein_coding	NM_013919:c.1309-57delN		MODIFIER	rs216177052		chr1	171283149	171283149	CN	C	hom	upstream_gene_variant(MODIFIER||1964||477|Ppox|protein_coding|CODING|NM_008911||1),intron_variant(MODIFIER|||c.1309-57delN|566|Usp21|protein_coding|CODING|NM_013919|9|1)
intron_variant	Usp21	protein_coding	NM_013919:c.1309-112delG		MODIFIER			chr1	171283204	171283204	TC	T	het	intron_variant(MODIFIER|||c.1309-112delG|566|Usp21|protein_coding|CODING|NM_013919|9|1)
intergenic_region					MODIFIER			chr1	171305050	171305050	GT	G	het	intergenic_region(MODIFIER||||||||||1)
splice_region_variant	Nit1	protein_coding	NM_012049:c.342delC		LOW			chr1	171344169	171344169	TG	T	het	splice_region_variant(LOW|||c.243delC|290|Nit1|protein_coding|CODING|NM_001242580|3|1),splice_region_variant(LOW|||c.342delC|323|Nit1|protein_coding|CODING|NM_012049|3|1),upstream_gene_variant(MODIFIER||1529||154|Pfdn2|protein_coding|CODING|NM_011070||1),downstream_gene_variant(MODIFIER||1669||318|Dedd|protein_coding|CODING|NM_001128609||1),downstream_gene_variant(MODIFIER||1669||318|Dedd|protein…
intron_variant	Nit1	protein_coding	NM_012049:c.341+30delG		MODIFIER			chr1	171344257	171344257	AC	A	het	upstream_gene_variant(MODIFIER||1441||154|Pfdn2|protein_coding|CODING|NM_011070||1),downstream_gene_variant(MODIFIER||1757||318|Dedd|protein_coding|CODING|NM_001128609||1),downstream_gene_variant(MODIFIER||1757||318|Dedd|protein_coding|CODING|NM_011615||1),intron_variant(MODIFIER|||c.242+30delG|290|Nit1|protein_coding|CODING|NM_001242580|3|1),intron_variant(MODIFIER|||c.341+30delG|323|Nit1|protei…
downstream_gene_variant	Klhdc9	protein_coding	NM_001033039		MODIFIER			chr1	171358045	171358045	GTT	G	het	3_prime_UTR_variant(MODIFIER||20|c.*20_*21delTT|154|Pfdn2|protein_coding|CODING|NM_011070|4|1),downstream_gene_variant(MODIFIER||403||350|Klhdc9|protein_coding|CODING|NM_001033039||1)
intron_variant	Slamf7	protein_coding	NM_144539:c.930+101delG		MODIFIER			chr1	171636210	171636210	TC	T	het	intron_variant(MODIFIER|||c.930+101delG|333|Slamf7|protein_coding|CODING|NM_144539|7|1)
intron_variant	Cd84	protein_coding	NM_013489:c.925-192_925-190delAAA		MODIFIER			chr1	171886168	171886168	CAAA	C	het	intron_variant(MODIFIER|||c.925-192_925-190delAAA|329|Cd84|protein_coding|CODING|NM_013489|7|1)
intron_variant	Slamf6	protein_coding	NM_030710:c.427+39delA		MODIFIER	rs387217685		chr1	171934478	171934478	TA	T	het	intron_variant(MODIFIER|||c.427+39delA|331|Slamf6|protein_coding|CODING|NM_030710|2|1)
intron_variant	Copa	protein_coding	NM_009938:c.3615+115_3615+116delCT		MODIFIER			chr1	172121538	172121538	ACT	A	het	intron_variant(MODIFIER|||c.3615+115_3615+116delCT|1224|Copa|protein_coding|CODING|NM_009938|32|1)
intron_variant	Atp1a2	protein_coding	NM_178405:c.1828-89_1828-90insAC		MODIFIER			chr1	172280794	172280794	G	GGT	het	intron_variant(MODIFIER|||c.1828-89_1828-90insAC|1020|Atp1a2|protein_coding|CODING|NM_178405|13|1)
intron_variant	Slamf9	protein_coding	NM_029612:c.658+87delT		MODIFIER	rs247062043		chr1	172477564	172477564	CT	C	het	intron_variant(MODIFIER|||c.658+87delT|285|Slamf9|protein_coding|CODING|NM_029612|3|1)
intergenic_region					MODIFIER			chr1	172668715	172668715	GA	G	het	intergenic_region(MODIFIER||||||||||1)
downstream_gene_variant	Olfr418-ps1	protein_coding	NM_146651		MODIFIER			chr1	173271222	173271222	T	TTTTA	het	downstream_gene_variant(MODIFIER||86||310|Olfr418-ps1|protein_coding|CODING|NM_146651||1),intergenic_region(MODIFIER||||||||||1)
intron_variant	Cadm3	protein_coding	NM_053199:c.514+110_514+109insGT		MODIFIER			chr1	173344810	173344810	T	TAC	het	intron_variant(MODIFIER|||c.514+110_514+109insGT|396|Cadm3|protein_coding|CODING|NM_053199|4|1)
intron_variant	Cadm3	protein_coding	NM_053199:c.83-2564delC		MODIFIER	rs248177759		chr1	173349125	173349125	TG	T	hom	intron_variant(MODIFIER|||c.83-2564delC|396|Cadm3|protein_coding|CODING|NM_053199|1|1)
intergenic_region					MODIFIER	rs211958698		chr1	173471215	173471215	C	CA	het	intergenic_region(MODIFIER||||||||||1)
intron_variant	BC094916	protein_coding	NM_001024721:c.639+90_639+89insC		MODIFIER			chr1	173526374	173526374	T	TG	het	intron_variant(MODIFIER|||c.639+90_639+89insC|219|BC094916|protein_coding|CODING|NM_001024721|4|1)
intron_variant	Ifi204	protein_coding	NM_008329:c.265+199_265+198insT		MODIFIER			chr1	173761400	173761400	T	TA	het	intron_variant(MODIFIER|||c.265+199_265+198insT|619|Ifi204|protein_coding|CODING|NM_008329|2|1)
intron_variant	Ifi204	protein_coding	NM_008329:c.265+186_265+185insT		MODIFIER			chr1	173761413	173761413	C	CA	het	intron_variant(MODIFIER|||c.265+186_265+185insT|619|Ifi204|protein_coding|CODING|NM_008329|2|1)
intergenic_region					MODIFIER			chr1	173796668	173796668	C	CTA	het	intergenic_region(MODIFIER||||||||||1)
intron_variant	Spta1	protein_coding	NM_011465:c.526-213delC		MODIFIER			chr1	174179517	174179517	GC	G	het	intron_variant(MODIFIER|||c.526-213delC|2415|Spta1|protein_coding|CODING|NM_011465|4|1)
intron_variant	Spta1	protein_coding	NM_011465:c.1107-246_1107-245insAC		MODIFIER			chr1	174185384	174185384	T	TAC	het	intron_variant(MODIFIER|||c.1107-246_1107-245insAC|2415|Spta1|protein_coding|CODING|NM_011465|8|1)
intron_variant	Spta1	protein_coding	NM_011465:c.1594-10_1594-9insT		MODIFIER			chr1	174192909	174192909	A	AT	het	intron_variant(MODIFIER|||c.1594-10_1594-9insT|2415|Spta1|protein_coding|CODING|NM_011465|12|1)
intron_variant	Spta1	protein_coding	NM_011465:c.4333-122_4333-121insTG		MODIFIER			chr1	174217009	174217009	C	CTG	het	intron_variant(MODIFIER|||c.4333-122_4333-121insTG|2415|Spta1|protein_coding|CODING|NM_011465|30|1)
frameshift_variant	Fmn2	protein_coding	NM_019445:p.Pro1078_Ala1079fs/c.3232_3233insC		HIGH		Fmn2:1.00(1);	chr1	174609695	174609695	T	TC	het	frameshift_variant(HIGH||ccc/Cccc|p.Pro1078_Ala1079fs/c.3232_3233insC|1578|Fmn2|protein_coding|CODING|NM_019445|5|1)
intron_variant	Fmn2	protein_coding	NM_019445:c.3721+141_3721+142insT		MODIFIER			chr1	174647333	174647333	C	CT	het	intron_variant(MODIFIER|||c.3721+141_3721+142insT|1578|Fmn2|protein_coding|CODING|NM_019445|7|1)
intron_variant	Fmn2	protein_coding	NM_019445:c.4152+126_4152+127insAC		MODIFIER			chr1	174695857	174695857	T	TAC	het	intron_variant(MODIFIER|||c.4152+126_4152+127insAC|1578|Fmn2|protein_coding|CODING|NM_019445|11|1)
intron_variant	Rgs7	protein_coding	NM_001199003:c.1359+1258_1359+1257insT		MODIFIER			chr1	175076931	175076931	T	TA	het	intron_variant(MODIFIER|||c.1359+1258_1359+1257insT|469|Rgs7|protein_coding|CODING|NM_011880|16|1),intron_variant(MODIFIER|||c.1359+1258_1359+1257insT|470|Rgs7|protein_coding|CODING|NM_001199003|16|1)
intron_variant	Rgs7	protein_coding	NM_001199003:c.385+28delT		MODIFIER	rs263728626		chr1	175149623	175149623	CA	C	het	intron_variant(MODIFIER|||c.385+28delT|470|Rgs7|protein_coding|CODING|NM_001199003|6|1),intron_variant(MODIFIER|||c.385+28delT|469|Rgs7|protein_coding|CODING|NM_011880|6|1)
intron_variant	Wdr64	protein_coding	NM_029453:c.380-62_380-61insT		MODIFIER			chr1	175720215	175720215	G	GT	het	intron_variant(MODIFIER|||c.380-62_380-61insT|1084|Wdr64|protein_coding|CODING|NM_029453|3|1)
intron_variant	Wdr64	protein_coding	NM_029453:c.380-43delG		MODIFIER			chr1	175720234	175720234	TG	T	het	intron_variant(MODIFIER|||c.380-43delG|1084|Wdr64|protein_coding|CODING|NM_029453|3|1)
intron_variant	Wdr64	protein_coding	NM_029453:c.2889-30delT		MODIFIER			chr1	175808645	175808645	CT	C	het	intron_variant(MODIFIER|||c.2889-30delT|1084|Wdr64|protein_coding|CODING|NM_029453|24|1)
intron_variant	Wdr64	protein_coding	NM_029453:c.2995-77delC		MODIFIER	rs387514770		chr1	175810450	175810450	AC	A	het	intron_variant(MODIFIER|||c.2995-77delC|1084|Wdr64|protein_coding|CODING|NM_029453|25|1)
intron_variant	Pld5	protein_coding	NM_176916:c.607+161_607+162delAA		MODIFIER			chr1	176074251	176074251	CTT	C	het	intron_variant(MODIFIER|||c.421+161_421+162delAA|474|Pld5|protein_coding|CODING|NM_001195816|4|1),intron_variant(MODIFIER|||c.607+161_607+162delAA|536|Pld5|protein_coding|CODING|NM_176916|4|1)
intron_variant	Adss	protein_coding	NM_007422:c.1169-55_1169-56insATAA		MODIFIER			chr1	177767859	177767859	C	CTTAT	het	intron_variant(MODIFIER|||c.1169-55_1169-56insATAA|456|Adss|protein_coding|CODING|NM_007422|11|1)
intron_variant	Adss	protein_coding	NM_007422:c.184-2516delG		MODIFIER			chr1	177787513	177787513	AC	A	het	intron_variant(MODIFIER|||c.184-2516delG|456|Adss|protein_coding|CODING|NM_007422|1|1)
intron_variant	Adss	protein_coding	NM_007422:c.184-2517delT		MODIFIER			chr1	177787514	177787514	CA	C	het	intron_variant(MODIFIER|||c.184-2517delT|456|Adss|protein_coding|CODING|NM_007422|1|1)
intergenic_region					MODIFIER			chr1	177819540	177819540	CTT	C	het	intergenic_region(MODIFIER||||||||||1)
intron_variant	Gm16432	protein_coding	NM_001034899:c.192-132_192-131insT		MODIFIER			chr1	178015782	178015782	G	GT	het	intron_variant(MODIFIER|||c.192-132_192-131insT|145|Gm16432|protein_coding|CODING|NM_001034899|3|1)
intron_variant	Efcab2	protein_coding	NM_026626:c.189+55_189+58delAACC		MODIFIER			chr1	178455942	178455942	AAACC	A	hom	intron_variant(MODIFIER|||c.189+55_189+58delAACC|164|Efcab2|protein_coding|CODING|NM_026626|3|1)
intergenic_region					MODIFIER			chr1	179924904	179924904	C	CT	het	intergenic_region(MODIFIER||||||||||1)
intron_variant	Cdc42bpa	protein_coding	NM_001033285:c.600-199_600-198delCA		MODIFIER			chr1	180061590	180061590	GCA	G	het	intron_variant(MODIFIER|||c.600-199_600-198delCA|1732|Cdc42bpa|protein_coding|CODING|NM_001033285|5|1)
intron_variant	Cdc42bpa	protein_coding	NM_001033285:c.2481-26_2481-25delTG		MODIFIER			chr1	180111237	180111237	TTG	T	het	intron_variant(MODIFIER|||c.2481-26_2481-25delTG|1732|Cdc42bpa|protein_coding|CODING|NM_001033285|17|1)
non_coding_exon_variant	Gm5069		NR_003623:n.2193_2194delCA		MODIFIER			chr1	180328355	180328355	TTG	T	het	non_coding_exon_variant(MODIFIER|||n.2193_2194delCA||Gm5069||NON_CODING|NR_003623|1|1)
intron_variant	H3f3a	protein_coding	NM_008210:c.-23-66delG		MODIFIER			chr1	180812014	180812014	AC	A	het	intron_variant(MODIFIER|||c.-23-66delG|136|H3f3a|protein_coding|CODING|NM_008210|1|1)
intron_variant	9130409I23Rik	protein_coding	NM_001033819:c.82+27delG		MODIFIER			chr1	181051426	181051426	TG	T	het	intron_variant(MODIFIER|||c.82+27delG|320|9130409I23Rik|protein_coding|CODING|NM_001033819|1|1)
intron_variant	Nvl	protein_coding	NM_026171:c.1322+132_1322+133delGT		MODIFIER			chr1	181120221	181120221	AAC	A	het	intron_variant(MODIFIER|||c.1322+132_1322+133delGT|855|Nvl|protein_coding|CODING|NM_026171|12|1)
intron_variant	Nvl	protein_coding	NM_026171:c.339+109_339+108insTCCT		MODIFIER			chr1	181136764	181136764	G	GAGGA	het	intron_variant(MODIFIER|||c.339+109_339+108insTCCT|855|Nvl|protein_coding|CODING|NM_026171|5|1)
intron_variant	Nvl	protein_coding	NM_026171:c.131+42_131+43delCC		MODIFIER			chr1	181142282	181142282	TGG	T	het	intron_variant(MODIFIER|||c.131+42_131+43delCC|855|Nvl|protein_coding|CODING|NM_026171|2|1)
intergenic_region					MODIFIER			chr1	181749854	181749854	A	AG	het	intergenic_region(MODIFIER||||||||||1)
intron_variant	Lbr	protein_coding	NM_133815:c.1221+26delT		MODIFIER	rs264607483		chr1	181820647	181820647	GA	G	het	intron_variant(MODIFIER|||c.1221+26delT|626|Lbr|protein_coding|CODING|NM_133815|9|1)
intron_variant	Lbr	protein_coding	NM_133815:c.396+141_396+140insT		MODIFIER			chr1	181835917	181835917	T	TA	het	intron_variant(MODIFIER|||c.396+141_396+140insT|626|Lbr|protein_coding|CODING|NM_133815|3|1)
intron_variant	Enah	protein_coding	NM_010135:c.2124+63_2124+64delTC		MODIFIER			chr1	181918193	181918193	TGA	T	het	intron_variant(MODIFIER|||c.2067+63_2067+64delTC|785|Enah|protein_coding|CODING|NM_001083120|9|1),intron_variant(MODIFIER|||c.1335+63_1335+64delTC|541|Enah|protein_coding|CODING|NM_001083121|9|1),intron_variant(MODIFIER|||c.2079+63_2079+64delTC|789|Enah|protein_coding|CODING|NM_008680|10|1),intron_variant(MODIFIER|||c.2124+63_2124+64delTC|804|Enah|protein_coding|CODING|NM_010135|10|1)
intron_variant	Capn8	protein_coding	NM_130890:c.974+50_974+52delGGG		MODIFIER			chr1	182603770	182603770	CGGG	C	het	intron_variant(MODIFIER|||c.974+50_974+52delGGG|381|Capn8|protein_coding|CODING|NM_001145806|8|1),intron_variant(MODIFIER|||c.974+50_974+52delGGG|703|Capn8|protein_coding|CODING|NM_130890|8|1)
intron_variant	Capn8	protein_coding	NM_130890:c.2030-253_2030-248delGGGTTA		MODIFIER			chr1	182629848	182629848	GGGGTTA	G	hom	intron_variant(MODIFIER|||c.2030-253_2030-248delGGGTTA|703|Capn8|protein_coding|CODING|NM_130890|19|1)
intron_variant	Susd4	protein_coding	NM_144796:c.149-18_149-17delCC		MODIFIER			chr1	182833044	182833044	TCC	T	het	intron_variant(MODIFIER|||c.149-18_149-17delCC|490|Susd4|protein_coding|CODING|NM_144796|1|1)
intron_variant	2022-03-01	protein_coding	NM_001081361:c.608-85delA		MODIFIER			chr1	184803321	184803321	GT	G	het	intron_variant(MODIFIER|||c.608-85delA|342|Marc1|protein_coding|CODING|NM_001081361|4|1)
intron_variant	2022-03-02	protein_coding	NM_133684:c.757-91_757-90delTC		MODIFIER			chr1	184822639	184822639	CGA	C	het	upstream_gene_variant(MODIFIER||152|||Mir1981||NON_CODING|NR_035502||1),intron_variant(MODIFIER|||c.757-91_757-90delTC|338|Marc2|protein_coding|CODING|NM_133684|4|1)
splice_region_variant	Iars2	protein_coding	NM_198653:c.268delT		LOW			chr1	185327747	185327747	TA	T	het	splice_region_variant(LOW|||c.268delT|1012|Iars2|protein_coding|CODING|NM_198653|1|1),intron_variant(MODIFIER|||c.268-6delT|1012|Iars2|protein_coding|CODING|NM_198653|1|1)
intron_variant	Eprs	protein_coding	NM_029735:c.388+175delT		MODIFIER			chr1	185371219	185371219	CT	C	het	intron_variant(MODIFIER|||c.388+175delT|1512|Eprs|protein_coding|CODING|NM_029735|4|1)
intron_variant	Mir297c		NR_030555:n.41-7855delT		MODIFIER			chr1	185878746	185878746	AT	A	hom	intron_variant(MODIFIER|||n.41-7855delT||Mir297c||NON_CODING|NR_030555|4|1)
intron_variant	Spata17	protein_coding	NM_028848:c.1060-125_1060-126insG		MODIFIER			chr1	187048614	187048614	A	AC	het	intron_variant(MODIFIER|||c.1060-125_1060-126insG|379|Spata17|protein_coding|CODING|NM_028848|9|1)
intron_variant	Ush2a	protein_coding	NM_021408:c.4064-222_4064-219delAAAA		MODIFIER			chr1	188446474	188446474	GAAAA	G	het	intron_variant(MODIFIER|||c.4064-222_4064-219delAAAA|5193|Ush2a|protein_coding|CODING|NM_021408|17|1)
intron_variant	Ush2a	protein_coding	NM_021408:c.10364-83_10364-80delAGAG		MODIFIER	rs231760417		chr1	188821595	188821595	AAGAG	A	hom	intron_variant(MODIFIER|||c.10364-83_10364-80delAGAG|5193|Ush2a|protein_coding|CODING|NM_021408|51|1)
intron_variant	Kcnk2	protein_coding	NM_001159850:c.475+18285_475+18286delAA		MODIFIER			chr1	189277307	189277307	ATT	A	hom	intron_variant(MODIFIER|||c.475+18285_475+18286delAA|426|Kcnk2|protein_coding|CODING|NM_001159850|3|1),intron_variant(MODIFIER|||c.430+18285_430+18286delAA|411|Kcnk2|protein_coding|CODING|NM_010607|3|1),intron_variant(MODIFIER|||n.631+18285_631+18286delAA||Kcnk2||CODING|NR_027627|3|1)
5_prime_UTR_variant	Kcnk2	protein_coding	NM_001159850:c.-168_-169insA		MODIFIER	rs226982826		chr1	189343255	189343255	C	CT	het	5_prime_UTR_variant(MODIFIER||168|c.-168_-169insA|426|Kcnk2|protein_coding|CODING|NM_001159850|1|1),intron_variant(MODIFIER|||c.1+46_1+45insA|411|Kcnk2|protein_coding|CODING|NM_010607|1|1),intron_variant(MODIFIER|||n.202+736_202+735insA||Kcnk2||CODING|NR_027627|1|1)
intron_variant	Cenpf	protein_coding	NM_001081363:c.1561+72_1561+73delGT		MODIFIER			chr1	189661923	189661923	GAC	G	het	intron_variant(MODIFIER|||c.1561+72_1561+73delGT|2997|Cenpf|protein_coding|CODING|NM_001081363|11|1)
intron_variant	Angel2	protein_coding	NM_021421:c.1261+141delT		MODIFIER			chr1	190942387	190942387	CT	C	hom	intron_variant(MODIFIER|||c.1195+141delT|522|Angel2|protein_coding|CODING|NM_001199020|7|1),intron_variant(MODIFIER|||c.1261+141delT|544|Angel2|protein_coding|CODING|NM_021421|6|1),intron_variant(MODIFIER|||n.1415+141delT||Angel2||CODING|NR_037578|6|1),intron_variant(MODIFIER|||n.1130+141delT||Angel2||CODING|NR_037579|5|1)
downstream_gene_variant	A230020J21Rik		NR_027298		MODIFIER			chr1	191029804	191029804	G	GA	het	downstream_gene_variant(MODIFIER||24|||A230020J21Rik||NON_CODING|NR_027298||1),intergenic_region(MODIFIER||||||||||1)
intron_variant	Tatdn3	protein_coding	NM_026895:c.90+28_90+27insC		MODIFIER			chr1	191061197	191061197	A	AG	het	upstream_gene_variant(MODIFIER||1823||281|Nsl1|protein_coding|CODING|NM_198654||1),intron_variant(MODIFIER|||c.90+28_90+27insC|232|Tatdn3|protein_coding|CODING|NM_001163421|2|1),intron_variant(MODIFIER|||c.90+28_90+27insC|189|Tatdn3|protein_coding|CODING|NM_001163422|2|1),intron_variant(MODIFIER|||c.90+28_90+27insC|294|Tatdn3|protein_coding|CODING|NM_026895|2|1)
intron_variant	Tmem206	protein_coding	NM_025864:c.784-58delA		MODIFIER			chr1	191348309	191348309	TA	T	het	intron_variant(MODIFIER|||c.784-58delA|350|Tmem206|protein_coding|CODING|NM_025864|6|1)
intron_variant	Rcor3	protein_coding	NM_144814:c.127+137_127+136insT		MODIFIER			chr1	192130246	192130246	T	TA	het	intron_variant(MODIFIER|||c.127+137_127+136insT|395|Rcor3|protein_coding|CODING|NM_144814|3|1)
intron_variant	Kcnh1	protein_coding	NM_010600:c.79+44_79+45delTT		MODIFIER			chr1	192191129	192191129	ATT	A	het	intron_variant(MODIFIER|||c.79+44_79+45delTT|962|Kcnh1|protein_coding|CODING|NM_001038607|1|1),intron_variant(MODIFIER|||c.79+44_79+45delTT|989|Kcnh1|protein_coding|CODING|NM_010600|1|1)
intron_variant	Diexf	protein_coding	NM_145415:c.148-21_148-22insAT		MODIFIER			chr1	193128567	193128567	A	AAT	het	intron_variant(MODIFIER|||c.148-21_148-22insAT|768|Diexf|protein_coding|CODING|NM_145415|2|1)
intron_variant	Diexf	protein_coding	NM_145415:c.108-88_108-89insT		MODIFIER			chr1	193129618	193129618	C	CA	het	intron_variant(MODIFIER|||c.108-88_108-89insT|768|Diexf|protein_coding|CODING|NM_145415|1|1)
intron_variant	Traf3ip3	protein_coding	NM_153137:c.610-55_610-56insCA		MODIFIER			chr1	193194439	193194439	C	CTG	het	intron_variant(MODIFIER|||c.610-55_610-56insCA|513|Traf3ip3|protein_coding|CODING|NM_153137|7|1)
splice_region_variant	Traf3ip3	protein_coding	NM_153137:c.491_492insTC		LOW			chr1	193195138	193195138	T	TGA	het	splice_region_variant(LOW|||c.491_492insTC|513|Traf3ip3|protein_coding|CODING|NM_153137|4|1),intron_variant(MODIFIER|||c.491-2_491-3insTC|513|Traf3ip3|protein_coding|CODING|NM_153137|4|1)
intron_variant	Camk1g	protein_coding	NM_144817:c.635+90_635+89insAC		MODIFIER			chr1	193352278	193352278	C	CGT	het	intron_variant(MODIFIER|||c.635+90_635+89insAC|477|Camk1g|protein_coding|CODING|NM_144817|7|1)
intron_variant	Plxna2	protein_coding	NM_008882:c.3496-178delG		MODIFIER	rs255877804		chr1	194794194	194794194	TG	T	het	intron_variant(MODIFIER|||c.3496-178delG|1894|Plxna2|protein_coding|CODING|NM_008882|18|1)
intron_variant	Plxna2	protein_coding	NM_008882:c.4500+131delC		MODIFIER			chr1	194800051	194800051	AC	A	het	intron_variant(MODIFIER|||c.4500+131delC|1894|Plxna2|protein_coding|CODING|NM_008882|24|1)
intron_variant	Dclre1c	protein_coding	NM_146114:c.362+32_362+33delTA		MODIFIER			chr2	3436524	3436524	CTA	C	het	intron_variant(MODIFIER|||c.362+32_362+33delTA|486|Dclre1c|protein_coding|CODING|NM_001110214|5|1),intron_variant(MODIFIER|||c.362+32_362+33delTA|705|Dclre1c|protein_coding|CODING|NM_146114|5|1),intron_variant(MODIFIER|||c.362+32_362+33delTA|603|Dclre1c|protein_coding|CODING|NM_175683|5|1)
intron_variant	Sephs1	protein_coding	NM_175400:c.561-159_561-158delCA		MODIFIER			chr2	4896529	4896529	TCA	T	het	intron_variant(MODIFIER|||c.561-159_561-158delCA|392|Sephs1|protein_coding|CODING|NM_175400|5|1)
intron_variant	Sephs1	protein_coding	NM_175400:c.651+116delC		MODIFIER			chr2	4896894	4896894	GC	G	het	intron_variant(MODIFIER|||c.651+116delC|392|Sephs1|protein_coding|CODING|NM_175400|6|1)
intron_variant	Phyh	protein_coding	NM_010726:c.135-21_135-20insT		MODIFIER			chr2	4925576	4925576	C	CT	hom	intron_variant(MODIFIER|||c.135-21_135-20insT|338|Phyh|protein_coding|CODING|NM_010726|2|1)
intron_variant	Mcm10	protein_coding	NM_027290:c.2574+103delT		MODIFIER			chr2	4991991	4991991	TA	T	het	intron_variant(MODIFIER|||c.2574+103delT|885|Mcm10|protein_coding|CODING|NM_027290|19|1)
intron_variant	Upf2	protein_coding	NM_001081132:c.1498+53_1498+56delTCTA		MODIFIER			chr2	5976154	5976154	CTCTA	C	het	intron_variant(MODIFIER|||c.1498+53_1498+56delTCTA|1269|Upf2|protein_coding|CODING|NM_001081132|5|1)
intergenic_region					MODIFIER			chr2	9591349	9591349	GA	G	het	intergenic_region(MODIFIER||||||||||1)
downstream_gene_variant	4930412O13Rik		NR_024257		MODIFIER			chr2	9886813	9886813	C	CTG	het	downstream_gene_variant(MODIFIER||47|||4930412O13Rik||NON_CODING|NR_024257||1),intron_variant(MODIFIER|||n.406+778_406+777insCA||9230102O04Rik||NON_CODING|NR_040511|2|1)
intron_variant	Itih2	protein_coding	NM_010582:c.2421-45_2421-46insAGAG		MODIFIER			chr2	10097294	10097294	G	GCTCT	het	intron_variant(MODIFIER|||c.2421-45_2421-46insAGAG|950|Itih2|protein_coding|CODING|NM_010582|18|1)
intron_variant	Itih5	protein_coding	NM_172471:c.2032+55delA		MODIFIER			chr2	10242608	10242608	TA	T	het	intron_variant(MODIFIER|||c.2032+55delA|952|Itih5|protein_coding|CODING|NM_172471|11|1)
intergenic_region					MODIFIER			chr2	10715339	10715339	ATG	A	het	intergenic_region(MODIFIER||||||||||1)
frameshift_variant	Ankrd16	protein_coding	NM_177268:p.Leu153fs/c.457_467delCTCCGGTACTT		HIGH		Ankrd16:1.00(1);	chr2	11779818	11779818	CCTCCGGTACTT	C	het	frameshift_variant(HIGH||ctccggtacttg/|p.Leu153fs/c.457_467delCTCCGGTACTT|361|Ankrd16|protein_coding|CODING|NM_177268|2|1)
intron_variant	Rsu1	protein_coding	NM_009105:c.732-4_732-3delCT		MODIFIER			chr2	13077609	13077609	TAG	T	het	intron_variant(MODIFIER|||c.732-4_732-3delCT|277|Rsu1|protein_coding|CODING|NM_009105|8|1)
intron_variant	Cubn	protein_coding	NM_001081084:c.5080+82_5080+83delTG		MODIFIER			chr2	13358035	13358035	GCA	G	het	intron_variant(MODIFIER|||c.5080+82_5080+83delTG|3623|Cubn|protein_coding|CODING|NM_001081084|34|1)
intron_variant	Cacnb2	protein_coding	NM_023116:c.201+12466delT		MODIFIER			chr2	14626821	14626821	AT	A	het	intron_variant(MODIFIER|||c.201+12466delT|655|Cacnb2|protein_coding|CODING|NM_023116|2|1)
intron_variant	Plxdc2	protein_coding	NM_026162:c.1061+114_1061+115insTAGA		MODIFIER			chr2	16670017	16670017	G	GTAGA	het	intron_variant(MODIFIER|||c.1061+114_1061+115insTAGA|530|Plxdc2|protein_coding|CODING|NM_026162|9|1)
intron_variant	Nebl	protein_coding	NM_028757:c.358-8692delG		MODIFIER			chr2	17383047	17383047	AC	A	het	intron_variant(MODIFIER|||c.358-8692delG|270|Nebl|protein_coding|CODING|NM_028757|4|1)
intron_variant	Armc3	protein_coding	NM_001081083:c.361+41delT		MODIFIER	rs240211074		chr2	19244057	19244057	AT	A	het	intron_variant(MODIFIER|||c.361+41delT|881|Armc3|protein_coding|CODING|NM_001081083|5|1),intron_variant(MODIFIER|||c.361+41delT|869|Armc3|protein_coding|CODING|NM_001271563|5|1),intron_variant(MODIFIER|||c.361+41delT|865|Armc3|protein_coding|CODING|NM_001271564|5|1),intron_variant(MODIFIER|||c.361+41delT|753|Armc3|protein_coding|CODING|NM_001271565|5|1)
intron_variant	Msrb2	protein_coding	NM_029619:c.98-50delT		MODIFIER			chr2	19378111	19378111	CT	C	het	intron_variant(MODIFIER|||c.98-50delT|175|Msrb2|protein_coding|CODING|NM_029619|1|1)
intron_variant	4921504E06Rik	protein_coding	NM_027600:c.948+78_948+77insTATC		MODIFIER	rs257627852		chr2	19494979	19494979	T	TGATA	het	intron_variant(MODIFIER|||c.948+78_948+77insTATC|560|4921504E06Rik|protein_coding|CODING|NM_027600|9|1)
3_prime_UTR_variant	Otud1	protein_coding	NM_027715:c.*636_*637insT		MODIFIER			chr2	19660061	19660061	A	AT	het	3_prime_UTR_variant(MODIFIER||636|c.*636_*637insT|454|Otud1|protein_coding|CODING|NM_027715|1|1)
splice_region_variant	Etl4	protein_coding	NM_001081006:c.1938delA		LOW			chr2	20759653	20759653	TA	T	het	splice_region_variant(LOW|||c.1938delA|1997|Etl4|protein_coding|CODING|NM_001081006|8|1),splice_region_variant(LOW|||c.1785delA|1347|Etl4|protein_coding|CODING|NM_001177630|7|1),intron_variant(MODIFIER|||c.1680-561delA|1911|Etl4|protein_coding|CODING|NM_001177631|6|1),intron_variant(MODIFIER|||c.1680-561delA|1341|Etl4|protein_coding|CODING|NM_029895|7|1),intron_variant(MODIFIER|||c.1680-561delA|1…
intron_variant	Arhgap21	protein_coding	NM_001128084:c.380-13delC		MODIFIER			chr2	20889965	20889965	AG	A	het	intron_variant(MODIFIER|||c.380-13delC|1945|Arhgap21|protein_coding|CODING|NM_001081364|4|1),intron_variant(MODIFIER|||c.380-13delC|1955|Arhgap21|protein_coding|CODING|NM_001128084|4|1)
intergenic_region					MODIFIER			chr2	21882696	21882696	TA	T	het	intergenic_region(MODIFIER||||||||||1)
intron_variant	Myo3a	protein_coding	NM_148413:c.1685+146_1685+150delGTTTT		MODIFIER			chr2	22361836	22361836	CGTTTT	C	het	intron_variant(MODIFIER|||c.1685+146_1685+150delGTTTT|811|Myo3a|protein_coding|CODING|NM_148413|15|1|WARNING_TRANSCRIPT_INCOMPLETE)
intron_variant	Myo3a	protein_coding	NM_148413:c.1685+151_1685+152insGTTTC		MODIFIER			chr2	22361841	22361841	T	TGTTTC	hom	intron_variant(MODIFIER|||c.1685+151_1685+152insGTTTC|811|Myo3a|protein_coding|CODING|NM_148413|15|1|WARNING_TRANSCRIPT_INCOMPLETE)
intergenic_region					MODIFIER			chr2	22546262	22546262	T	TA	het	intergenic_region(MODIFIER||||||||||1)
intron_variant	Gad2	protein_coding	NM_008078:c.520+54_520+55insT		MODIFIER			chr2	22625084	22625084	C	CT	het	intron_variant(MODIFIER|||c.520+54_520+55insT|585|Gad2|protein_coding|CODING|NM_008078|4|1)
intron_variant	Apbb1ip	protein_coding	NM_019456:c.161-87delA		MODIFIER			chr2	22823207	22823207	TA	T	het	intron_variant(MODIFIER|||c.161-87delA|670|Apbb1ip|protein_coding|CODING|NM_019456|3|1)
intron_variant	Tbpl2	protein_coding	NM_199059:c.878+128_878+129delAA		MODIFIER			chr2	24086997	24086997	ATT	A	het	intron_variant(MODIFIER|||c.878+128_878+129delAA|350|Tbpl2|protein_coding|CODING|NM_199059|5|1)
intron_variant	Il1f8	protein_coding	NM_027163:c.-3-28_-3-27insT		MODIFIER			chr2	24154558	24154558	G	GT	het	intron_variant(MODIFIER|||c.-3-28_-3-27insT|183|Il1f8|protein_coding|CODING|NM_027163|1|1)
intron_variant	Ehmt1	protein_coding	NM_001012518:c.3368+149_3368+150delGA		MODIFIER			chr2	24802863	24802863	TTC	T	het	intron_variant(MODIFIER|||c.3368+149_3368+150delGA|1296|Ehmt1|protein_coding|CODING|NM_001012518|23|1),intron_variant(MODIFIER|||c.3209+149_3209+150delGA|1243|Ehmt1|protein_coding|CODING|NM_001109686|22|1),intron_variant(MODIFIER|||c.3224+149_3224+150delGA|1248|Ehmt1|protein_coding|CODING|NM_001109687|22|1),intron_variant(MODIFIER|||c.3347+149_3347+150delGA|1289|Ehmt1|protein_coding|CODING|NM_172…
3_prime_UTR_variant	Wdr85	protein_coding	NM_026044:c.*122_*123insA		MODIFIER			chr2	24972131	24972131	T	TA	het	3_prime_UTR_variant(MODIFIER||122|c.*122_*123insA|477|Wdr85|protein_coding|CODING|NM_026044|9|1),downstream_gene_variant(MODIFIER||338||135|Mrpl41|protein_coding|CODING|NM_001031808||1)
intron_variant	Pnpla7	protein_coding	NM_146251:c.667-1339delA		MODIFIER			chr2	24985779	24985779	CA	C	het	intron_variant(MODIFIER|||c.667-1339delA|1352|Pnpla7|protein_coding|CODING|NM_146251|7|1)
intron_variant	Uap1l1	protein_coding	NM_001033293:c.1178+45_1178+44insC		MODIFIER			chr2	25363199	25363199	A	AG	het	intron_variant(MODIFIER|||c.1178+45_1178+44insC|507|Uap1l1|protein_coding|CODING|NM_001033293|6|1)
intron_variant	Sapcd2	protein_coding	NM_001081085:c.670+20_670+21delGT		MODIFIER			chr2	25373536	25373536	GGT	G	het	intron_variant(MODIFIER|||c.670+20_670+21delGT|425|Sapcd2|protein_coding|CODING|NM_001081085|2|1)
intron_variant	Abca2	protein_coding	NM_007379:c.5796+64delC		MODIFIER			chr2	25444732	25444732	GC	G	het	downstream_gene_variant(MODIFIER||1899|||Mir3087||NON_CODING|NR_037270||1),intron_variant(MODIFIER|||c.5796+64delC|2433|Abca2|protein_coding|CODING|NM_007379|36|1)
intergenic_region					MODIFIER			chr2	25630697	25630697	A	AAGTG	het	intergenic_region(MODIFIER||||||||||1)
intergenic_region					MODIFIER			chr2	25630700	25630700	G	GTATC	het	intergenic_region(MODIFIER||||||||||1)
downstream_gene_variant	Card9	protein_coding	NM_001037747		MODIFIER			chr2	26352236	26352236	T	TA	het	upstream_gene_variant(MODIFIER||127||82|Dnlz|protein_coding|CODING|NM_001139503||1),upstream_gene_variant(MODIFIER||127||122|Dnlz|protein_coding|CODING|NM_001139504||1),upstream_gene_variant(MODIFIER||127||177|Dnlz|protein_coding|CODING|NM_026828||1),downstream_gene_variant(MODIFIER||75||536|Card9|protein_coding|CODING|NM_001037747||1),intergenic_region(MODIFIER||||||||||1)
intergenic_region					MODIFIER			chr2	26509771	26509771	T	TGAGA	het	intergenic_region(MODIFIER||||||||||1)
intron_variant	Sardh	protein_coding	NM_138665:c.1671+111_1671+112delTG		MODIFIER			chr2	27224856	27224856	CCA	C	het	intron_variant(MODIFIER|||c.1671+111_1671+112delTG|919|Sardh|protein_coding|CODING|NM_138665|13|1)
intron_variant	1700026L06Rik	protein_coding	NM_027283:c.144+80_144+81delTG		MODIFIER			chr2	28695825	28695825	GCA	G	het	intron_variant(MODIFIER|||c.144+80_144+81delTG|168|1700026L06Rik|protein_coding|CODING|NM_027283|2|1)
intron_variant	Ak8	protein_coding	NM_001033874:c.485-98_485-97insG		MODIFIER			chr2	28734275	28734275	T	TG	het	downstream_gene_variant(MODIFIER||925|||Mir3088||NON_CODING|NR_037271||1),intron_variant(MODIFIER|||c.485-98_485-97insG|479|Ak8|protein_coding|CODING|NM_001033874|6|1)
intergenic_region					MODIFIER			chr2	28933405	28933405	CT	C	het	intergenic_region(MODIFIER||||||||||1)
intron_variant	Cercam	protein_coding	NM_207298:c.878-75delG		MODIFIER			chr2	29875912	29875912	AG	A	het	intron_variant(MODIFIER|||c.878-75delG|592|Cercam|protein_coding|CODING|NM_207298|6|1)
intron_variant	Odf2	protein_coding	NM_001177659:c.567-26delT		MODIFIER			chr2	29903294	29903294	GT	G	het	intron_variant(MODIFIER|||c.567-26delT|825|Odf2|protein_coding|CODING|NM_001113213|6|1),intron_variant(MODIFIER|||c.567-26delT|652|Odf2|protein_coding|CODING|NM_001113214|6|1),intron_variant(MODIFIER|||c.567-26delT|826|Odf2|protein_coding|CODING|NM_001177659|6|1),intron_variant(MODIFIER|||c.714-26delT|701|Odf2|protein_coding|CODING|NM_001177661|5|1),intron_variant(MODIFIER|||c.525-26delT|638|Odf2…
intron_variant	Pkn3	protein_coding	NM_153805:c.1455-50delA		MODIFIER			chr2	30085132	30085132	CA	C	het	intron_variant(MODIFIER|||c.1455-50delA|878|Pkn3|protein_coding|CODING|NM_153805|11|1)
intron_variant	Pkn3	protein_coding	NM_153805:c.1455-49_1455-48delCC		MODIFIER			chr2	30085133	30085133	ACC	A	het	intron_variant(MODIFIER|||c.1455-49_1455-48delCC|878|Pkn3|protein_coding|CODING|NM_153805|11|1)
intron_variant	Tbc1d13	protein_coding	NM_146252:c.97+68delG		MODIFIER			chr2	30134937	30134937	TG	T	het	intron_variant(MODIFIER|||c.97+68delG|400|Tbc1d13|protein_coding|CODING|NM_146252|2|1)
5_prime_UTR_variant	Lrrc8a	protein_coding	NM_177725:c.-143_-144insC		MODIFIER	rs213229762		chr2	30237779	30237779	G	GC	hom	5_prime_UTR_variant(MODIFIER||17396|c.-143_-144insC|810|Lrrc8a|protein_coding|CODING|NM_177725|1|1),upstream_gene_variant(MODIFIER||149|||1700084E18Rik||NON_CODING|NR_028299||1)
intron_variant	Nup188	protein_coding	NM_198304:c.87+25_87+26insT		MODIFIER			chr2	30296726	30296726	A	AT	het	intron_variant(MODIFIER|||c.87+25_87+26insT|1759|Nup188|protein_coding|CODING|NM_198304|2|1)
intron_variant	1700001O22Rik	protein_coding	NM_198000:c.712+31delG		MODIFIER	rs240236447		chr2	30797836	30797836	TC	T	het	intron_variant(MODIFIER|||c.712+31delG|375|1700001O22Rik|protein_coding|CODING|NM_198000|4|1),intron_variant(MODIFIER|||n.409+31delG||1700001O22Rik||CODING|NR_028486|4|1),intron_variant(MODIFIER|||n.409+31delG||1700001O22Rik||CODING|NR_028487|4|1)
intron_variant	Asb6	protein_coding	NM_133346:c.592+55delC		MODIFIER			chr2	30824585	30824585	TG	T	het	downstream_gene_variant(MODIFIER||1572||223|Ntmt1|protein_coding|CODING|NM_170592||1),intron_variant(MODIFIER|||c.592+55delC|418|Asb6|protein_coding|CODING|NM_133346|5|1)
intron_variant	BC005624	protein_coding	NM_144885:c.195+54delT		MODIFIER	rs259345318		chr2	30979944	30979944	TA	T	het	intron_variant(MODIFIER|||c.195+54delT|289|BC005624|protein_coding|CODING|NM_144885|3|1)
intron_variant	Fnbp1	protein_coding	NM_001177648:c.514-97_514-98insA		MODIFIER			chr2	31059114	31059114	C	CT	het	intron_variant(MODIFIER|||c.514-97_514-98insA|550|Fnbp1|protein_coding|CODING|NM_001038700|6|1),intron_variant(MODIFIER|||c.514-97_514-98insA|616|Fnbp1|protein_coding|CODING|NM_001177648|6|1),intron_variant(MODIFIER|||c.514-97_514-98insA|551|Fnbp1|protein_coding|CODING|NM_001177649|6|1),intron_variant(MODIFIER|||c.277-97_277-98insA|522|Fnbp1|protein_coding|CODING|NM_001177650|4|1),intron_variant(…
intergenic_region					MODIFIER			chr2	31435000	31435000	TG	T	het	intergenic_region(MODIFIER||||||||||1)
intron_variant	Ass1	protein_coding	NM_007494:c.421-91_421-90delGT		MODIFIER			chr2	31488486	31488486	GGT	G	het	intron_variant(MODIFIER|||c.421-91_421-90delGT|412|Ass1|protein_coding|CODING|NM_007494|6|1),intron_variant(MODIFIER|||n.522-91_522-90delGT||Gm5424||NON_CODING|NR_002687|6|1)
intron_variant	Pomt1	protein_coding	NM_145145:c.189-76delA		MODIFIER			chr2	32240350	32240350	TA	T	het	intron_variant(MODIFIER|||c.189-76delA|746|Pomt1|protein_coding|CODING|NM_145145|2|1)
intron_variant	Ciz1	protein_coding	NM_028412:c.287-150delC		MODIFIER	rs222662304		chr2	32365652	32365652	TC	T	het	intron_variant(MODIFIER|||c.287-150delC|800|Ciz1|protein_coding|CODING|NM_001252534|3|1),intron_variant(MODIFIER|||c.287-150delC|796|Ciz1|protein_coding|CODING|NM_001252536|4|1),intron_variant(MODIFIER|||c.287-150delC|791|Ciz1|protein_coding|CODING|NM_001252537|3|1),intron_variant(MODIFIER|||c.287-150delC|791|Ciz1|protein_coding|CODING|NM_001252538|3|1),intron_variant(MODIFIER|||c.287-150delC|845…
intron_variant	Ciz1	protein_coding	NM_028412:c.2331+133_2331+134insGT		MODIFIER			chr2	32377762	32377762	G	GGT	het	downstream_gene_variant(MODIFIER||1338||83|1110008P14Rik|protein_coding|CODING|NM_198001||1),intron_variant(MODIFIER|||c.2196+133_2196+134insGT|800|Ciz1|protein_coding|CODING|NM_001252534|17|1),intron_variant(MODIFIER|||c.2184+133_2184+134insGT|796|Ciz1|protein_coding|CODING|NM_001252536|18|1),intron_variant(MODIFIER|||c.2169+133_2169+134insGT|791|Ciz1|protein_coding|CODING|NM_001252537|17|1),int…
intron_variant	Garnl3	protein_coding	NM_178888:c.1186-64_1186-63delGT		MODIFIER			chr2	33016851	33016851	TAC	T	het	intron_variant(MODIFIER|||c.1186-64_1186-63delGT|993|Garnl3|protein_coding|CODING|NM_178888|15|1)
intron_variant	Garnl3	protein_coding	NM_178888:c.9-75_9-72delCCTT		MODIFIER	rs224214935		chr2	33086015	33086015	AAAGG	A	hom	intron_variant(MODIFIER|||c.9-75_9-72delCCTT|993|Garnl3|protein_coding|CODING|NM_178888|1|1)
intron_variant	Garnl3	protein_coding	NM_178888:c.9-75_9-74delCC		MODIFIER			chr2	33086017	33086017	AGG	A	het	intron_variant(MODIFIER|||c.9-75_9-74delCC|993|Garnl3|protein_coding|CODING|NM_178888|1|1)
intron_variant	Mapkap1	protein_coding	NM_177345:c.1208-23delC		MODIFIER			chr2	34597399	34597399	AC	A	het	intron_variant(MODIFIER|||c.1208-23delC|522|Mapkap1|protein_coding|CODING|NM_177345|8|1)
intron_variant	Hc	protein_coding	NM_010406:c.2803-106delT		MODIFIER			chr2	35018261	35018261	TA	T	het	intron_variant(MODIFIER|||c.2803-106delT|1680|Hc|protein_coding|CODING|NM_010406|21|1)
intron_variant	Stom	protein_coding	NM_013515:c.238+111_238+112delTG		MODIFIER			chr2	35325201	35325201	GCA	G	het	intron_variant(MODIFIER|||c.238+111_238+112delTG|284|Stom|protein_coding|CODING|NM_013515|3|1)
intron_variant	Morn5	protein_coding	NM_029309:c.196-74delA		MODIFIER			chr2	36054886	36054886	CA	C	het	intron_variant(MODIFIER|||c.196-74delA|170|Morn5|protein_coding|CODING|NM_029309|2|1)
upstream_gene_variant	Olfr348	protein_coding	NM_146944		MODIFIER			chr2	36786500	36786500	AT	A	het	upstream_gene_variant(MODIFIER||26||313|Olfr348|protein_coding|CODING|NM_146944||1),intergenic_region(MODIFIER||||||||||1)
3_prime_UTR_variant	Rc3h2	protein_coding	NM_001100591:c.*97_*98insT		MODIFIER			chr2	37375135	37375135	T	TA	het	3_prime_UTR_variant(MODIFIER||97|c.*97_*98insT|1187|Rc3h2|protein_coding|CODING|NM_001100591|22|1)
intron_variant	Dennd1a	protein_coding	NM_146122:c.454-226delT		MODIFIER			chr2	38039430	38039430	GA	G	het	intron_variant(MODIFIER|||c.454-226delT|1016|Dennd1a|protein_coding|CODING|NM_146122|7|1)
intron_variant	Psmb7	protein_coding	NM_011187:c.512-9886delT		MODIFIER			chr2	38623375	38623375	CA	C	het	intron_variant(MODIFIER|||c.512-9886delT|277|Psmb7|protein_coding|CODING|NM_011187|5|1)
intron_variant	Nr6a1	protein_coding	NM_010264:c.1247-32_1247-33insC		MODIFIER			chr2	38729667	38729667	T	TG	het	intron_variant(MODIFIER|||c.1076-32_1076-33insC|438|Nr6a1|protein_coding|CODING|NM_001159548|7|1),intron_variant(MODIFIER|||c.1073-32_1073-33insC|437|Nr6a1|protein_coding|CODING|NM_001159549|7|1),intron_variant(MODIFIER|||c.1247-32_1247-33insC|495|Nr6a1|protein_coding|CODING|NM_010264|9|1)
intergenic_region					MODIFIER			chr2	40557281	40557281	T	TTG	het	intergenic_region(MODIFIER||||||||||1)
intron_variant	Lrp1b	protein_coding	NM_053011:c.9814+68delT		MODIFIER	rs387860805		chr2	40822438	40822438	TA	T	het	intron_variant(MODIFIER|||c.9814+68delT|4599|Lrp1b|protein_coding|CODING|NM_053011|61|1)
intron_variant	Lrp1b	protein_coding	NM_053011:c.7763-35_7763-36insT		MODIFIER			chr2	40903514	40903514	C	CA	het	intron_variant(MODIFIER|||c.7763-35_7763-36insT|4599|Lrp1b|protein_coding|CODING|NM_053011|47|1)
intron_variant	Lrp1b	protein_coding	NM_053011:c.7388-221_7388-222insT		MODIFIER	rs248279161		chr2	40927547	40927547	C	CA	het	intron_variant(MODIFIER|||c.7388-221_7388-222insT|4599|Lrp1b|protein_coding|CODING|NM_053011|44|1)
intergenic_region					MODIFIER			chr2	43518255	43518255	CT	C	het	intergenic_region(MODIFIER||||||||||1)
upstream_gene_variant	Arhgap15	protein_coding	NM_153820		MODIFIER			chr2	43748749	43748749	CT	C	het	upstream_gene_variant(MODIFIER||74||481|Arhgap15|protein_coding|CODING|NM_153820||1),upstream_gene_variant(MODIFIER||77||186|Arhgap15|protein_coding|CODING|NM_001025377||1),intergenic_region(MODIFIER||||||||||1)
intron_variant	Acvr2a	protein_coding	NM_007396:c.817-121_817-120insT		MODIFIER			chr2	48893385	48893385	C	CT	het	intron_variant(MODIFIER|||c.817-121_817-120insT|513|Acvr2a|protein_coding|CODING|NM_007396|6|1)
intron_variant	Orc4	protein_coding	NM_011958:c.1113+59delT		MODIFIER	rs218700242		chr2	48909206	48909206	TA	T	het	intron_variant(MODIFIER|||c.1113+59delT|433|Orc4|protein_coding|CODING|NM_011958|13|1),intron_variant(MODIFIER|||n.1229+59delT||Orc4||CODING|NR_033442|13|1)
intron_variant	Kif5c	protein_coding	NM_008449:c.445+58delG		MODIFIER			chr2	49693799	49693799	TG	T	het	intron_variant(MODIFIER|||c.445+58delG|956|Kif5c|protein_coding|CODING|NM_008449|5|1)
5_prime_UTR_variant	Rnd3	protein_coding	NM_028810:c.-54_-55delAT		MODIFIER	rs262428712		chr2	51148926	51148926	AAT	A	hom	5_prime_UTR_variant(MODIFIER||53|c.-54_-55delAT|244|Rnd3|protein_coding|CODING|NM_028810|1|1)
intron_variant	Nmi	protein_coding	NM_001141948:c.637+120delG		MODIFIER			chr2	51952321	51952321	AC	A	het	intron_variant(MODIFIER|||c.637+120delG|314|Nmi|protein_coding|CODING|NM_001141948|6|1),intron_variant(MODIFIER|||c.637+120delG|314|Nmi|protein_coding|CODING|NM_001141949|7|1),intron_variant(MODIFIER|||c.637+120delG|314|Nmi|protein_coding|CODING|NM_019401|6|1)
intron_variant	Neb	protein_coding	NM_010889:c.20548-40_20548-41insT		MODIFIER			chr2	52150669	52150669	G	GA	het	intron_variant(MODIFIER|||c.20548-40_20548-41insT|7152|Neb|protein_coding|CODING|NM_010889|150|1)
intron_variant	Neb	protein_coding	NM_010889:c.13044+1635_13044+1636delGT		MODIFIER			chr2	52221100	52221100	TAC	T	het	intron_variant(MODIFIER|||c.13044+1635_13044+1636delGT|7152|Neb|protein_coding|CODING|NM_010889|85|1)
intron_variant	Neb	protein_coding	NM_010889:c.10333-65_10333-66insA		MODIFIER			chr2	52242165	52242165	G	GT	het	intron_variant(MODIFIER|||c.10333-65_10333-66insA|7152|Neb|protein_coding|CODING|NM_010889|70|1)
intron_variant	Neb	protein_coding	NM_010889:c.3759+76_3759+77delGT		MODIFIER			chr2	52290676	52290676	AAC	A	het	upstream_gene_variant(MODIFIER||325|||4930573O16Rik||NON_CODING|NR_040620||1),intron_variant(MODIFIER|||c.3759+76_3759+77delGT|7152|Neb|protein_coding|CODING|NM_010889|34|1)
intron_variant	Neb	protein_coding	NM_010889:c.1456-91delG		MODIFIER			chr2	52307874	52307874	AC	A	het	intron_variant(MODIFIER|||n.185-5118delC||4930573O16Rik||NON_CODING|NR_040620|2|1),intron_variant(MODIFIER|||c.1456-91delG|7152|Neb|protein_coding|CODING|NM_010889|16|1)
intron_variant	Neb	protein_coding	NM_010889:c.1456-202_1456-201delGG		MODIFIER			chr2	52307984	52307984	ACC	A	het	intron_variant(MODIFIER|||n.185-5008_185-5007delCC||4930573O16Rik||NON_CODING|NR_040620|2|1),intron_variant(MODIFIER|||c.1456-202_1456-201delGG|7152|Neb|protein_coding|CODING|NM_010889|16|1)
intron_variant	Fmnl2	protein_coding	NM_172409:c.952-117delG		MODIFIER			chr2	53101308	53101308	TG	T	het	intron_variant(MODIFIER|||c.952-117delG|1083|Fmnl2|protein_coding|CODING|NM_172409|10|1)
intron_variant	Arl6ip6	protein_coding	NM_022989:c.587+35_587+36delGT		MODIFIER			chr2	53203085	53203085	GGT	G	het	intron_variant(MODIFIER|||c.587+35_587+36delGT|226|Arl6ip6|protein_coding|CODING|NM_022989|3|1)
intron_variant	Galnt13	protein_coding	NM_173030:c.-98-72_-98-69delATTT		MODIFIER			chr2	54516369	54516369	CATTT	C	het	intron_variant(MODIFIER|||c.-98-72_-98-69delATTT|556|Galnt13|protein_coding|CODING|NM_173030|2|1)
intergenic_region					MODIFIER			chr2	57629219	57629219	GT	G	het	intergenic_region(MODIFIER||||||||||1)
intron_variant	Cytip	protein_coding	NM_139200:c.224+142_224+144delTTC		MODIFIER			chr2	58151569	58151569	GGAA	G	het	intron_variant(MODIFIER|||c.224+142_224+144delTTC|359|Cytip|protein_coding|CODING|NM_139200|2|1)
intron_variant	Cytip	protein_coding	NM_139200:c.224+128_224+132delCCTTC		MODIFIER			chr2	58151581	58151581	AGAAGG	A	het	intron_variant(MODIFIER|||c.224+128_224+132delCCTTC|359|Cytip|protein_coding|CODING|NM_139200|2|1)
intron_variant	Cytip	protein_coding	NM_139200:c.224+115_224+117delTTC		MODIFIER			chr2	58151596	58151596	GGAA	G	het	intron_variant(MODIFIER|||c.224+115_224+117delTTC|359|Cytip|protein_coding|CODING|NM_139200|2|1)
intron_variant	Cytip	protein_coding	NM_139200:c.224+104delT		MODIFIER			chr2	58151609	58151609	GA	G	hom	intron_variant(MODIFIER|||c.224+104delT|359|Cytip|protein_coding|CODING|NM_139200|2|1)
downstream_gene_variant	Upp2	protein_coding	NM_029692		MODIFIER	rs387159803		chr2	58791755	58791755	AT	A	het	downstream_gene_variant(MODIFIER||1088||320|Upp2|protein_coding|CODING|NM_029692||1),intergenic_region(MODIFIER||||||||||1)
3_prime_UTR_variant	Ccdc148	protein_coding	NM_001001178:c.*259_*260insT		MODIFIER			chr2	58823294	58823294	G	GA	het	3_prime_UTR_variant(MODIFIER||259|c.*259_*260insT|527|Ccdc148|protein_coding|CODING|NM_001001178|14|1)
intron_variant	Tanc1	protein_coding	NM_198294:c.674-106_674-105delGT		MODIFIER			chr2	59785217	59785217	GGT	G	het	intron_variant(MODIFIER|||c.674-106_674-105delGT|1856|Tanc1|protein_coding|CODING|NM_198294|7|1)
intron_variant	Baz2b	protein_coding	NM_001001182:c.2583+190_2583+189insT		MODIFIER			chr2	59942572	59942572	T	TA	het	intron_variant(MODIFIER|||c.2583+190_2583+189insT|2123|Baz2b|protein_coding|CODING|NM_001001182|15|1)
intron_variant	Baz2b	protein_coding	NM_001001182:c.2109-21delC		MODIFIER			chr2	59957758	59957758	AG	A	het	intron_variant(MODIFIER|||c.2109-21delC|2123|Baz2b|protein_coding|CODING|NM_001001182|11|1)
intron_variant	2022-03-07	protein_coding	NM_020575:c.153+17_153+18delTA		MODIFIER			chr2	60229098	60229098	GTA	G	het	intron_variant(MODIFIER|||c.153+17_153+18delTA|693|March7|protein_coding|CODING|NM_020575|2|1)
intron_variant	2022-03-07	protein_coding	NM_020575:c.517+129_517+130insT		MODIFIER			chr2	60232495	60232495	G	GT	het	intron_variant(MODIFIER|||c.517+129_517+130insT|693|March7|protein_coding|CODING|NM_020575|4|1)
intron_variant	Cd302	protein_coding	NM_025422:c.62-2678delA		MODIFIER			chr2	60274889	60274889	CT	C	het	intron_variant(MODIFIER|||c.62-2678delA|219|Cd302|protein_coding|CODING|NM_025422|1|1)
intron_variant	Ly75	protein_coding	NM_013825:c.4826-71_4826-72insGTT		MODIFIER			chr2	60299285	60299285	A	AAAC	het	intron_variant(MODIFIER|||c.4826-71_4826-72insGTT|1723|Ly75|protein_coding|CODING|NM_013825|33|1)
intron_variant	Ly75	protein_coding	NM_013825:c.803-38_803-39insA		MODIFIER			chr2	60358616	60358616	C	CT	het	intron_variant(MODIFIER|||c.803-38_803-39insA|1723|Ly75|protein_coding|CODING|NM_013825|4|1)
intron_variant	Psmd14	protein_coding	NM_021526:c.121-90_121-89delGT		MODIFIER	rs216997197		chr2	61760884	61760884	GGT	G	het	intron_variant(MODIFIER|||c.121-90_121-89delGT|310|Psmd14|protein_coding|CODING|NM_021526|4|1)
intron_variant	Tbr1	protein_coding	NM_009322:c.847+248_847+249insGT		MODIFIER			chr2	61806375	61806375	G	GGT	het	intron_variant(MODIFIER|||c.847+248_847+249insGT|681|Tbr1|protein_coding|CODING|NM_009322|2|1)
intron_variant	Tbr1	protein_coding	NM_009322:c.1190+126delC		MODIFIER			chr2	61808685	61808685	TC	T	het	intron_variant(MODIFIER|||c.1190+126delC|681|Tbr1|protein_coding|CODING|NM_009322|5|1)
intron_variant	Slc4a10	protein_coding	NM_001242378:c.766+160_766+161insTA		MODIFIER			chr2	62234728	62234728	G	GTA	het	intron_variant(MODIFIER|||c.766+160_766+161insTA|1136|Slc4a10|protein_coding|CODING|NM_001242378|6|1),intron_variant(MODIFIER|||c.766+160_766+161insTA|1106|Slc4a10|protein_coding|CODING|NM_001242379|6|1),intron_variant(MODIFIER|||c.766+160_766+161insTA|1118|Slc4a10|protein_coding|CODING|NM_001242380|6|1),intron_variant(MODIFIER|||c.766+160_766+161insTA|1088|Slc4a10|protein_coding|CODING|NM_033552…
intron_variant	Dpp4	protein_coding	NM_010074:c.756+52_756+54delGGG		MODIFIER			chr2	62374311	62374311	TCCC	T	het	intron_variant(MODIFIER|||c.756+52_756+54delGGG|729|Dpp4|protein_coding|CODING|NM_001159543|9|1),intron_variant(MODIFIER|||c.756+52_756+54delGGG|760|Dpp4|protein_coding|CODING|NM_010074|9|1)
splice_region_variant	Dpp4	protein_coding	NM_010074:c.596_597insT		LOW			chr2	62374530	62374530	G	GA	het	splice_region_variant(LOW|||c.596_597insT|729|Dpp4|protein_coding|CODING|NM_001159543|8|1),splice_region_variant(LOW|||c.596_597insT|760|Dpp4|protein_coding|CODING|NM_010074|8|1),intron_variant(MODIFIER|||c.596-4_596-5insT|729|Dpp4|protein_coding|CODING|NM_001159543|8|1),intron_variant(MODIFIER|||c.596-4_596-5insT|760|Dpp4|protein_coding|CODING|NM_010074|8|1)
intron_variant	Fap	protein_coding	NM_007986:c.2181+124_2181+125delGT		MODIFIER	rs228573151		chr2	62502316	62502316	TAC	T	het	intron_variant(MODIFIER|||c.2181+124_2181+125delGT|761|Fap|protein_coding|CODING|NM_007986|25|1)
intron_variant	Fap	protein_coding	NM_007986:c.1870-83_1870-84insC		MODIFIER			chr2	62504688	62504688	T	TG	het	intron_variant(MODIFIER|||c.1870-83_1870-84insC|761|Fap|protein_coding|CODING|NM_007986|21|1)
intron_variant	Kcnh7	protein_coding	NM_133207:c.913+232_913+231insA		MODIFIER			chr2	62845522	62845522	G	GT	het	intron_variant(MODIFIER|||c.913+232_913+231insA|1195|Kcnh7|protein_coding|CODING|NM_133207|5|1)
intron_variant	Cobll1	protein_coding	NM_177025:c.78-20545_78-20544delAC		MODIFIER			chr2	65171710	65171710	CGT	C	het	intron_variant(MODIFIER|||c.78-20545_78-20544delAC|1203|Cobll1|protein_coding|CODING|NM_027225|1|1),intron_variant(MODIFIER|||c.78-20545_78-20544delAC|1240|Cobll1|protein_coding|CODING|NM_177025|1|1)
intron_variant	Scn3a	protein_coding	NM_018732:c.603-330delT		MODIFIER	rs387766405		chr2	65526115	65526115	GA	G	het	intron_variant(MODIFIER|||c.603-330delT|1947|Scn3a|protein_coding|CODING|NM_018732|5|1)
intron_variant	Csrnp3	protein_coding	NM_153409:c.-237-7161delC		MODIFIER	rs258883217		chr2	65853369	65853369	AC	A	het	intron_variant(MODIFIER|||c.-237-7161delC|597|Csrnp3|protein_coding|CODING|NM_153409|1|1),intron_variant(MODIFIER|||c.-76+7486delC|597|Csrnp3|protein_coding|CODING|NM_178634|1|1)
intron_variant	Csrnp3	protein_coding	NM_178634:c.-75-18_-75-17insT		MODIFIER			chr2	65877946	65877946	C	CT	het	intron_variant(MODIFIER|||c.-75-18_-75-17insT|597|Csrnp3|protein_coding|CODING|NM_178634|1|1),intron_variant(MODIFIER|||c.-75-18_-75-17insT|597|Csrnp3|protein_coding|CODING|NM_153409|2|1)
intron_variant	Galnt3	protein_coding	NM_015736:c.1392+98delA		MODIFIER	rs263530977		chr2	66093432	66093432	GT	G	het	intron_variant(MODIFIER|||c.1392+98delA|633|Galnt3|protein_coding|CODING|NM_015736|7|1)
intron_variant	Scn9a	protein_coding	NM_018852:c.4742-111_4742-112insA		MODIFIER			chr2	66484715	66484715	C	CT	het	intron_variant(MODIFIER|||n.535+158_535+159insT||Gm13629||NON_CODING|NR_033495|2|1),intron_variant(MODIFIER|||c.4742-111_4742-112insA|1975|Scn9a|protein_coding|CODING|NM_018852|27|1)
intron_variant	Scn9a	protein_coding	NM_018852:c.4470+104_4470+105delGT		MODIFIER			chr2	66487876	66487876	TAC	T	het	intron_variant(MODIFIER|||n.535+3319_535+3320delAC||Gm13629||NON_CODING|NR_033495|2|1),intron_variant(MODIFIER|||c.4470+104_4470+105delGT|1975|Scn9a|protein_coding|CODING|NM_018852|26|1)
intron_variant	Scn9a	protein_coding	NM_018852:c.4470+54_4470+53insAC		MODIFIER			chr2	66487928	66487928	C	CGT	het	intron_variant(MODIFIER|||n.535+3371_535+3372insGT||Gm13629||NON_CODING|NR_033495|2|1),intron_variant(MODIFIER|||c.4470+54_4470+53insAC|1975|Scn9a|protein_coding|CODING|NM_018852|26|1)
intron_variant	Scn9a	protein_coding	NM_018852:c.596+29delT		MODIFIER			chr2	66565073	66565073	CA	C	het	intron_variant(MODIFIER|||c.596+29delT|1975|Scn9a|protein_coding|CODING|NM_018852|5|1)
intron_variant	Scn7a	protein_coding	NM_009135:c.447-9delT		MODIFIER	rs220379499		chr2	66743839	66743839	GA	G	het	intron_variant(MODIFIER|||c.447-9delT|1681|Scn7a|protein_coding|CODING|NM_009135|4|1)
intron_variant	Stk39	protein_coding	NM_016866:c.774+78_774+79delTT		MODIFIER			chr2	68368916	68368916	GAA	G	het	intron_variant(MODIFIER|||c.774+78_774+79delTT|556|Stk39|protein_coding|CODING|NM_016866|6|1)
intron_variant	4933409G03Rik	protein_coding	NM_177651:c.424-24delT		MODIFIER			chr2	68605738	68605738	CT	C	het	intron_variant(MODIFIER|||c.424-24delT|320|4933409G03Rik|protein_coding|CODING|NM_177651|8|1)
intron_variant	Nostrin	protein_coding	NM_181547:c.855+79delA		MODIFIER			chr2	69175906	69175906	TA	T	het	intron_variant(MODIFIER|||c.855+79delA|506|Nostrin|protein_coding|CODING|NM_181547|10|1)
intron_variant	Abcb11	protein_coding	NM_021022:c.3619-103delA		MODIFIER			chr2	69243663	69243663	CT	C	het	intron_variant(MODIFIER|||c.3619-103delA|1321|Abcb11|protein_coding|CODING|NM_021022|26|1)
intron_variant	Lrp2	protein_coding	NM_001081088:c.12994+85delT		MODIFIER			chr2	69436482	69436482	TA	T	het	intron_variant(MODIFIER|||c.12994+85delT|4660|Lrp2|protein_coding|CODING|NM_001081088|70|1)
intron_variant	Lrp2	protein_coding	NM_001081088:c.2906-54delT		MODIFIER			chr2	69510677	69510677	TA	T	het	intron_variant(MODIFIER|||c.2906-54delT|4660|Lrp2|protein_coding|CODING|NM_001081088|20|1)
intron_variant	Lrp2	protein_coding	NM_001081088:c.920-71delG		MODIFIER			chr2	69533642	69533642	AC	A	het	intron_variant(MODIFIER|||c.920-71delG|4660|Lrp2|protein_coding|CODING|NM_001081088|8|1)
intron_variant	Lrp2	protein_coding	NM_001081088:c.920-74_920-72delTCT		MODIFIER			chr2	69533643	69533643	CAGA	C	het	intron_variant(MODIFIER|||c.920-74_920-72delTCT|4660|Lrp2|protein_coding|CODING|NM_001081088|8|1)
intron_variant	Klhl41	protein_coding	NM_001081087:c.1110+76delG		MODIFIER			chr2	69671381	69671381	TG	T	het	intron_variant(MODIFIER|||c.1110+76delG|606|Klhl41|protein_coding|CODING|NM_001081087|1|1)
intron_variant	Myo3b	protein_coding	NM_177376:c.797+265delT		MODIFIER			chr2	70127256	70127256	CT	C	het	intron_variant(MODIFIER|||c.797+265delT|1333|Myo3b|protein_coding|CODING|NM_177376|8|1)
intron_variant	Myo3b	protein_coding	NM_177376:c.1625+29_1625+30insC		MODIFIER			chr2	70238987	70238987	T	TC	het	intron_variant(MODIFIER|||c.1625+29_1625+30insC|1333|Myo3b|protein_coding|CODING|NM_177376|15|1)
intron_variant	Myo3b	protein_coding	NM_177376:c.2325+30_2325+32delGGG		MODIFIER			chr2	70254569	70254569	TGGG	T	het	intron_variant(MODIFIER|||c.2325+30_2325+32delGGG|1333|Myo3b|protein_coding|CODING|NM_177376|20|1)
intron_variant	Myo3b	protein_coding	NM_177376:c.2480-94_2480-93insGA		MODIFIER			chr2	70256394	70256394	T	TGA	het	intron_variant(MODIFIER|||c.2480-94_2480-93insGA|1333|Myo3b|protein_coding|CODING|NM_177376|21|1)
splice_region_variant	Myo3b	protein_coding	NM_177376:c.3175_3176insTC		LOW			chr2	70313422	70313422	A	ATC	het	splice_region_variant(LOW|||c.3175_3176insTC|1333|Myo3b|protein_coding|CODING|NM_177376|27|1),intron_variant(MODIFIER|||c.3174+8_3174+9insTC|1333|Myo3b|protein_coding|CODING|NM_177376|27|1)
intron_variant	Erich2	protein_coding	NM_025744:c.567-217_567-216delCT		MODIFIER			chr2	70520855	70520855	ACT	A	het	intron_variant(MODIFIER|||n.100-27945_100-27944delAG||1500002O10Rik||NON_CODING|NR_040496|1|1),intron_variant(MODIFIER|||c.567-217_567-216delCT|463|Erich2|protein_coding|CODING|NM_025744|3|1)
intron_variant	Gad1	protein_coding	NM_008077:c.80-27_80-26delTC		MODIFIER	rs237783122		chr2	70567158	70567158	GTC	G	het	intron_variant(MODIFIER|||c.80-27_80-26delTC|593|Gad1|protein_coding|CODING|NM_008077|2|1)
intron_variant	Dcaf17	protein_coding	NM_001165980:c.230+106delA		MODIFIER			chr2	71056703	71056703	GA	G	het	upstream_gene_variant(MODIFIER||1098||388|Mettl8|protein_coding|CODING|NM_145524||1),intron_variant(MODIFIER|||c.230+106delA|519|Dcaf17|protein_coding|CODING|NM_001165980|2|1),intron_variant(MODIFIER|||c.230+106delA|519|Dcaf17|protein_coding|CODING|NM_001165981|2|1),intron_variant(MODIFIER|||c.230+106delA|286|Dcaf17|protein_coding|CODING|NM_001165982|2|1),intron_variant(MODIFIER|||c.230+106delA|5…
intron_variant	Dync1i2	protein_coding	NM_001198872:c.109-78_109-77delTA		MODIFIER			chr2	71219222	71219222	GTA	G	het	intron_variant(MODIFIER|||c.109-78_109-77delTA|655|Dync1i2|protein_coding|CODING|NM_001198872|2|1),intron_variant(MODIFIER|||c.109-78_109-77delTA|650|Dync1i2|protein_coding|CODING|NM_001198873|2|1),intron_variant(MODIFIER|||c.109-78_109-77delTA|632|Dync1i2|protein_coding|CODING|NM_001198874|2|1),intron_variant(MODIFIER|||c.109-78_109-77delTA|618|Dync1i2|protein_coding|CODING|NM_001198875|2|1),int…
splice_region_variant	Slc25a12	protein_coding	NM_172436:c.13delC		LOW	rs219027587		chr2	71366584	71366584	AG	A	het	splice_region_variant(LOW|||c.13delC|677|Slc25a12|protein_coding|CODING|NM_172436|1|1),intron_variant(MODIFIER|||c.13-5delC|677|Slc25a12|protein_coding|CODING|NM_172436|1|1)
intron_variant	Rapgef4	protein_coding	NM_001204165:c.1491-12delC		MODIFIER			chr2	72205642	72205642	TC	T	het	intron_variant(MODIFIER|||c.1491-12delC|1011|Rapgef4|protein_coding|CODING|NM_001204165|15|1),intron_variant(MODIFIER|||c.1059-12delC|867|Rapgef4|protein_coding|CODING|NM_001204166|12|1),intron_variant(MODIFIER|||c.1437-12delC|993|Rapgef4|protein_coding|CODING|NM_019688|14|1)
intron_variant	B230120H23Rik	protein_coding	NM_023057:c.744+56delT		MODIFIER			chr2	72384260	72384260	CT	C	het	intron_variant(MODIFIER|||c.744+56delT|454|B230120H23Rik|protein_coding|CODING|NM_001164791|9|1),intron_variant(MODIFIER|||c.744+56delT|802|B230120H23Rik|protein_coding|CODING|NM_023057|9|1),intron_variant(MODIFIER|||c.744+56delT|289|B230120H23Rik|protein_coding|CODING|NM_178084|9|1)
intron_variant	Wipf1	protein_coding	NM_153138:c.181+129_181+128insTC		MODIFIER			chr2	73444316	73444316	T	TGA	het	intron_variant(MODIFIER|||c.181+129_181+128insTC|493|Wipf1|protein_coding|CODING|NM_153138|3|1)
intron_variant	Hnrnpa3	protein_coding	NM_146130:c.553+168delA		MODIFIER			chr2	75662273	75662273	TA	T	het	intron_variant(MODIFIER|||c.487+168delA|357|Hnrnpa3|protein_coding|CODING|NM_053263|4|1),intron_variant(MODIFIER|||c.553+168delA|379|Hnrnpa3|protein_coding|CODING|NM_146130|4|1),intron_variant(MODIFIER|||c.553+168delA|379|Hnrnpa3|protein_coding|CODING|NM_198090|4|1),intron_variant(MODIFIER|||n.515+168delA||Gm6793||NON_CODING|NR_033513|4|1)
intron_variant	Pde11a	protein_coding	NM_001081033:c.1935+216_1935+215insT		MODIFIER			chr2	76075721	76075721	T	TA	het	intron_variant(MODIFIER|||c.1935+216_1935+215insT|933|Pde11a|protein_coding|CODING|NM_001081033|11|1)
intron_variant	Plekha3	protein_coding	NM_031256:c.660-255delT		MODIFIER	rs226937631		chr2	76692393	76692393	CT	C	het	intron_variant(MODIFIER|||c.660-255delT|297|Plekha3|protein_coding|CODING|NM_031256|6|1)
intron_variant	Ttn	protein_coding	NM_011652:c.57098-50delT		MODIFIER			chr2	76762500	76762500	TA	T	het	intron_variant(MODIFIER|||c.57098-50delT|33467|Ttn|protein_coding|CODING|NM_011652|258|1),intron_variant(MODIFIER|||c.37355-50delT|26886|Ttn|protein_coding|CODING|NM_028004|137|1)
intron_variant	Ttn	protein_coding	NM_011652:c.31657+440delC		MODIFIER	rs266217644		chr2	76838964	76838964	CG	C	het	intron_variant(MODIFIER|||c.13166-20149delC|26886|Ttn|protein_coding|CODING|NM_028004|46|1),intron_variant(MODIFIER|||c.31657+440delC|33467|Ttn|protein_coding|CODING|NM_011652|152|1)
intron_variant	Ttn	protein_coding	NM_011652:c.30691+415delC		MODIFIER			chr2	76846210	76846210	CG	C	het	intron_variant(MODIFIER|||c.13166-27395delC|26886|Ttn|protein_coding|CODING|NM_028004|46|1),intron_variant(MODIFIER|||c.30691+415delC|33467|Ttn|protein_coding|CODING|NM_011652|143|1)
intron_variant	Ttn	protein_coding	NM_011652:c.30071-91_30071-90delGT		MODIFIER			chr2	76848445	76848445	TAC	T	het	intron_variant(MODIFIER|||c.13166-29631_13166-29630delGT|26886|Ttn|protein_coding|CODING|NM_028004|46|1),intron_variant(MODIFIER|||c.30071-91_30071-90delGT|33467|Ttn|protein_coding|CODING|NM_011652|138|1)
intron_variant	Ttn	protein_coding	NM_011652:c.21889+109_21889+110delTG		MODIFIER	rs224526211		chr2	76883799	76883799	GCA	G	het	intron_variant(MODIFIER|||c.13165+22453_13165+22454delTG|26886|Ttn|protein_coding|CODING|NM_028004|46|1),intron_variant(MODIFIER|||c.21889+109_21889+110delTG|33467|Ttn|protein_coding|CODING|NM_011652|85|1)
intron_variant	Ttn	protein_coding	NM_011652:c.10379-3676delA		MODIFIER			chr2	76910207	76910207	AT	A	het	intron_variant(MODIFIER|||c.10379-3676delA|33467|Ttn|protein_coding|CODING|NM_011652|45|1),intron_variant(MODIFIER|||c.10241-255delA|26886|Ttn|protein_coding|CODING|NM_028004|44|1)
intron_variant	Ttn	protein_coding	NM_011652:c.7076-36delT		MODIFIER			chr2	76943154	76943154	TA	T	het	intron_variant(MODIFIER|||c.7076-36delT|33467|Ttn|protein_coding|CODING|NM_011652|30|1),intron_variant(MODIFIER|||c.6938-36delT|26886|Ttn|protein_coding|CODING|NM_028004|29|1)
intron_variant	Ttn	protein_coding	NM_011652:c.4499-10delT		MODIFIER	rs239279371		chr2	76946565	76946565	TA	T	het	intron_variant(MODIFIER|||c.4499-10delT|33467|Ttn|protein_coding|CODING|NM_011652|25|1),intron_variant(MODIFIER|||c.4361-10delT|26886|Ttn|protein_coding|CODING|NM_028004|24|1)
intron_variant	Cerkl	protein_coding	NM_001048176:c.1317+21_1317+20insT		MODIFIER			chr2	79338520	79338520	C	CA	hom	intron_variant(MODIFIER|||c.1317+21_1317+20insT|525|Cerkl|protein_coding|CODING|NM_001048176|11|1)
intron_variant	Frzb	protein_coding	NM_011356:c.526+11_526+10insGCAC		MODIFIER			chr2	80438484	80438484	T	TGTGC	het	intron_variant(MODIFIER|||c.526+11_526+10insGCAC|323|Frzb|protein_coding|CODING|NM_011356|2|1)
intron_variant	Itgav	protein_coding	NM_008402:c.803-15_803-14insC		MODIFIER			chr2	83768279	83768279	T	TC	het	intron_variant(MODIFIER|||c.803-15_803-14insC|1044|Itgav|protein_coding|CODING|NM_008402|8|1)
intron_variant	Zswim2	protein_coding	NM_027964:c.166-11_166-10delTT		MODIFIER			chr2	83939712	83939712	TAA	T	het	intron_variant(MODIFIER|||c.166-11_166-10delTT|631|Zswim2|protein_coding|CODING|NM_027964|1|1)
intron_variant	Slc43a1	protein_coding	NM_001081349:c.462-47delA		MODIFIER			chr2	84849904	84849904	CA	C	het	intron_variant(MODIFIER|||c.462-47delA|607|Slc43a1|protein_coding|CODING|NM_001081349|3|1),intron_variant(MODIFIER|||c.411-47delA|590|Slc43a1|protein_coding|CODING|NM_001083809|2|1),intron_variant(MODIFIER|||c.333-47delA|564|Slc43a1|protein_coding|CODING|NM_024497|3|1)
intron_variant	Slc43a3	protein_coding	NM_021398:c.184+106delG		MODIFIER			chr2	84937974	84937974	TG	T	het	intron_variant(MODIFIER|||c.184+106delG|502|Slc43a3|protein_coding|CODING|NM_021398|2|1)
intron_variant	Prg2	protein_coding	NM_008920:c.-12-65_-12-64delGT		MODIFIER			chr2	84981260	84981260	GGT	G	het	intron_variant(MODIFIER|||c.-12-65_-12-64delGT|223|Prg2|protein_coding|CODING|NM_008920|1|1)
intron_variant	Prg2	protein_coding	NM_008920:c.58+15_58+16delTC		MODIFIER			chr2	84981409	84981409	TTC	T	het	intron_variant(MODIFIER|||c.58+15_58+16delTC|223|Prg2|protein_coding|CODING|NM_008920|2|1)
intron_variant	Prg3	protein_coding	NM_016914:c.-73-110_-73-109delGA		MODIFIER	rs257169962		chr2	84988548	84988548	GGA	G	hom	intron_variant(MODIFIER|||c.-73-110_-73-109delGA|222|Prg3|protein_coding|CODING|NM_016914|1|1)
intron_variant	Prg3	protein_coding	NM_016914:c.-73-108_-73-107insG		MODIFIER			chr2	84988550	84988550	A	AG	hom	intron_variant(MODIFIER|||c.-73-108_-73-107insG|222|Prg3|protein_coding|CODING|NM_016914|1|1)
3_prime_UTR_variant	Aplnr	protein_coding	NM_011784:c.*2096_*2097insT		MODIFIER			chr2	85139861	85139861	C	CT	het	3_prime_UTR_variant(MODIFIER||2096|c.*2096_*2097insT|377|Aplnr|protein_coding|CODING|NM_011784|1|1)
upstream_gene_variant	Olfr987	protein_coding	NM_001011785		MODIFIER			chr2	85331903	85331903	TA	T	het	upstream_gene_variant(MODIFIER||8||309|Olfr987|protein_coding|CODING|NM_001011785||1),intergenic_region(MODIFIER||||||||||1)
upstream_gene_variant	Olfr988	protein_coding	NM_001011534		MODIFIER	rs232564229		chr2	85353931	85353931	TA	T	het	upstream_gene_variant(MODIFIER||8||309|Olfr988|protein_coding|CODING|NM_001011534||1),intergenic_region(MODIFIER||||||||||1)
downstream_gene_variant	Olfr1010	protein_coding	NM_207149		MODIFIER			chr2	85754309	85754309	GA	G	hom	downstream_gene_variant(MODIFIER||4||311|Olfr1010|protein_coding|CODING|NM_207149||1),intergenic_region(MODIFIER||||||||||1)
downstream_gene_variant	Olfr1019	protein_coding	NM_147015		MODIFIER	rs240186146		chr2	85839623	85839623	T	TA	het	downstream_gene_variant(MODIFIER||1233||310|Olfr1019|protein_coding|CODING|NM_147015||1),intergenic_region(MODIFIER||||||||||1)
intergenic_region					MODIFIER			chr2	85918674	85918674	G	GT	het	intergenic_region(MODIFIER||||||||||1)
downstream_gene_variant	Olfr1037	protein_coding	NM_001011532		MODIFIER			chr2	86084610	86084610	TTCTA	T	het	downstream_gene_variant(MODIFIER||119||321|Olfr1037|protein_coding|CODING|NM_001011532||1),intergenic_region(MODIFIER||||||||||1)
intron_variant	Olfr1038-ps	protein_coding	NM_147013:c.-27-186_-27-185insA		MODIFIER			chr2	86121711	86121711	T	TA	het	intron_variant(MODIFIER|||c.-27-186_-27-185insA|318|Olfr1038-ps|protein_coding|CODING|NM_147013|1|1|WARNING_TRANSCRIPT_INCOMPLETE)
downstream_gene_variant	Olfr1052	protein_coding	NM_147010		MODIFIER	rs257101326		chr2	86299920	86299920	C	CA	het	downstream_gene_variant(MODIFIER||1165||312|Olfr1052|protein_coding|CODING|NM_147010||1),intergenic_region(MODIFIER||||||||||1)
intergenic_region					MODIFIER			chr2	86566988	86566988	T	TA	het	intergenic_region(MODIFIER||||||||||1)
downstream_gene_variant	Olfr1100	protein_coding	NM_146594		MODIFIER			chr2	86977776	86977776	TAC	T	het	downstream_gene_variant(MODIFIER||52||321|Olfr1100|protein_coding|CODING|NM_146594||1),intergenic_region(MODIFIER||||||||||1)
downstream_gene_variant	Olfr1101	protein_coding	NM_146591		MODIFIER			chr2	86988149	86988149	G	GA	het	downstream_gene_variant(MODIFIER||92||310|Olfr1101|protein_coding|CODING|NM_146591||1),intergenic_region(MODIFIER||||||||||1)
upstream_gene_variant	Olfr1109	protein_coding	NM_146766		MODIFIER			chr2	87093533	87093533	GA	G	het	upstream_gene_variant(MODIFIER||139||312|Olfr1109|protein_coding|CODING|NM_146766||1),intergenic_region(MODIFIER||||||||||1)
upstream_gene_variant	Olfr1112	protein_coding	NM_146661		MODIFIER			chr2	87191618	87191618	CT	C	het	upstream_gene_variant(MODIFIER||70||318|Olfr1112|protein_coding|CODING|NM_146661||1),intergenic_region(MODIFIER||||||||||1)
upstream_gene_variant	Olfr1123	protein_coding	NM_146350		MODIFIER			chr2	87417935	87417935	T	TTG	het	upstream_gene_variant(MODIFIER||114||323|Olfr1123|protein_coding|CODING|NM_146350||1),intergenic_region(MODIFIER||||||||||1)
downstream_gene_variant	Olfr1123	protein_coding	NM_146350		MODIFIER	rs262736680		chr2	87419225	87419225	T	TTC	hom	downstream_gene_variant(MODIFIER||205||323|Olfr1123|protein_coding|CODING|NM_146350||1),intergenic_region(MODIFIER||||||||||1)
downstream_gene_variant	Olfr1154	protein_coding	NM_146647		MODIFIER			chr2	87902689	87902689	G	GA	het	downstream_gene_variant(MODIFIER||52||310|Olfr1154|protein_coding|CODING|NM_146647||1),intergenic_region(MODIFIER||||||||||1)
intergenic_region					MODIFIER			chr2	88102010	88102010	C	CA	het	intergenic_region(MODIFIER||||||||||1)
downstream_gene_variant	Olfr1170	protein_coding	NM_146532		MODIFIER			chr2	88223980	88223980	GCA	G	het	downstream_gene_variant(MODIFIER||99||316|Olfr1170|protein_coding|CODING|NM_146532||1),intergenic_region(MODIFIER||||||||||1)
upstream_gene_variant	Olfr1183	protein_coding	NM_146529		MODIFIER			chr2	88461025	88461025	A	AT	het	upstream_gene_variant(MODIFIER||316||303|Olfr1183|protein_coding|CODING|NM_146529||1),intergenic_region(MODIFIER||||||||||1)
intergenic_region					MODIFIER			chr2	88643105	88643105	CT	C	het	intergenic_region(MODIFIER||||||||||1)
downstream_gene_variant	Olfr1195	protein_coding	NM_146753		MODIFIER			chr2	88682768	88682768	GA	G	het	downstream_gene_variant(MODIFIER||35||308|Olfr1195|protein_coding|CODING|NM_146753||1),intergenic_region(MODIFIER||||||||||1)
upstream_gene_variant	Olfr1209	protein_coding	NM_146461		MODIFIER	rs387678192		chr2	88910440	88910440	GA	G	het	upstream_gene_variant(MODIFIER||50||310|Olfr1209|protein_coding|CODING|NM_146461||1),intergenic_region(MODIFIER||||||||||1)
frameshift_variant	Olfr1223	protein_coding	NM_146892:p.Ile300fs/c.898delA		HIGH	rs256799452		chr2	89144123	89144123	AT	A	het	frameshift_variant(HIGH||ata/|p.Ile300fs/c.898delA|311|Olfr1223|protein_coding|CODING|NM_146892|2|1)
upstream_gene_variant	Olfr1259	protein_coding	NM_146341		MODIFIER			chr2	89944295	89944295	CTTT	C	het	upstream_gene_variant(MODIFIER||183||309|Olfr1259|protein_coding|CODING|NM_146341||1),intergenic_region(MODIFIER||||||||||1)
splice_region_variant	Ptprj	protein_coding	NM_008982:c.3178delT		LOW			chr2	90448152	90448152	GA	G	het	splice_region_variant(LOW|||c.2899delT|1299|Ptprj|protein_coding|CODING|NM_001135657|17|1),splice_region_variant(LOW|||c.3178delT|1350|Ptprj|protein_coding|CODING|NM_008982|17|1),intron_variant(MODIFIER|||c.2899-4delT|1299|Ptprj|protein_coding|CODING|NM_001135657|17|1),intron_variant(MODIFIER|||c.3178-4delT|1350|Ptprj|protein_coding|CODING|NM_008982|17|1)
intron_variant	Nup160	protein_coding	NM_021512:c.1684+118_1684+119insT		MODIFIER			chr2	90702229	90702229	G	GT	het	intron_variant(MODIFIER|||c.1684+118_1684+119insT|1402|Nup160|protein_coding|CODING|NM_021512|15|1)
intron_variant	Nup160	protein_coding	NM_021512:c.1851-195_1851-194insA		MODIFIER			chr2	90702863	90702863	T	TA	het	intron_variant(MODIFIER|||c.1851-195_1851-194insA|1402|Nup160|protein_coding|CODING|NM_021512|16|1)
intron_variant	Nup160	protein_coding	NM_021512:c.3409+71_3409+72delGT		MODIFIER			chr2	90722160	90722160	CGT	C	het	intron_variant(MODIFIER|||c.3409+71_3409+72delGT|1402|Nup160|protein_coding|CODING|NM_021512|30|1)
intron_variant	Fnbp4	protein_coding	NM_018828:c.463+1230_463+1233delGGGG		MODIFIER			chr2	90748017	90748017	CGGGG	C	het	intron_variant(MODIFIER|||c.463+1230_463+1233delGGGG|1077|Fnbp4|protein_coding|CODING|NM_018828|2|1)
frameshift_variant	Ptpmt1	protein_coding	NM_025576:p.Ser93_Gly94fs/c.277_278insT		HIGH	rs231270167	Ptpmt1:1.00(1);	chr2	90917709	90917709	G	GA	hom	frameshift_variant(HIGH||tcc/tTcc|p.Ser93_Gly94fs/c.277_278insT|260|Ptpmt1|protein_coding|CODING|NM_025576|1|1|WARNING_TRANSCRIPT_INCOMPLETE)
intron_variant	Celf1	protein_coding	NM_017368:c.1271-117delA		MODIFIER			chr2	91012581	91012581	CA	C	het	intron_variant(MODIFIER|||c.1190-117delA|486|Celf1|protein_coding|CODING|NM_001244891|12|1),intron_variant(MODIFIER|||c.1190-117delA|486|Celf1|protein_coding|CODING|NM_001244903|11|1),intron_variant(MODIFIER|||c.1271-117delA|513|Celf1|protein_coding|CODING|NM_017368|12|1),intron_variant(MODIFIER|||c.1190-117delA|486|Celf1|protein_coding|CODING|NM_198683|11|1)
intron_variant	Rapsn	protein_coding	NM_009023:c.789+22delG		MODIFIER			chr2	91043079	91043079	TG	T	het	intron_variant(MODIFIER|||c.789+22delG|412|Rapsn|protein_coding|CODING|NM_009023|4|1)
intron_variant	Mybpc3	protein_coding	NM_008653:c.1222+169_1222+170delTC		MODIFIER			chr2	91124186	91124186	TTC	T	het	intron_variant(MODIFIER|||c.1222+169_1222+170delTC|1273|Mybpc3|protein_coding|CODING|NM_008653|11|1|WARNING_TRANSCRIPT_INCOMPLETE)
intron_variant	Mybpc3	protein_coding	NM_008653:c.2905-245_2905-244delAC		MODIFIER			chr2	91133925	91133925	AAC	A	het	intron_variant(MODIFIER|||c.2905-245_2905-244delAC|1273|Mybpc3|protein_coding|CODING|NM_008653|24|1|WARNING_TRANSCRIPT_INCOMPLETE)
intron_variant	Ckap5	protein_coding	NM_001165989:c.2992-11delC		MODIFIER			chr2	91585710	91585710	TC	T	het	intron_variant(MODIFIER|||c.2992-11delC|2032|Ckap5|protein_coding|CODING|NM_001165989|23|1),intron_variant(MODIFIER|||c.2992-11delC|2011|Ckap5|protein_coding|CODING|NM_029437|23|1)
intron_variant	Arhgap1	protein_coding	NM_001145902:c.437+76_437+77insC		MODIFIER			chr2	91662460	91662460	G	GC	het	intron_variant(MODIFIER|||c.437+76_437+77insC|479|Arhgap1|protein_coding|CODING|NM_001145902|4|1),intron_variant(MODIFIER|||c.317+76_317+77insC|439|Arhgap1|protein_coding|CODING|NM_146124|4|1),intron_variant(MODIFIER|||n.529+76_529+77insC||Arhgap1||CODING|NR_027371|5|1),intron_variant(MODIFIER|||n.514+76_514+77insC||Arhgap1||CODING|NR_027372|5|1),intron_variant(MODIFIER|||n.544+76_544+77insC||Arh…
intron_variant	Phf21a	protein_coding	NM_001109690:c.153+94_153+95insT		MODIFIER			chr2	92230817	92230817	G	GT	het	intron_variant(MODIFIER|||c.153+94_153+95insT|688|Phf21a|protein_coding|CODING|NM_001109690|3|1),intron_variant(MODIFIER|||c.153+94_153+95insT|604|Phf21a|protein_coding|CODING|NM_001109691|7|1),intron_variant(MODIFIER|||c.153+94_153+95insT|556|Phf21a|protein_coding|CODING|NM_138755|6|1)
intron_variant	Gyltl1b	protein_coding	NM_172670:c.406-63delG		MODIFIER			chr2	92369723	92369723	GC	G	het	intron_variant(MODIFIER|||c.406-63delG|655|Gyltl1b|protein_coding|CODING|NM_001166633|5|1),intron_variant(MODIFIER|||c.406-63delG|690|Gyltl1b|protein_coding|CODING|NM_172670|5|1)
intron_variant	Prdm11	protein_coding	NM_001177536:c.-7+14954_-7+14956delAAT		MODIFIER			chr2	93031022	93031022	GATT	G	het	intron_variant(MODIFIER|||c.-7+14954_-7+14956delAAT|565|Prdm11|protein_coding|CODING|NM_001177536|1|1)
intron_variant	Accsl	protein_coding	NM_001033452:c.1537-22delC		MODIFIER			chr2	93856871	93856871	AG	A	het	intron_variant(MODIFIER|||c.1537-22delC|580|Accsl|protein_coding|CODING|NM_001033452|13|1)
intron_variant	Accsl	protein_coding	NM_001033452:c.702-75delA		MODIFIER	rs258568505		chr2	93863243	93863243	CT	C	het	intron_variant(MODIFIER|||c.702-75delA|580|Accsl|protein_coding|CODING|NM_001033452|4|1)
intergenic_region					MODIFIER			chr2	94264397	94264397	G	GA	het	intergenic_region(MODIFIER||||||||||1)
intron_variant	Ldlrad3	protein_coding	NM_178886:c.46+11405_46+11404insT		MODIFIER			chr2	102174875	102174875	T	TA	het	intron_variant(MODIFIER|||c.46+11405_46+11404insT|345|Ldlrad3|protein_coding|CODING|NM_178886|1|1)
intron_variant	Slc1a2	protein_coding	NM_001077514:c.158-44delA		MODIFIER	rs263771926		chr2	102737732	102737732	GA	G	het	intron_variant(MODIFIER|||c.158-44delA|572|Slc1a2|protein_coding|CODING|NM_001077514|2|1),intron_variant(MODIFIER|||c.149-44delA|569|Slc1a2|protein_coding|CODING|NM_001077515|2|1),intron_variant(MODIFIER|||c.149-44delA|558|Slc1a2|protein_coding|CODING|NM_011393|2|1)
intron_variant	Pdhx	protein_coding	NM_175094:c.242-72_242-71delAC		MODIFIER			chr2	103046891	103046891	GGT	G	het	intron_variant(MODIFIER|||c.242-72_242-71delAC|501|Pdhx|protein_coding|CODING|NM_175094|2|1)
intron_variant	Ehf	protein_coding	NM_007914:c.97+139_97+140delCT		MODIFIER			chr2	103283380	103283380	CAG	C	het	intron_variant(MODIFIER|||c.97+139_97+140delCT|300|Ehf|protein_coding|CODING|NM_007914|2|1)
3_prime_UTR_variant	Cd59a	protein_coding	NM_001111060:c.*15_*16delCT		MODIFIER			chr2	104114194	104114194	CCT	C	het	3_prime_UTR_variant(MODIFIER||15|c.*15_*16delCT|123|Cd59a|protein_coding|CODING|NM_001111060|5|1),3_prime_UTR_variant(MODIFIER||15|c.*15_*16delCT|123|Cd59a|protein_coding|CODING|NM_007652|4|1)
intergenic_region					MODIFIER			chr2	104821253	104821253	G	GC	het	intergenic_region(MODIFIER||||||||||1)
intron_variant	Pax6os1		NR_002867:n.305-16878delA		MODIFIER			chr2	105554116	105554116	CT	C	het	intron_variant(MODIFIER|||n.305-16878delA||Pax6os1||NON_CODING|NR_002867|3|1)
intron_variant	Elp4	protein_coding	NM_023876:c.378+217_378+216insT		MODIFIER	rs242333497		chr2	105865742	105865742	C	CA	hom	intron_variant(MODIFIER|||c.378+217_378+216insT|422|Elp4|protein_coding|CODING|NM_023876|3|1)
intron_variant	Mpped2	protein_coding	NM_001143683:c.652+97delA		MODIFIER			chr2	106861699	106861699	GA	G	het	intron_variant(MODIFIER|||c.652+97delA|294|Mpped2|protein_coding|CODING|NM_001143683|5|1),intron_variant(MODIFIER|||c.652+97delA|294|Mpped2|protein_coding|CODING|NM_029837|5|1)
intergenic_region					MODIFIER			chr2	108874876	108874876	CT	C	het	intergenic_region(MODIFIER||||||||||1)
3_prime_UTR_variant	Bdnf	protein_coding	NM_007540:c.*2006delA		MODIFIER			chr2	109726157	109726157	GA	G	het	3_prime_UTR_variant(MODIFIER||2006|c.*2006delA|249|Bdnf|protein_coding|CODING|NM_001048139|2|1),3_prime_UTR_variant(MODIFIER||2006|c.*2006delA|249|Bdnf|protein_coding|CODING|NM_001048141|2|1),3_prime_UTR_variant(MODIFIER||2006|c.*2006delA|249|Bdnf|protein_coding|CODING|NM_001048142|2|1),3_prime_UTR_variant(MODIFIER||2006|c.*2006delA|257|Bdnf|protein_coding|CODING|NM_007540|2|1)
intron_variant	Slc5a12	protein_coding	NM_001003915:c.525+18_525+19insA		MODIFIER			chr2	110610209	110610209	T	TA	het	intron_variant(MODIFIER|||c.525+18_525+19insA|623|Slc5a12|protein_coding|CODING|NM_001003915|4|1),intron_variant(MODIFIER|||c.525+18_525+19insA|619|Slc5a12|protein_coding|CODING|NM_001177624|4|1)
intron_variant	Ano3	protein_coding	NM_001128103:c.1447+87_1447+88delCA		MODIFIER			chr2	110738682	110738682	ATG	A	het	downstream_gene_variant(MODIFIER||720||331|Muc15|protein_coding|CODING|NM_172979||1),intron_variant(MODIFIER|||c.1447+87_1447+88delCA|981|Ano3|protein_coding|CODING|NM_001128103|14|1)
intron_variant	Ano3	protein_coding	NM_001128103:c.692+155_692+154insC		MODIFIER			chr2	110783510	110783510	C	CG	het	intron_variant(MODIFIER|||c.692+155_692+154insC|981|Ano3|protein_coding|CODING|NM_001128103|6|1)
intron_variant	Ano3	protein_coding	NM_001128103:c.591+131delA		MODIFIER			chr2	110794781	110794781	GT	G	het	intron_variant(MODIFIER|||c.591+131delA|981|Ano3|protein_coding|CODING|NM_001128103|5|1)
intergenic_region					MODIFIER			chr2	111054707	111054707	G	GA	het	intergenic_region(MODIFIER||||||||||1)
intergenic_region					MODIFIER			chr2	111187501	111187501	GT	G	het	intergenic_region(MODIFIER||||||||||1)
intron_variant	4930430A15Rik	protein_coding	NM_026248:c.1282+43_1282+42insAT		MODIFIER			chr2	111198021	111198021	A	AAT	het	intron_variant(MODIFIER|||c.1282+43_1282+42insAT|485|4930430A15Rik|protein_coding|CODING|NM_026248|13|1)
frameshift_variant	Olfr1277	protein_coding	NM_146396:p.Ala233fs/c.697delG		HIGH		Olfr1277:1.00(1);	chr2	111269668	111269668	GC	G	het	frameshift_variant(HIGH||gca/|p.Ala233fs/c.697delG|303|Olfr1277|protein_coding|CODING|NM_146396|1|1)
upstream_gene_variant	Olfr1280	protein_coding	NM_146908		MODIFIER			chr2	111315265	111315265	G	GTA	het	upstream_gene_variant(MODIFIER||215||305|Olfr1280|protein_coding|CODING|NM_146908||1),intergenic_region(MODIFIER||||||||||1)
intergenic_region					MODIFIER			chr2	111844941	111844941	CT	C	het	intergenic_region(MODIFIER||||||||||1)
intron_variant	Emc7	protein_coding	NM_133749:c.353+171delC		MODIFIER			chr2	112459749	112459749	TC	T	het	intron_variant(MODIFIER|||c.353+171delC|241|Emc7|protein_coding|CODING|NM_133749|2|1)
intron_variant	Ryr3	protein_coding	NM_177652:c.7569+137_7569+138delCT		MODIFIER			chr2	112766100	112766100	TAG	T	het	intron_variant(MODIFIER|||c.7569+137_7569+138delCT|4888|Ryr3|protein_coding|CODING|NM_177652|49|1)
intron_variant	Ryr3	protein_coding	NM_177652:c.2740-81delC		MODIFIER	rs387089445		chr2	112867458	112867458	TG	T	het	intron_variant(MODIFIER|||c.2740-81delC|4888|Ryr3|protein_coding|CODING|NM_177652|21|1)
intron_variant	Tmco5b	protein_coding	NM_029232:c.681+29delC		MODIFIER			chr2	113295566	113295566	AC	A	het	intron_variant(MODIFIER|||n.22+75059delC||Mir1954||NON_CODING|NR_035479|2|1),intron_variant(MODIFIER|||c.681+29delC|307|Tmco5b|protein_coding|CODING|NM_029232|10|1)
intron_variant	Actc1	protein_coding	NM_009608:c.990+238delG		MODIFIER			chr2	114047884	114047884	TC	T	hom	intron_variant(MODIFIER|||c.990+238delG|377|Actc1|protein_coding|CODING|NM_009608|6|1)
intron_variant	Meis2	protein_coding	NM_001159568:c.439-52_439-51delCA		MODIFIER			chr2	116059614	116059614	TTG	T	het	intron_variant(MODIFIER|||c.439-52_439-51delCA|394|Meis2|protein_coding|CODING|NM_001136072|4|1),intron_variant(MODIFIER|||c.439-52_439-51delCA|401|Meis2|protein_coding|CODING|NM_001159567|4|1),intron_variant(MODIFIER|||c.439-52_439-51delCA|477|Meis2|protein_coding|CODING|NM_001159568|4|1),intron_variant(MODIFIER|||c.436-52_436-51delCA|400|Meis2|protein_coding|CODING|NM_001159569|4|1),intron_vari…
intron_variant	Rasgrp1	protein_coding	NM_011246:c.1683+80_1683+81delTG		MODIFIER			chr2	117287742	117287742	GCA	G	het	intron_variant(MODIFIER|||c.1683+80_1683+81delTG|795|Rasgrp1|protein_coding|CODING|NM_011246|13|1)
splice_region_variant	Eif2ak4	protein_coding	NM_013719:c.2764_2765delGT		LOW			chr2	118442099	118442099	AGT	A	het	splice_region_variant(LOW|||c.2428_2429delGT|1536|Eif2ak4|protein_coding|CODING|NM_001177806|17|1),splice_region_variant(LOW|||c.2764_2765delGT|1648|Eif2ak4|protein_coding|CODING|NM_013719|18|1),intron_variant(MODIFIER|||c.2427+6_2427+7delGT|1536|Eif2ak4|protein_coding|CODING|NM_001177806|17|1),intron_variant(MODIFIER|||c.2763+6_2763+7delGT|1648|Eif2ak4|protein_coding|CODING|NM_013719|18|1)
intron_variant	Bub1b	protein_coding	NM_009773:c.564-70delA		MODIFIER			chr2	118612504	118612504	TA	T	het	intron_variant(MODIFIER|||c.564-70delA|1052|Bub1b|protein_coding|CODING|NM_009773|5|1)
intron_variant	Phgr1	protein_coding	NM_001145644:c.16+109_16+110delTG		MODIFIER			chr2	118774807	118774807	ATG	A	het	intron_variant(MODIFIER|||c.16+109_16+110delTG|112|Phgr1|protein_coding|CODING|NM_001145644|3|1)
intron_variant	Phgr1	protein_coding	NM_001145644:c.16+1131_16+1133delCCC		MODIFIER			chr2	118775829	118775829	GCCC	G	het	intron_variant(MODIFIER|||c.16+1131_16+1133delCCC|112|Phgr1|protein_coding|CODING|NM_001145644|3|1)
downstream_gene_variant	Disp2	protein_coding	NM_170593		MODIFIER			chr2	118795233	118795233	T	TAC	het	downstream_gene_variant(MODIFIER||59||1345|Disp2|protein_coding|CODING|NM_170593||1),intergenic_region(MODIFIER||||||||||1)
intron_variant	Casc5	protein_coding	NM_029617:c.5107-60_5107-57delTGAT		MODIFIER			chr2	119081449	119081449	CTGAT	C	het	intron_variant(MODIFIER|||c.5107-60_5107-57delTGAT|2119|Casc5|protein_coding|CODING|NM_029617|11|1)
intron_variant	Rmdn3	protein_coding	NM_001033136:c.811-62delG		MODIFIER			chr2	119146501	119146501	AC	A	het	intron_variant(MODIFIER|||c.811-62delG|470|Rmdn3|protein_coding|CODING|NM_001033136|5|1)
intron_variant	Nusap1	protein_coding	NM_133851:c.1188-175_1188-172delAAGG		MODIFIER			chr2	119648717	119648717	AAAGG	A	het	intron_variant(MODIFIER|||c.1089-175_1089-172delAAGG|394|Nusap1|protein_coding|CODING|NM_001042652|9|1),intron_variant(MODIFIER|||c.1188-175_1188-172delAAGG|427|Nusap1|protein_coding|CODING|NM_133851|10|1)
intron_variant	Mga	protein_coding	NM_013720:c.2005-78_2005-77insT		MODIFIER			chr2	119919547	119919547	C	CT	het	intron_variant(MODIFIER|||c.2005-78_2005-77insT|2833|Mga|protein_coding|CODING|NM_001164274|3|1),intron_variant(MODIFIER|||c.2005-78_2005-77insT|3042|Mga|protein_coding|CODING|NM_013720|3|1)
intergenic_region					MODIFIER			chr2	120046314	120046314	T	TC	het	intergenic_region(MODIFIER||||||||||1)
intron_variant	Pla2g4e	protein_coding	NM_177845:c.432+96_432+97delTG		MODIFIER			chr2	120191096	120191096	GCA	G	het	intron_variant(MODIFIER|||c.432+96_432+97delTG|875|Pla2g4e|protein_coding|CODING|NM_177845|3|1)
intron_variant	Pla2g4e	protein_coding	NM_177845:c.295+66_295+65insAC		MODIFIER			chr2	120200147	120200147	G	GGT	het	intron_variant(MODIFIER|||c.295+66_295+65insAC|875|Pla2g4e|protein_coding|CODING|NM_177845|2|1)
intergenic_region					MODIFIER	rs261985384		chr2	120634024	120634024	AC	A	het	intergenic_region(MODIFIER||||||||||1)
intergenic_region					MODIFIER			chr2	120665020	120665020	CT	C	het	intergenic_region(MODIFIER||||||||||1)
intron_variant	Ubr1	protein_coding	NM_009461:c.4010-68_4010-59delAACCAAACCA		MODIFIER			chr2	120892185	120892185	GTGGTTTGGTT	G	het	intron_variant(MODIFIER|||c.4010-68_4010-59delAACCAAACCA|1757|Ubr1|protein_coding|CODING|NM_009461|35|1)
downstream_gene_variant	Epb4.2	protein_coding	NM_013513		MODIFIER			chr2	121016371	121016371	A	AT	het	downstream_gene_variant(MODIFIER||1845||691|Epb4.2|protein_coding|CODING|NM_013513||1),intron_variant(MODIFIER|||c.957-27_957-26insT|356|Ccndbp1|protein_coding|CODING|NM_010761|10|1)
intron_variant	Trp53bp1	protein_coding	NM_013735:c.1374+118_1374+121delCTTT		MODIFIER			chr2	121243772	121243772	AAAAG	A	hom	intron_variant(MODIFIER|||c.1374+118_1374+121delCTTT|1969|Trp53bp1|protein_coding|CODING|NM_013735|11|1)
intron_variant	Ppip5k1	protein_coding	NM_178795:c.1773+71_1773+70insATT		MODIFIER			chr2	121341545	121341545	C	CAAT	hom	intron_variant(MODIFIER|||c.1773+71_1773+70insATT|1436|Ppip5k1|protein_coding|CODING|NM_178795|16|1)
splice_region_variant	Strc	protein_coding	NM_080459:c.4804delC		LOW			chr2	121365168	121365168	AG	A	het	splice_region_variant(LOW|||c.4804delC|1809|Strc|protein_coding|CODING|NM_080459|24|1),downstream_gene_variant(MODIFIER||1432||418|Ckmt1|protein_coding|CODING|NM_009897||1),intron_variant(MODIFIER|||c.4804-6delC|1809|Strc|protein_coding|CODING|NM_080459|24|1)
intron_variant	Strc	protein_coding	NM_080459:c.3415-17_3415-18insAC		MODIFIER			chr2	121372743	121372743	A	AGT	het	intron_variant(MODIFIER|||c.3415-17_3415-18insAC|1809|Strc|protein_coding|CODING|NM_080459|13|1)
intron_variant	Pdia3	protein_coding	NM_007952:c.1404+106_1404+107insT		MODIFIER			chr2	121436519	121436519	C	CT	het	intron_variant(MODIFIER|||c.1404+106_1404+107insT|505|Pdia3|protein_coding|CODING|NM_007952|12|1)
intron_variant	Wdr76	protein_coding	NM_030234:c.736-223_736-222delCA		MODIFIER			chr2	121531062	121531062	GCA	G	het	intron_variant(MODIFIER|||c.736-223_736-222delCA|524|Wdr76|protein_coding|CODING|NM_030234|8|1)
intron_variant	Spg11	protein_coding	NM_145531:c.849-30delT		MODIFIER			chr2	122108859	122108859	CA	C	het	intron_variant(MODIFIER|||c.849-30delT|2430|Spg11|protein_coding|CODING|NM_145531|4|1)
intron_variant	Myef2	protein_coding	NM_001162417:c.1180+118_1180+119delCA		MODIFIER			chr2	125098330	125098330	CTG	C	het	intron_variant(MODIFIER|||c.1180+118_1180+119delCA|591|Myef2|protein_coding|CODING|NM_001162417|12|1),intron_variant(MODIFIER|||c.1129+118_1129+119delCA|550|Myef2|protein_coding|CODING|NM_001162418|11|1),intron_variant(MODIFIER|||c.1129+118_1129+119delCA|574|Myef2|protein_coding|CODING|NM_010852|11|1)
splice_region_variant	Shc4	protein_coding	NM_199022:c.586_587insT		LOW			chr2	125694900	125694900	G	GA	het	splice_region_variant(LOW|||c.586_587insT|626|Shc4|protein_coding|CODING|NM_199022|1|1),intron_variant(MODIFIER|||c.586-4_586-5insT|626|Shc4|protein_coding|CODING|NM_199022|1|1)
intron_variant	Secisbp2l	protein_coding	NM_177608:c.891+121delA		MODIFIER			chr2	125767985	125767985	CT	C	het	intron_variant(MODIFIER|||c.891+121delA|1089|Secisbp2l|protein_coding|CODING|NM_177608|5|1)
intron_variant	Secisbp2l	protein_coding	NM_177608:c.529-19delT		MODIFIER			chr2	125771562	125771562	GA	G	het	intron_variant(MODIFIER|||c.529-19delT|1089|Secisbp2l|protein_coding|CODING|NM_177608|3|1)
intron_variant	Galk2	protein_coding	NM_175154:c.234-137_234-136insG		MODIFIER			chr2	125893215	125893215	A	AG	het	intron_variant(MODIFIER|||c.234-137_234-136insG|447|Galk2|protein_coding|CODING|NM_175154|3|1)
intron_variant	Galk2	protein_coding	NM_175154:c.935-116_935-115delCA		MODIFIER			chr2	125975143	125975143	TCA	T	het	intron_variant(MODIFIER|||c.935-116_935-115delCA|447|Galk2|protein_coding|CODING|NM_175154|8|1)
intron_variant	Fam227b	protein_coding	NM_029455:c.715-27_715-26delGT		MODIFIER			chr2	126116154	126116154	GAC	G	het	intron_variant(MODIFIER|||c.715-27_715-26delGT|532|Fam227b|protein_coding|CODING|NM_029455|9|1)
intron_variant	Fam227b	protein_coding	NM_029455:c.308-29delT		MODIFIER			chr2	126125099	126125099	TA	T	het	intron_variant(MODIFIER|||c.308-29delT|532|Fam227b|protein_coding|CODING|NM_029455|4|1)
intron_variant	Fam227b	protein_coding	NM_029455:c.307+84_307+85delGT		MODIFIER			chr2	126126760	126126760	GAC	G	het	intron_variant(MODIFIER|||c.307+84_307+85delGT|532|Fam227b|protein_coding|CODING|NM_029455|4|1)
intron_variant	Atp8b4	protein_coding	NM_001080944:c.-34-13_-34-14insCT		MODIFIER			chr2	126489457	126489457	A	AAG	het	intron_variant(MODIFIER|||c.-34-13_-34-14insCT|1194|Atp8b4|protein_coding|CODING|NM_001080944|1|1)
3_prime_UTR_variant	Slc27a2	protein_coding	NM_011978:c.*150delT		MODIFIER			chr2	126588085	126588085	GT	G	het	3_prime_UTR_variant(MODIFIER||150|c.*150delT|620|Slc27a2|protein_coding|CODING|NM_011978|10|1)
intron_variant	Trpm7	protein_coding	NM_021450:c.4322-17delC		MODIFIER			chr2	126810246	126810246	AG	A	het	intron_variant(MODIFIER|||c.4322-17delC|1862|Trpm7|protein_coding|CODING|NM_001164325|26|1),intron_variant(MODIFIER|||c.4322-17delC|1863|Trpm7|protein_coding|CODING|NM_021450|26|1)
intron_variant	Trpm7	protein_coding	NM_021450:c.1131+92delT		MODIFIER			chr2	126842763	126842763	GA	G	het	intron_variant(MODIFIER|||c.1131+92delT|1862|Trpm7|protein_coding|CODING|NM_001164325|9|1),intron_variant(MODIFIER|||c.1131+92delT|1863|Trpm7|protein_coding|CODING|NM_021450|9|1)
intron_variant	Mrps5	protein_coding	NM_029963:c.769+19_769+20insG		MODIFIER			chr2	127598294	127598294	T	TG	het	intron_variant(MODIFIER|||c.769+19_769+20insG|432|Mrps5|protein_coding|CODING|NM_029963|7|1)
intron_variant	Bub1	protein_coding	NM_001113179:c.225+80delT		MODIFIER			chr2	127829357	127829357	CA	C	het	intron_variant(MODIFIER|||c.225+80delT|1059|Bub1|protein_coding|CODING|NM_001113179|3|1),intron_variant(MODIFIER|||c.225+80delT|1058|Bub1|protein_coding|CODING|NM_009772|3|1)
intron_variant	Acoxl	protein_coding	NM_028765:c.625+96_625+99delGGGG		MODIFIER			chr2	127878938	127878938	TGGGG	T	het	intron_variant(MODIFIER|||c.625+96_625+99delGGGG|632|Acoxl|protein_coding|CODING|NM_028765|6|1)
intron_variant	Polr1b	protein_coding	NM_009086:c.763-19_763-18insT		MODIFIER			chr2	129109211	129109211	G	GT	het	intron_variant(MODIFIER|||c.763-19_763-18insT|1135|Polr1b|protein_coding|CODING|NM_009086|5|1)
intron_variant	Il1a	protein_coding	NM_010554:c.500-79_500-80insCA		MODIFIER			chr2	129303076	129303076	A	ATG	het	intron_variant(MODIFIER|||n.108-2077_108-2076insTG||Gm14023||NON_CODING|NR_040371|2|1),intron_variant(MODIFIER|||c.500-79_500-80insCA|270|Il1a|protein_coding|CODING|NM_010554|5|1)
intron_variant	Il1a	protein_coding	NM_010554:c.499+29delC		MODIFIER	rs259946122		chr2	129304643	129304643	AG	A	het	intron_variant(MODIFIER|||n.108-510delG||Gm14023||NON_CODING|NR_040371|2|1),intron_variant(MODIFIER|||c.499+29delC|270|Il1a|protein_coding|CODING|NM_010554|5|1)
intron_variant	Tgm3	protein_coding	NM_009374:c.422-91_422-90delTC		MODIFIER			chr2	130025166	130025166	TTC	T	het	intron_variant(MODIFIER|||c.422-91_422-90delTC|693|Tgm3|protein_coding|CODING|NM_009374|3|1)
intron_variant	Tgm3	protein_coding	NM_009374:c.422-26delC		MODIFIER			chr2	130025231	130025231	TC	T	het	intron_variant(MODIFIER|||c.422-26delC|693|Tgm3|protein_coding|CODING|NM_009374|3|1)
intron_variant	Tgm3	protein_coding	NM_009374:c.1800+35delC		MODIFIER			chr2	130044694	130044694	TC	T	het	intron_variant(MODIFIER|||c.1800+35delC|693|Tgm3|protein_coding|CODING|NM_009374|11|1)
intron_variant	Ebf4	protein_coding	NM_001110513:c.639+38delT		MODIFIER			chr2	130358893	130358893	CT	C	het	intron_variant(MODIFIER|||c.639+38delT|599|Ebf4|protein_coding|CODING|NM_001110513|7|1)
intron_variant	Ebf4	protein_coding	NM_001110513:c.639+39delC		MODIFIER			chr2	130358894	130358894	TC	T	het	intron_variant(MODIFIER|||c.639+39delC|599|Ebf4|protein_coding|CODING|NM_001110513|7|1)
intergenic_region					MODIFIER			chr2	130384827	130384827	C	CT	het	intergenic_region(MODIFIER||||||||||1)
intron_variant	Cpxm1	protein_coding	NM_019696:c.421-56_421-55delCC		MODIFIER	rs241694293		chr2	130396022	130396022	AGG	A	het	intron_variant(MODIFIER|||c.421-56_421-55delCC|722|Cpxm1|protein_coding|CODING|NM_019696|3|1)
3_prime_UTR_variant	Tmem239	protein_coding	NM_025753:c.*98delC		MODIFIER			chr2	130407276	130407276	AC	A	het	3_prime_UTR_variant(MODIFIER||98|c.*98delC|151|Tmem239|protein_coding|CODING|NM_025753|2|1),downstream_gene_variant(MODIFIER||1203||131|1700020A23Rik|protein_coding|CODING|NM_001163483||1),downstream_gene_variant(MODIFIER||1203||131|1700020A23Rik|protein_coding|CODING|NM_029375||1)
intron_variant	Spef1	protein_coding	NM_027641:c.221+129_221+130delAC		MODIFIER			chr2	131173065	131173065	GGT	G	het	intron_variant(MODIFIER|||n.30-30574_30-30573delAC||Mir3098||NON_CODING|NR_037281|2|1),intron_variant(MODIFIER|||c.221+129_221+130delAC|234|Spef1|protein_coding|CODING|NM_027641|2|1)
intron_variant	Pank2	protein_coding	NM_153501:c.1032-167delT		MODIFIER	rs249432810		chr2	131287306	131287306	CT	C	het	upstream_gene_variant(MODIFIER||745|||Mir103-2||NON_CODING|NR_029755||1),intron_variant(MODIFIER|||n.29+120549delA||Mir3098||NON_CODING|NR_037281|2|1),intron_variant(MODIFIER|||c.1032-167delT|443|Pank2|protein_coding|CODING|NM_153501|4|1)
intron_variant	Slc23a2	protein_coding	NM_018824:c.1096+180_1096+181delTG		MODIFIER			chr2	132071129	132071129	GCA	G	het	intron_variant(MODIFIER|||c.1096+180_1096+181delTG|648|Slc23a2|protein_coding|CODING|NM_018824|10|1)
intron_variant	Mcm8	protein_coding	NM_025676:c.771-137_771-136insT		MODIFIER			chr2	132827329	132827329	A	AT	het	intron_variant(MODIFIER|||c.771-137_771-136insT|805|Mcm8|protein_coding|CODING|NM_025676|7|1)
intron_variant	Hao1	protein_coding	NM_010403:c.546-58_546-59insT		MODIFIER			chr2	134523218	134523218	T	TA	het	intron_variant(MODIFIER|||c.546-58_546-59insT|370|Hao1|protein_coding|CODING|NM_010403|3|1)
intron_variant	Plcb4	protein_coding	NM_013829:c.2778+61_2778+62insT		MODIFIER			chr2	135987589	135987589	G	GT	het	intron_variant(MODIFIER|||c.2778+61_2778+62insT|1175|Plcb4|protein_coding|CODING|NM_013829|29|1)
intron_variant	Snap25	protein_coding	NM_011428:c.164-119delT		MODIFIER			chr2	136769937	136769937	CT	C	het	intron_variant(MODIFIER|||c.164-119delT|206|Snap25|protein_coding|CODING|NM_011428|4|1)
intergenic_region					MODIFIER			chr2	143506806	143506806	TG	T	het	intergenic_region(MODIFIER||||||||||1)
intron_variant	Pcsk2	protein_coding	NM_008792:c.1199+48_1199+49delGT		MODIFIER			chr2	143796091	143796091	AGT	A	het	intron_variant(MODIFIER|||c.1199+48_1199+49delGT|637|Pcsk2|protein_coding|CODING|NM_008792|10|1)
intron_variant	Slc24a3	protein_coding	NM_053195:c.460-26318delA		MODIFIER			chr2	145554653	145554653	TA	T	het	intron_variant(MODIFIER|||c.460-26318delA|595|Slc24a3|protein_coding|CODING|NM_053195|6|1),intron_variant(MODIFIER|||c.41+159delT|112|Gm14092|protein_coding|CODING|NM_001037929|1|1)
intron_variant	Naa20	protein_coding	NM_026425:c.54-208_54-207insT		MODIFIER			chr2	145908382	145908382	G	GT	het	intron_variant(MODIFIER|||c.54-208_54-207insT|178|Naa20|protein_coding|CODING|NM_001141965|1|1),intron_variant(MODIFIER|||c.54-208_54-207insT|188|Naa20|protein_coding|CODING|NM_026425|1|1)
splice_region_variant	Crnkl1	protein_coding	NM_025820:c.1648_1649insT		LOW			chr2	145919994	145919994	C	CA	het	splice_region_variant(LOW|||c.1648_1649insT|690|Crnkl1|protein_coding|CODING|NM_025820|12|1),intron_variant(MODIFIER|||c.1648-6_1648-7insT|690|Crnkl1|protein_coding|CODING|NM_025820|12|1)
3_prime_UTR_variant	Insm1	protein_coding	NM_016889:c.*201delC		MODIFIER	rs244981895		chr2	146224031	146224031	GC	G	het	3_prime_UTR_variant(MODIFIER||201|c.*201delC|521|Insm1|protein_coding|CODING|NM_016889|1|1)
intron_variant	Ralgapa2	protein_coding	NM_001033348:c.5728+1563_5728+1562insT		MODIFIER			chr2	146258803	146258803	C	CA	het	upstream_gene_variant(MODIFIER||482|||A930019D19Rik||NON_CODING|NR_040619||1),intron_variant(MODIFIER|||c.5728+1563_5728+1562insT|1910|Ralgapa2|protein_coding|CODING|NM_001033348|39|1)
intron_variant	Plk1s1	protein_coding	NM_001033298:c.186-21_186-20insT		MODIFIER			chr2	146863685	146863685	C	CT	het	intron_variant(MODIFIER|||c.186-21_186-20insT|695|Plk1s1|protein_coding|CODING|NM_001033298|2|1)
intron_variant	Xrn2	protein_coding	NM_011917:c.2119-16_2119-15insT		MODIFIER			chr2	147049966	147049966	G	GT	het	intron_variant(MODIFIER|||c.2119-16_2119-15insT|951|Xrn2|protein_coding|CODING|NM_011917|22|1)
intron_variant	8030411F24Rik	protein_coding	NM_030135:c.313-88delG		MODIFIER			chr2	148785658	148785658	TG	T	het	intron_variant(MODIFIER|||c.313-88delG|130|8030411F24Rik|protein_coding|CODING|NM_030135|2|1)
downstream_gene_variant	8030411F24Rik	protein_coding	NM_030135		MODIFIER			chr2	148786016	148786016	GT	G	het	downstream_gene_variant(MODIFIER||81||130|8030411F24Rik|protein_coding|CODING|NM_030135||1),intergenic_region(MODIFIER||||||||||1)
intergenic_region					MODIFIER			chr2	148990513	148990513	GT	G	het	intergenic_region(MODIFIER||||||||||1)
intron_variant	Cst10	protein_coding	NM_021405:c.363+138_363+139insTG		MODIFIER			chr2	149407531	149407531	A	ATG	het	intron_variant(MODIFIER|||c.363+138_363+139insTG|148|Cst10|protein_coding|CODING|NM_021405|2|1)
intron_variant	Sdcbp2	protein_coding	NM_145535:c.225+59_225+60delGT		MODIFIER			chr2	151584967	151584967	GGT	G	het	intron_variant(MODIFIER|||c.225+59_225+60delGT|292|Sdcbp2|protein_coding|CODING|NM_145535|4|1)
intron_variant	Rad21l	protein_coding	NM_001276400:c.1080+165_1080+164insT		MODIFIER			chr2	151654948	151654948	G	GA	het	intron_variant(MODIFIER|||c.1080+165_1080+164insT|552|Rad21l|protein_coding|CODING|NM_001276400|8|1)
intron_variant	Rspo4	protein_coding	NM_001040689:c.409+77delG		MODIFIER			chr2	151868787	151868787	TG	T	het	intron_variant(MODIFIER|||c.409+77delG|228|Rspo4|protein_coding|CODING|NM_001040689|3|1)
intron_variant	Csnk2a1	protein_coding	NM_007788:c.724-29delT		MODIFIER	rs212860966		chr2	152274063	152274063	GT	G	het	intron_variant(MODIFIER|||c.724-29delT|391|Csnk2a1|protein_coding|CODING|NM_007788|9|1)
intron_variant	Csnk2a1	protein_coding	NM_007788:c.724-12delC		MODIFIER			chr2	152274080	152274080	TC	T	het	intron_variant(MODIFIER|||c.724-12delC|391|Csnk2a1|protein_coding|CODING|NM_007788|9|1)
intron_variant	Nrsn2	protein_coding	NM_001009948:c.-9-1095_-9-1094delGT		MODIFIER			chr2	152375383	152375383	TAC	T	het	downstream_gene_variant(MODIFIER||62|||Gm14164||NON_CODING|NR_033505||1),intron_variant(MODIFIER|||c.-9-1095_-9-1094delGT|202|Nrsn2|protein_coding|CODING|NM_001009948|1|1)
intron_variant	6820408C15Rik	protein_coding	NM_177656:c.11+25_11+26insG		MODIFIER			chr2	152427789	152427789	A	AG	het	intron_variant(MODIFIER|||c.11+25_11+26insG|354|6820408C15Rik|protein_coding|CODING|NM_177656|2|1)
intron_variant	Ttll9	protein_coding	NM_029064:c.814+78delC		MODIFIER			chr2	152994228	152994228	TC	T	het	intron_variant(MODIFIER|||c.814+78delC|461|Ttll9|protein_coding|CODING|NM_001083618|10|1),intron_variant(MODIFIER|||c.814+78delC|464|Ttll9|protein_coding|CODING|NM_029064|10|1)
intron_variant	Hck	protein_coding	NM_010407:c.223+81_223+82insA		MODIFIER			chr2	153128385	153128385	T	TA	het	intron_variant(MODIFIER|||c.160+81_160+82insA|503|Hck|protein_coding|CODING|NM_001172117|3|1),intron_variant(MODIFIER|||c.223+81_223+82insA|524|Hck|protein_coding|CODING|NM_010407|3|1)
intron_variant	Hck	protein_coding	NM_010407:c.1373-69_1373-68insACAC		MODIFIER			chr2	153150877	153150877	A	AACAC	het	intron_variant(MODIFIER|||c.1310-69_1310-68insACAC|503|Hck|protein_coding|CODING|NM_001172117|12|1),intron_variant(MODIFIER|||c.1373-69_1373-68insACAC|524|Hck|protein_coding|CODING|NM_010407|12|1)
intron_variant	Bpifb2	protein_coding	NM_025631:c.586+114delT		MODIFIER			chr2	153883735	153883735	CT	C	het	intron_variant(MODIFIER|||c.586+114delT|462|Bpifb2|protein_coding|CODING|NM_025631|7|1)
intron_variant	Bpifb3	protein_coding	NM_194357:c.272+62delG		MODIFIER			chr2	153920707	153920707	AG	A	het	intron_variant(MODIFIER|||c.272+62delG|473|Bpifb3|protein_coding|CODING|NM_194357|3|1)
intron_variant	Bpifb3	protein_coding	NM_194357:c.1316-23delT		MODIFIER			chr2	153931866	153931866	CT	C	het	intron_variant(MODIFIER|||c.1316-23delT|473|Bpifb3|protein_coding|CODING|NM_194357|14|1)
intron_variant	Bpifa3	protein_coding	NM_028528:c.622-78_622-75delCCCC		MODIFIER	rs251339166		chr2	154137499	154137499	ACCCC	A	het	intron_variant(MODIFIER|||c.622-78_622-75delCCCC|239|Bpifa3|protein_coding|CODING|NM_028528|5|1)
intron_variant	Bpifa1	protein_coding	NM_011126:c.235+37_235+38insGT		MODIFIER			chr2	154144037	154144037	A	AGT	het	intron_variant(MODIFIER|||c.235+37_235+38insGT|278|Bpifa1|protein_coding|CODING|NM_011126|2|1)
splice_region_variant	Bpifb5	protein_coding	NM_144890:c.110delG		LOW			chr2	154224929	154224929	TG	T	het	splice_region_variant(LOW|||c.110delG|490|Bpifb5|protein_coding|CODING|NM_144890|1|1),intron_variant(MODIFIER|||c.110-8delG|490|Bpifb5|protein_coding|CODING|NM_144890|1|1)
intron_variant	Pxmp4	protein_coding	NM_021534:c.375+144delG		MODIFIER			chr2	154592020	154592020	AC	A	het	intron_variant(MODIFIER|||c.375+144delG|212|Pxmp4|protein_coding|CODING|NM_021534|3|1)
intron_variant	Itch	protein_coding	NM_001243712:c.1302-806delT		MODIFIER			chr2	155198528	155198528	CT	C	het	intron_variant(MODIFIER|||c.1302-806delT|864|Itch|protein_coding|CODING|NM_001243712|14|1),intron_variant(MODIFIER|||c.1302-806delT|864|Itch|protein_coding|CODING|NM_008395|13|1)
intron_variant	Phf20	protein_coding	NM_172674:c.2707-15delC		MODIFIER			chr2	156304615	156304615	GC	G	het	intron_variant(MODIFIER|||c.2707-15delC|1010|Phf20|protein_coding|CODING|NM_172674|16|1)
intron_variant	Cnbd2	protein_coding	NM_027585:c.321+2781delT		MODIFIER	rs387427567		chr2	156322843	156322843	AT	A	het	intron_variant(MODIFIER|||c.321+2781delT|673|Cnbd2|protein_coding|CODING|NM_027585|2|1)
intron_variant	Cnbd2	protein_coding	NM_027585:c.513+26_513+27insGTGT		MODIFIER			chr2	156333657	156333657	G	GGTGT	het	intron_variant(MODIFIER|||c.513+26_513+27insGTGT|673|Cnbd2|protein_coding|CODING|NM_027585|4|1)
intron_variant	Epb4.1l1	protein_coding	NM_001006664:c.2262+42_2262+43delTA		MODIFIER			chr2	156529511	156529511	TTA	T	het	intron_variant(MODIFIER|||c.2223+42_2223+43delTA|866|Epb4.1l1|protein_coding|CODING|NM_001003815|17|1),intron_variant(MODIFIER|||c.2262+42_2262+43delTA|879|Epb4.1l1|protein_coding|CODING|NM_001006664|17|1),intron_variant(MODIFIER|||c.2262+42_2262+43delTA|879|Epb4.1l1|protein_coding|CODING|NM_013510|17|1)
intron_variant	Rpn2	protein_coding	NM_019642:c.1093-107_1093-106delAC		MODIFIER			chr2	157310093	157310093	AAC	A	het	intron_variant(MODIFIER|||c.1093-107_1093-106delAC|631|Rpn2|protein_coding|CODING|NM_019642|9|1)
intron_variant	Rpn2	protein_coding	NM_019642:c.1883+1263_1883+1264delTC		MODIFIER			chr2	157323134	157323134	GTC	G	hom	intron_variant(MODIFIER|||c.1883+1263_1883+1264delTC|631|Rpn2|protein_coding|CODING|NM_019642|16|1)
intergenic_region					MODIFIER			chr2	157521633	157521633	CT	C	het	intergenic_region(MODIFIER||||||||||1)
intergenic_region					MODIFIER			chr2	157521636	157521636	T	TC	het	intergenic_region(MODIFIER||||||||||1)
intron_variant	Rprd1b	protein_coding	NM_027434:c.828+39_828+40insC		MODIFIER			chr2	158058865	158058865	G	GC	het	intron_variant(MODIFIER|||c.828+39_828+40insC|325|Rprd1b|protein_coding|CODING|NM_027434|6|1)
upstream_gene_variant	Dhx35	protein_coding	NM_145742		MODIFIER	rs265563957		chr2	158794731	158794731	TGG	T	het	upstream_gene_variant(MODIFIER||88||679|Dhx35|protein_coding|CODING|NM_145742||1),intergenic_region(MODIFIER||||||||||1)
intron_variant	Dhx35	protein_coding	NM_145742:c.175-121_175-120insT		MODIFIER			chr2	158806276	158806276	G	GT	het	intron_variant(MODIFIER|||c.175-121_175-120insT|679|Dhx35|protein_coding|CODING|NM_145742|2|1)
intergenic_region					MODIFIER			chr2	160574656	160574656	CA	C	het	intergenic_region(MODIFIER||||||||||1)
intergenic_region					MODIFIER			chr2	160585125	160585125	T	TC	het	intergenic_region(MODIFIER||||||||||1)
inframe_deletion	Zhx3	protein_coding	NM_177263:p.Phe830del/c.2488_2490delTTC		MODERATE			chr2	160779755	160779755	GGAA	G	het	inframe_deletion(MODERATE||ttc/|p.Phe830del/c.2488_2490delTTC|951|Zhx3|protein_coding|CODING|NM_177263|3|1)
intron_variant	Chd6	protein_coding	NM_173368:c.6936+34delA		MODIFIER	rs261276754		chr2	160959942	160959942	GT	G	het	intron_variant(MODIFIER|||c.6936+34delA|2711|Chd6|protein_coding|CODING|NM_173368|34|1)
intron_variant	Chd6	protein_coding	NM_173368:c.699+504_699+503insACAC		MODIFIER			chr2	161041481	161041481	G	GGTGT	hom	intron_variant(MODIFIER|||c.699+504_699+503insACAC|2711|Chd6|protein_coding|CODING|NM_173368|4|1)
intron_variant	Chd6	protein_coding	NM_173368:c.699+432_699+433delGT		MODIFIER			chr2	161041551	161041551	TAC	T	het	intron_variant(MODIFIER|||c.699+432_699+433delGT|2711|Chd6|protein_coding|CODING|NM_173368|4|1)
intron_variant	Ptprt	protein_coding	NM_021464:c.2152-133_2152-134insG		MODIFIER			chr2	161733048	161733048	T	TC	het	intron_variant(MODIFIER|||c.2152-133_2152-134insG|1435|Ptprt|protein_coding|CODING|NM_021464|12|1)
intergenic_region					MODIFIER			chr2	162919724	162919724	CT	C	het	intergenic_region(MODIFIER||||||||||1)
intron_variant	Srsf6	protein_coding	NM_026499:c.590+119_590+120insT		MODIFIER			chr2	162933980	162933980	C	CT	hom	intron_variant(MODIFIER|||c.590+119_590+120insT|339|Srsf6|protein_coding|CODING|NM_026499|4|1)
intron_variant	Jph2	protein_coding	NM_001205076:c.380-53_380-54insG		MODIFIER			chr2	163376428	163376428	A	AC	het	intron_variant(MODIFIER|||c.380-53_380-54insG|696|Jph2|protein_coding|CODING|NM_001205076|2|1),intron_variant(MODIFIER|||c.380-53_380-54insG|696|Jph2|protein_coding|CODING|NM_021566|1|1)
intron_variant	Pabpc1l	protein_coding	NM_001114079:c.1536+100delT		MODIFIER			chr2	164046068	164046068	CT	C	het	intron_variant(MODIFIER|||c.1536+100delT|607|Pabpc1l|protein_coding|CODING|NM_001114079|11|1)
intron_variant	Pigt	protein_coding	NM_133779:c.694-119_694-118delGT		MODIFIER			chr2	164500961	164500961	GGT	G	het	intron_variant(MODIFIER|||c.694-119_694-118delGT|582|Pigt|protein_coding|CODING|NM_133779|5|1)
intron_variant	Pigt	protein_coding	NM_133779:c.879+18_879+19delCA		MODIFIER			chr2	164501388	164501388	CCA	C	het	intron_variant(MODIFIER|||c.879+18_879+19delCA|582|Pigt|protein_coding|CODING|NM_133779|7|1)
intron_variant	Ctsa	protein_coding	NM_008906:c.985-13delC		MODIFIER			chr2	164837343	164837343	AC	A	het	intron_variant(MODIFIER|||c.931-13delC|474|Ctsa|protein_coding|CODING|NM_001038492|10|1),intron_variant(MODIFIER|||c.985-13delC|492|Ctsa|protein_coding|CODING|NM_008906|10|1)
intron_variant	Zfp335	protein_coding	NM_199027:c.970+81_970+80insG		MODIFIER			chr2	164907347	164907347	G	GC	het	intron_variant(MODIFIER|||c.970+81_970+80insG|1337|Zfp335|protein_coding|CODING|NM_199027|6|1)
frameshift_variant	Mmp9	protein_coding	NM_013599:p.Arg603fs/c.1809delT		HIGH		Mmp9:1.00(1);	chr2	164953267	164953267	GT	G	het	frameshift_variant(HIGH||cgt/|p.Arg603fs/c.1809delT|730|Mmp9|protein_coding|CODING|NM_013599|11|1)
intron_variant	Slc12a5	protein_coding	NM_020333:c.53-299delG		MODIFIER	rs250853281		chr2	164973387	164973387	AG	A	het	intron_variant(MODIFIER|||c.53-299delG|1115|Slc12a5|protein_coding|CODING|NM_020333|1|1)
intron_variant	Slc12a5	protein_coding	NM_020333:c.1336+66_1336+67insGA		MODIFIER			chr2	164983369	164983369	T	TGA	het	intron_variant(MODIFIER|||c.1336+66_1336+67insGA|1115|Slc12a5|protein_coding|CODING|NM_020333|10|1)
splice_region_variant	Slc12a5	protein_coding	NM_020333:c.1788delC		LOW			chr2	164987639	164987639	GC	G	het	splice_region_variant(LOW|||c.1788delC|1115|Slc12a5|protein_coding|CODING|NM_020333|14|1),intron_variant(MODIFIER|||c.1787+8delC|1115|Slc12a5|protein_coding|CODING|NM_020333|14|1)
intron_variant	Slc12a5	protein_coding	NM_020333:c.2377+73_2377+74delTG		MODIFIER			chr2	164992578	164992578	CTG	C	het	intron_variant(MODIFIER|||c.2377+73_2377+74delTG|1115|Slc12a5|protein_coding|CODING|NM_020333|18|1)
intron_variant	Zfp663	protein_coding	NM_001005425:c.143-83delC		MODIFIER	rs218701821		chr2	165358598	165358598	CG	C	het	intron_variant(MODIFIER|||c.143-83delC|656|Zfp663|protein_coding|CODING|NM_001005425|3|1)
intron_variant	Ocstamp	protein_coding	NM_029021:c.45-26_45-25delCC		MODIFIER			chr2	165398244	165398244	TGG	T	het	intron_variant(MODIFIER|||c.45-26_45-25delCC|498|Ocstamp|protein_coding|CODING|NM_029021|1|1)
intron_variant	Eya2	protein_coding	NM_001271962:c.137+215_137+216delCC		MODIFIER			chr2	165683096	165683096	GCC	G	het	intron_variant(MODIFIER|||c.137+215_137+216delCC|532|Eya2|protein_coding|CODING|NM_001271962|3|1),intron_variant(MODIFIER|||c.137+215_137+216delCC|532|Eya2|protein_coding|CODING|NM_001271963|3|1),intron_variant(MODIFIER|||c.137+215_137+216delCC|532|Eya2|protein_coding|CODING|NM_010165|3|1)
intron_variant	Prex1	protein_coding	NM_177782:c.3574+123_3574+124delGT		MODIFIER			chr2	166581782	166581782	AAC	A	het	intron_variant(MODIFIER|||c.3574+123_3574+124delGT|1650|Prex1|protein_coding|CODING|NM_177782|27|1)
intergenic_region					MODIFIER			chr2	167087122	167087122	A	ACT	het	intergenic_region(MODIFIER||||||||||1)
3_prime_UTR_variant	Mocs3	protein_coding	NM_001160330:c.*121delT		MODIFIER			chr2	168232137	168232137	CT	C	het	3_prime_UTR_variant(MODIFIER||121|c.*121delT|460|Mocs3|protein_coding|CODING|NM_001160330|1|1),upstream_gene_variant(MODIFIER||1759||260|Dpm1|protein_coding|CODING|NM_010072||1)
3_prime_UTR_variant	Sall4	protein_coding	NM_175303:c.*80_*81insT		MODIFIER			chr2	168749948	168749948	G	GA	het	3_prime_UTR_variant(MODIFIER||80|c.*80_*81insT|1067|Sall4|protein_coding|CODING|NM_175303|4|1),3_prime_UTR_variant(MODIFIER||80|c.*80_*81insT|623|Sall4|protein_coding|CODING|NM_201395|4|1),3_prime_UTR_variant(MODIFIER||80|c.*80_*81insT|278|Sall4|protein_coding|CODING|NM_201396|3|1)
intron_variant	Cyp24a1	protein_coding	NM_009996:c.*9+144_*9+148delTCTTT		MODIFIER			chr2	170485519	170485519	GAAAGA	G	het	intron_variant(MODIFIER|||c.*9+144_*9+148delTCTTT|514|Cyp24a1|protein_coding|CODING|NM_009996|11|1)
intergenic_region					MODIFIER			chr2	172509401	172509401	CT	C	het	intergenic_region(MODIFIER||||||||||1)
intron_variant	Spo11	protein_coding	NM_012046:c.335-72_335-71insAG		MODIFIER			chr2	172984799	172984799	A	AAG	het	intron_variant(MODIFIER|||c.221-72_221-71insAG|371|Spo11|protein_coding|CODING|NM_001083959|2|1),intron_variant(MODIFIER|||c.221-72_221-71insAG|358|Spo11|protein_coding|CODING|NM_001083960|2|1),intron_variant(MODIFIER|||c.335-72_335-71insAG|396|Spo11|protein_coding|CODING|NM_012046|3|1)
intergenic_region					MODIFIER			chr2	173920303	173920303	CT	C	het	intergenic_region(MODIFIER||||||||||1)
frameshift_variant	Nelfcd	protein_coding	NM_020580:p.Leu493fs/c.1477delT		HIGH		Nelfcd:1.00(1);	chr2	174426494	174426494	GT	G	het	frameshift_variant(HIGH||ttg/|p.Leu493fs/c.1477delT|591|Nelfcd|protein_coding|CODING|NM_020580|13|1),downstream_gene_variant(MODIFIER||999||306|Ctsz|protein_coding|CODING|NM_022325||1)
upstream_gene_variant	Gm14393	protein_coding	NM_001085546		MODIFIER			chr2	175067783	175067783	TCAGATGAATTA	T	het	upstream_gene_variant(MODIFIER||21||187|Gm14393|protein_coding|CODING|NM_001085546||1),intergenic_region(MODIFIER||||||||||1)
upstream_gene_variant	Gm14393	protein_coding	NM_001085546		MODIFIER			chr2	175067841	175067841	TC	T	het	upstream_gene_variant(MODIFIER||79||187|Gm14393|protein_coding|CODING|NM_001085546||1),intergenic_region(MODIFIER||||||||||1)
intergenic_region					MODIFIER			chr2	177056692	177056692	TA	T	het	intergenic_region(MODIFIER||||||||||1)
intergenic_region					MODIFIER	rs227181756		chr2	177074359	177074359	GT	G	het	intergenic_region(MODIFIER||||||||||1)
intergenic_region					MODIFIER			chr2	177074381	177074381	T	TAAA	het	intergenic_region(MODIFIER||||||||||1)
intergenic_region					MODIFIER			chr2	177074388	177074388	AG	A	het	intergenic_region(MODIFIER||||||||||1)
intergenic_region					MODIFIER			chr2	177080176	177080176	AG	A	het	intergenic_region(MODIFIER||||||||||1)
intergenic_region					MODIFIER	rs387782612		chr2	177080221	177080221	CCTGTAATTCAT	C	het	intergenic_region(MODIFIER||||||||||1)
intron_variant	Sycp2	protein_coding	NM_177191:c.1033+24_1033+23insT		MODIFIER			chr2	178389429	178389429	C	CA	hom	intron_variant(MODIFIER|||c.1033+24_1033+23insT|1500|Sycp2|protein_coding|CODING|NM_177191|14|1)
intron_variant	Sycp2	protein_coding	NM_177191:c.877-89delA		MODIFIER			chr2	178391874	178391874	GT	G	het	intron_variant(MODIFIER|||c.877-89delA|1500|Sycp2|protein_coding|CODING|NM_177191|12|1)
downstream_gene_variant	Cables2	protein_coding	NM_145851		MODIFIER			chr2	180257963	180257963	CT	C	het	downstream_gene_variant(MODIFIER||575||476|Cables2|protein_coding|CODING|NM_145851||1),downstream_gene_variant(MODIFIER||353|||Mir3091||NON_CODING|NR_037274||1),intron_variant(MODIFIER|||c.115-22delT|83|Rps21|protein_coding|CODING|NM_025587|3|1)
intron_variant	Rbbp8nl	protein_coding	NM_173031:c.529+39delG		MODIFIER			chr2	180281334	180281334	AC	A	het	intron_variant(MODIFIER|||c.529+39delG|614|Rbbp8nl|protein_coding|CODING|NM_173031|7|1)
intron_variant	Gid8	protein_coding	NM_029607:c.514-43delG		MODIFIER			chr2	180717794	180717794	TG	T	het	intron_variant(MODIFIER|||c.514-43delG|228|Gid8|protein_coding|CODING|NM_029607|3|1)
intron_variant	Col20a1	protein_coding	NM_028518:c.2801-92delC		MODIFIER			chr2	181007033	181007033	GC	G	het	intron_variant(MODIFIER|||c.2801-92delC|1320|Col20a1|protein_coding|CODING|NM_028518|21|1)
intron_variant	Col20a1	protein_coding	NM_028518:c.2801-78delG		MODIFIER			chr2	181007047	181007047	CG	C	het	intron_variant(MODIFIER|||c.2801-78delG|1320|Col20a1|protein_coding|CODING|NM_028518|21|1)
intron_variant	Kcnq2	protein_coding	NM_010611:c.1023+597delA		MODIFIER			chr2	181108424	181108424	CT	C	het	downstream_gene_variant(MODIFIER||19||349|Kcnq2|protein_coding|CODING|NM_001006678||1),downstream_gene_variant(MODIFIER||19||347|Kcnq2|protein_coding|CODING|NM_001006679||1),downstream_gene_variant(MODIFIER||19||338|Kcnq2|protein_coding|CODING|NM_001006680||1),intron_variant(MODIFIER|||c.1023+597delA|759|Kcnq2|protein_coding|CODING|NM_001003824|7|1),intron_variant(MODIFIER|||c.1023+597delA|754|Kc…
intron_variant	Tpd52l2	protein_coding	NM_025482:c.518+77delT		MODIFIER			chr2	181511691	181511691	AT	A	het	intron_variant(MODIFIER|||c.518+77delT|220|Tpd52l2|protein_coding|CODING|NM_025482|6|1)
intron_variant	Gm14496	protein_coding	NM_001205282:c.489+101_489+102insAC		MODIFIER			chr2	181995339	181995339	T	TAC	het	intron_variant(MODIFIER|||c.489+101_489+102insAC|849|Gm14496|protein_coding|CODING|NM_001205282|2|1)
intron_variant	Hnf4g	protein_coding	NM_013920:c.177-55_177-54insT		MODIFIER			chr3	3641167	3641167	C	CT	het	intron_variant(MODIFIER|||c.177-55_177-54insT|418|Hnf4g|protein_coding|CODING|NM_013920|2|1)
intron_variant	Hnf4g	protein_coding	NM_013920:c.272-132_272-131insA		MODIFIER			chr3	3642831	3642831	G	GA	het	intron_variant(MODIFIER|||c.272-132_272-131insA|418|Hnf4g|protein_coding|CODING|NM_013920|3|1)
intergenic_region					MODIFIER			chr3	3792373	3792373	GA	G	het	intergenic_region(MODIFIER||||||||||1)
intron_variant	Zfhx4	protein_coding	NM_030708:c.3877+86_3877+89delATAG		MODIFIER	rs387876221		chr3	5397880	5397880	TATAG	T	hom	intron_variant(MODIFIER|||c.3877+86_3877+89delATAG|3581|Zfhx4|protein_coding|CODING|NM_030708|9|1)
intron_variant	Hey1	protein_coding	NM_010423:c.165+18delC		MODIFIER			chr3	8666483	8666483	TG	T	het	intron_variant(MODIFIER|||c.165+18delC|299|Hey1|protein_coding|CODING|NM_010423|2|1)
non_coding_exon_variant	Gm10745		NR_040751:n.710_711insA		MODIFIER			chr3	11824041	11824041	G	GT	het	non_coding_exon_variant(MODIFIER|||n.710_711insA||Gm10745||NON_CODING|NR_040751|5|1)
intron_variant	Ralyl	protein_coding	NM_001163328:c.-23-106585_-23-106584delTT		MODIFIER			chr3	13670239	13670239	GTT	G	het	intron_variant(MODIFIER|||c.-23-106585_-23-106584delTT|293|Ralyl|protein_coding|CODING|NM_001163328|1|1),intron_variant(MODIFIER|||c.-23-106585_-23-106584delTT|293|Ralyl|protein_coding|CODING|NM_178631|2|1)
intron_variant	Ralyl	protein_coding	NM_001163328:c.865-51_865-50insA		MODIFIER	rs256382466		chr3	14180986	14180986	C	CA	het	intron_variant(MODIFIER|||c.473-51_473-50insA|164|Ralyl|protein_coding|CODING|NM_001163330|6|1),intron_variant(MODIFIER|||c.865-51_865-50insA|293|Ralyl|protein_coding|CODING|NM_001163328|8|1),intron_variant(MODIFIER|||c.646-51_646-50insA|220|Ralyl|protein_coding|CODING|NM_001163329|7|1),intron_variant(MODIFIER|||c.865-51_865-50insA|293|Ralyl|protein_coding|CODING|NM_178631|9|1)
intron_variant	Sirpb1a	protein_coding	NM_001002898:c.*2+214delA		MODIFIER			chr3	15378778	15378778	GT	G	het	intron_variant(MODIFIER|||c.*2+214delA|391|Sirpb1a|protein_coding|CODING|NM_001002898|5|1)
intron_variant	Sirpb1a	protein_coding	NM_001002898:c.1063+438_1063+437insAG		MODIFIER			chr3	15409973	15409973	G	GCT	het	intron_variant(MODIFIER|||c.1063+438_1063+437insAG|391|Sirpb1a|protein_coding|CODING|NM_001002898|4|1)
intron_variant	Sirpb1a	protein_coding	NM_001002898:c.1063+437_1063+436insCAGA		MODIFIER			chr3	15409974	15409974	C	CTCTG	het	intron_variant(MODIFIER|||c.1063+437_1063+436insCAGA|391|Sirpb1a|protein_coding|CODING|NM_001002898|4|1)
intron_variant	Sirpb1b	protein_coding	NM_001173460:c.1063+445_1063+444insCA		MODIFIER			chr3	15541713	15541713	C	CTG	het	intron_variant(MODIFIER|||c.1063+445_1063+444insCA|391|Sirpb1b|protein_coding|CODING|NM_001173460|4|1)
intron_variant	Sirpb1b	protein_coding	NM_001173460:c.74-76_74-77insTT		MODIFIER			chr3	15549023	15549023	G	GAA	het	intron_variant(MODIFIER|||c.74-76_74-77insTT|391|Sirpb1b|protein_coding|CODING|NM_001173460|1|1)
intron_variant	LOC100038947	protein_coding	NM_001173459:c.1063+413_1063+414delCA		MODIFIER			chr3	15831733	15831733	CTG	C	het	intron_variant(MODIFIER|||c.1063+413_1063+414delCA|391|LOC100038947|protein_coding|CODING|NM_001173459|4|1)
intron_variant	Gm5150	protein_coding	NM_001081687:c.787+30_787+29insT		MODIFIER			chr3	15963289	15963289	G	GA	het	intron_variant(MODIFIER|||c.787+30_787+29insT|299|Gm5150|protein_coding|CODING|NM_001081687|3|1)
intron_variant	Gm5150	protein_coding	NM_001081687:c.430+24_430+23insT		MODIFIER			chr3	15990606	15990606	G	GA	het	intron_variant(MODIFIER|||c.430+24_430+23insT|299|Gm5150|protein_coding|CODING|NM_001081687|2|1)
splice_region_variant	Armc1	protein_coding	NM_028840:c.276_277delTT		LOW			chr3	19144526	19144526	GAA	G	het	splice_region_variant(LOW|||c.276_277delTT|282|Armc1|protein_coding|CODING|NM_028840|3|1),intron_variant(MODIFIER|||c.276-9_276-8delTT|282|Armc1|protein_coding|CODING|NM_028840|3|1)
intron_variant	Cpb1	protein_coding	NM_029706:c.975+155_975+156delGT		MODIFIER			chr3	20262253	20262253	AAC	A	het	intron_variant(MODIFIER|||c.975+155_975+156delGT|415|Cpb1|protein_coding|CODING|NM_029706|9|1)
intron_variant	Tbl1xr1	protein_coding	NM_030732:c.1122+50_1122+51insT		MODIFIER	rs265452245		chr3	22200713	22200713	C	CT	het	intron_variant(MODIFIER|||c.1122+50_1122+51insT|514|Tbl1xr1|protein_coding|CODING|NM_030732|12|1)
intergenic_region					MODIFIER			chr3	24178550	24178550	G	GA	het	intergenic_region(MODIFIER||||||||||1)
intergenic_region					MODIFIER			chr3	24208479	24208479	A	AT	het	intergenic_region(MODIFIER||||||||||1)
intron_variant	Tnfsf10	protein_coding	NM_009425:c.325+226delC		MODIFIER			chr3	27329320	27329320	TC	T	het	intron_variant(MODIFIER|||c.325+226delC|291|Tnfsf10|protein_coding|CODING|NM_009425|3|1)
intron_variant	Tmem212	protein_coding	NM_001164437:c.219+102_219+101insGT		MODIFIER			chr3	27886346	27886346	G	GAC	het	intron_variant(MODIFIER|||c.219+102_219+101insGT|187|Tmem212|protein_coding|CODING|NM_001164437|2|1)
intron_variant	Mynn	protein_coding	NM_030557:c.267-58_267-57insT		MODIFIER			chr3	30606978	30606978	A	AT	het	intron_variant(MODIFIER|||c.267-58_267-57insT|610|Mynn|protein_coding|CODING|NM_030557|2|1)
intron_variant	Samd7	protein_coding	NM_029489:c.224-58_224-57insCT		MODIFIER			chr3	30754204	30754204	G	GCT	het	intron_variant(MODIFIER|||n.219-58_219-57insCT||Samd7||CODING|NR_028060|2|1),intron_variant(MODIFIER|||c.224-58_224-57insCT|445|Samd7|protein_coding|CODING|NM_029489|3|1)
3_prime_UTR_variant	Phc3	protein_coding	NM_001165954:c.*7338_*7339insA		MODIFIER			chr3	30899997	30899997	G	GT	het	3_prime_UTR_variant(MODIFIER||7338|c.*7338_*7339insA|993|Phc3|protein_coding|CODING|NM_001165954|15|1),3_prime_UTR_variant(MODIFIER||7338|c.*7338_*7339insA|948|Phc3|protein_coding|CODING|NM_001165955|14|1),3_prime_UTR_variant(MODIFIER||7338|c.*7338_*7339insA|951|Phc3|protein_coding|CODING|NM_001165956|16|1),3_prime_UTR_variant(MODIFIER||7338|c.*7338_*7339insA|981|Phc3|protein_coding|CODING|NM_153…
intergenic_region					MODIFIER	rs263433316		chr3	31687741	31687741	C	CT	hom	intergenic_region(MODIFIER||||||||||1)
intron_variant	Mfn1	protein_coding	NM_024200:c.2013-81delA		MODIFIER			chr3	32574152	32574152	CA	C	het	intron_variant(MODIFIER|||c.2013-81delA|741|Mfn1|protein_coding|CODING|NM_024200|16|1)
intron_variant	Mrpl47	protein_coding	NM_029017:c.250+208_250+207insT		MODIFIER			chr3	32733900	32733900	T	TA	het	intron_variant(MODIFIER|||c.250+208_250+207insT|252|Mrpl47|protein_coding|CODING|NM_029017|2|1)
intron_variant	Dcun1d1	protein_coding	NM_001205361:c.700+141_700+142delGT		MODIFIER			chr3	35897321	35897321	TAC	T	het	intron_variant(MODIFIER|||c.700+141_700+142delGT|259|Dcun1d1|protein_coding|CODING|NM_001205361|6|1),intron_variant(MODIFIER|||c.655+141_655+142delGT|244|Dcun1d1|protein_coding|CODING|NM_001205362|6|1),intron_variant(MODIFIER|||c.655+141_655+142delGT|244|Dcun1d1|protein_coding|CODING|NM_033623|6|1)
3_prime_UTR_variant	Mccc1	protein_coding	NM_023644:c.*207_*208insT		MODIFIER			chr3	35959805	35959805	T	TA	het	3_prime_UTR_variant(MODIFIER||207|c.*207_*208insT|717|Mccc1|protein_coding|CODING|NM_023644|19|1)
intron_variant	Anxa5	protein_coding	NM_009673:c.88+58delG		MODIFIER			chr3	36465192	36465192	GC	G	het	intron_variant(MODIFIER|||c.88+58delG|319|Anxa5|protein_coding|CODING|NM_009673|3|1)
intron_variant	Exosc9	protein_coding	NM_019393:c.162-68delT		MODIFIER			chr3	36553737	36553737	CT	C	het	intron_variant(MODIFIER|||c.162-68delT|438|Exosc9|protein_coding|CODING|NM_019393|2|1)
intron_variant	4932438A13Rik	protein_coding	NM_172679:c.4742+35_4742+36insTCTT		MODIFIER			chr3	36949246	36949246	C	CTCTT	het	intron_variant(MODIFIER|||c.4742+35_4742+36insTCTT|5005|4932438A13Rik|protein_coding|CODING|NM_172679|30|1)
disruptive_inframe_deletion	Il2	protein_coding	NM_008366:p.Gln46_His47del/c.138_140delGCA		MODERATE			chr3	37125766	37125766	GTGC	G	het	disruptive_inframe_deletion(MODERATE||cagcac/cac|p.Gln46_His47del/c.138_140delGCA|169|Il2|protein_coding|CODING|NM_008366|1|1)
intron_variant	Gm5148	protein_coding	NM_198657:c.-66-77_-66-78insT		MODIFIER			chr3	37715212	37715212	G	GA	het	intron_variant(MODIFIER|||c.-66-77_-66-78insT|154|Gm5148|protein_coding|CODING|NM_198657|2|1)
splice_region_variant	3110057O12Rik	protein_coding	NM_026622:c.93_94delGT		LOW			chr3	40904996	40904996	AGT	A	het	splice_region_variant(LOW|||c.93_94delGT|464|3110057O12Rik|protein_coding|CODING|NM_026622|2|1),intron_variant(MODIFIER|||c.92+4_92+5delGT|464|3110057O12Rik|protein_coding|CODING|NM_026622|2|1)
splice_region_variant	Larp1b	protein_coding	NM_001040399:c.43delT		LOW	rs245959398		chr3	40962235	40962235	GT	G	het	splice_region_variant(LOW|||c.43delT|335|Larp1b|protein_coding|CODING|NM_001040399|3|1),intron_variant(MODIFIER|||c.42+8delT|335|Larp1b|protein_coding|CODING|NM_001040399|3|1)
5_prime_UTR_variant	Pcdh10	protein_coding	NM_001098170:c.-132_-133insC		MODIFIER			chr3	45379120	45379120	G	GC	het	5_prime_UTR_variant(MODIFIER||132|c.-132_-133insC|1057|Pcdh10|protein_coding|CODING|NM_001098170|1|1),5_prime_UTR_variant(MODIFIER||132|c.-132_-133insC|1040|Pcdh10|protein_coding|CODING|NM_001098171|1|1),5_prime_UTR_variant(MODIFIER||132|c.-132_-133insC|1047|Pcdh10|protein_coding|CODING|NM_001098172|1|1),5_prime_UTR_variant(MODIFIER||132|c.-132_-133insC|896|Pcdh10|protein_coding|CODING|NM_011043|…
intergenic_region					MODIFIER			chr3	47230468	47230468	C	CT	het	intergenic_region(MODIFIER||||||||||1)
intergenic_region					MODIFIER			chr3	52612720	52612720	GT	G	het	intergenic_region(MODIFIER||||||||||1)
intergenic_region					MODIFIER			chr3	52614020	52614020	CA	C	het	intergenic_region(MODIFIER||||||||||1)
intron_variant	Frem2	protein_coding	NM_172862:c.6893-178_6893-179insAC		MODIFIER			chr3	53541279	53541279	C	CGT	het	intron_variant(MODIFIER|||c.6893-178_6893-179insAC|3160|Frem2|protein_coding|CODING|NM_172862|11|1)
intron_variant	Frem2	protein_coding	NM_172862:c.6892+199_6892+200delGT		MODIFIER			chr3	53544074	53544074	AAC	A	het	intron_variant(MODIFIER|||c.6892+199_6892+200delGT|3160|Frem2|protein_coding|CODING|NM_172862|11|1)
intergenic_region					MODIFIER			chr3	53692634	53692634	A	ACATCC	het	intergenic_region(MODIFIER||||||||||1)
intergenic_region					MODIFIER			chr3	53736840	53736840	GCT	G	het	intergenic_region(MODIFIER||||||||||1)
intron_variant	Postn	protein_coding	NM_015784:c.1667-119_1667-118insA		MODIFIER			chr3	54376570	54376570	G	GA	het	intron_variant(MODIFIER|||c.1667-119_1667-118insA|810|Postn|protein_coding|CODING|NM_001198765|12|1),intron_variant(MODIFIER|||c.1667-119_1667-118insA|783|Postn|protein_coding|CODING|NM_001198766|12|1),intron_variant(MODIFIER|||c.1667-119_1667-118insA|811|Postn|protein_coding|CODING|NM_015784|12|1)
intron_variant	Spg20	protein_coding	NM_001144987:c.1009-165_1009-164insCA		MODIFIER			chr3	55124589	55124589	C	CCA	het	intron_variant(MODIFIER|||c.1009-165_1009-164insCA|671|Spg20|protein_coding|CODING|NM_001144987|3|1),intron_variant(MODIFIER|||c.1009-165_1009-164insCA|671|Spg20|protein_coding|CODING|NM_144895|3|1),intron_variant(MODIFIER|||c.1009-1944_1009-1943insCA|614|Spg20|protein_coding|CODING|NM_001144988|3|1)
intron_variant	Dclk1	protein_coding	NM_019978:c.724-72_724-71insG		MODIFIER			chr3	55380708	55380708	C	CG	het	intron_variant(MODIFIER|||c.724-72_724-71insG|363|Dclk1|protein_coding|CODING|NM_001111053|3|1),intron_variant(MODIFIER|||c.724-72_724-71insG|740|Dclk1|protein_coding|CODING|NM_001195538|3|1),intron_variant(MODIFIER|||c.724-72_724-71insG|756|Dclk1|protein_coding|CODING|NM_019978|3|1)
intergenic_region					MODIFIER			chr3	56890360	56890360	CT	C	het	intergenic_region(MODIFIER||||||||||1)
intron_variant	Fam194a	protein_coding	NM_001081262:c.1287-43delG		MODIFIER			chr3	58623302	58623302	TC	T	het	intron_variant(MODIFIER|||c.1287-43delG|713|Fam194a|protein_coding|CODING|NM_001081262|9|1)
intron_variant	Fam194a	protein_coding	NM_001081262:c.1287-47_1287-48insAG		MODIFIER			chr3	58623307	58623307	C	CCT	het	intron_variant(MODIFIER|||c.1287-47_1287-48insAG|713|Fam194a|protein_coding|CODING|NM_001081262|9|1)
intron_variant	Fam194a	protein_coding	NM_001081262:c.1287-56delG		MODIFIER			chr3	58623315	58623315	TC	T	het	intron_variant(MODIFIER|||c.1287-56delG|713|Fam194a|protein_coding|CODING|NM_001081262|9|1)
intron_variant	Fam194a	protein_coding	NM_001081262:c.1287-65delG		MODIFIER			chr3	58623324	58623324	TC	T	het	intron_variant(MODIFIER|||c.1287-65delG|713|Fam194a|protein_coding|CODING|NM_001081262|9|1)
intron_variant	Fam194a	protein_coding	NM_001081262:c.1287-100_1287-101insTGG		MODIFIER			chr3	58623360	58623360	T	TCCA	het	intron_variant(MODIFIER|||c.1287-100_1287-101insTGG|713|Fam194a|protein_coding|CODING|NM_001081262|9|1)
intergenic_region					MODIFIER			chr3	58806634	58806634	TAG	T	het	intergenic_region(MODIFIER||||||||||1)
intron_variant	Med12l	protein_coding	NM_177855:c.557-120delA		MODIFIER			chr3	59068121	59068121	CA	C	het	intron_variant(MODIFIER|||c.557-120delA|2185|Med12l|protein_coding|CODING|NM_177855|4|1)
intergenic_region					MODIFIER			chr3	59783150	59783150	CT	C	het	intergenic_region(MODIFIER||||||||||1)
intergenic_region					MODIFIER			chr3	59839916	59839916	CT	C	het	intergenic_region(MODIFIER||||||||||1)
intron_variant	Aadac	protein_coding	NM_023383:c.136-99_136-98delCA		MODIFIER			chr3	60035711	60035711	TCA	T	het	intron_variant(MODIFIER|||c.136-99_136-98delCA|398|Aadac|protein_coding|CODING|NM_023383|1|1)
5_prime_UTR_variant	Mbnl1	protein_coding	NM_020007:c.-83_-84insTT		MODIFIER			chr3	60529547	60529547	C	CTT	het	5_prime_UTR_variant(MODIFIER||83|c.-83_-84insTT|341|Mbnl1|protein_coding|CODING|NM_001253708|2|1),5_prime_UTR_variant(MODIFIER||83|c.-83_-84insTT|381|Mbnl1|protein_coding|CODING|NM_020007|2|1),intron_variant(MODIFIER|||c.-103+56375_-103+56376insTT|289|Mbnl1|protein_coding|CODING|NM_001253713|2|1),intron_variant(MODIFIER|||c.-103+28125_-103+28126insTT|254|Mbnl1|protein_coding|CODING|NM_001253709|1…
5_prime_UTR_variant	Mbnl1	protein_coding	NM_020007:c.-56delA		MODIFIER			chr3	60529574	60529574	GA	G	het	5_prime_UTR_variant(MODIFIER||56|c.-56delA|341|Mbnl1|protein_coding|CODING|NM_001253708|2|1),5_prime_UTR_variant(MODIFIER||56|c.-56delA|381|Mbnl1|protein_coding|CODING|NM_020007|2|1),intron_variant(MODIFIER|||c.-103+56402delA|289|Mbnl1|protein_coding|CODING|NM_001253713|2|1),intron_variant(MODIFIER|||c.-103+28152delA|254|Mbnl1|protein_coding|CODING|NM_001253709|1|1),intron_variant(MODIFIER|||c.-1…
intergenic_region					MODIFIER			chr3	60860437	60860437	C	CCA	het	intergenic_region(MODIFIER||||||||||1)
intron_variant	Arhgef26	protein_coding	NM_001081295:c.1264-140_1264-139insT		MODIFIER			chr3	62377447	62377447	C	CT	het	intron_variant(MODIFIER|||c.1264-140_1264-139insT|869|Arhgef26|protein_coding|CODING|NM_001081295|3|1)
intron_variant	Arhgef26	protein_coding	NM_001081295:c.1320+37_1320+38delAC		MODIFIER			chr3	62377680	62377680	AAC	A	het	intron_variant(MODIFIER|||c.1320+37_1320+38delAC|869|Arhgef26|protein_coding|CODING|NM_001081295|4|1)
intron_variant	Dhx36	protein_coding	NM_028136:c.2010+28delT		MODIFIER			chr3	62479291	62479291	TA	T	het	intron_variant(MODIFIER|||c.2010+28delT|1001|Dhx36|protein_coding|CODING|NM_028136|17|1)
intron_variant	Dhx36	protein_coding	NM_028136:c.621+184_621+183insA		MODIFIER			chr3	62497906	62497906	C	CT	het	intron_variant(MODIFIER|||c.621+184_621+183insA|1001|Dhx36|protein_coding|CODING|NM_028136|4|1)
intron_variant	Mme	protein_coding	NM_008604:c.855+11_855+12insT		MODIFIER			chr3	63340160	63340160	A	AT	het	intron_variant(MODIFIER|||c.855+11_855+12insT|750|Mme|protein_coding|CODING|NM_008604|9|1)
intron_variant	Gmps	protein_coding	NM_001033300:c.422+58_422+59delTG		MODIFIER			chr3	63985754	63985754	CTG	C	het	intron_variant(MODIFIER|||c.422+58_422+59delTG|693|Gmps|protein_coding|CODING|NM_001033300|4|1)
intron_variant	Vmn2r5	protein_coding	NM_001104618:c.1137+161_1137+160insT		MODIFIER	rs216000196		chr3	64503587	64503587	T	TA	het	intron_variant(MODIFIER|||c.1137+161_1137+160insT|824|Vmn2r5|protein_coding|CODING|NM_001104618|2|1)
intron_variant	Kcnab1	protein_coding	NM_010597:c.906+28delG		MODIFIER			chr3	65358369	65358369	AG	A	het	intron_variant(MODIFIER|||c.906+28delG|401|Kcnab1|protein_coding|CODING|NM_010597|11|1)
intron_variant	Kcnab1	protein_coding	NM_010597:c.1028-98_1028-97delAC		MODIFIER			chr3	65371258	65371258	TAC	T	het	intron_variant(MODIFIER|||c.1028-98_1028-97delAC|401|Kcnab1|protein_coding|CODING|NM_010597|12|1)
intergenic_region					MODIFIER			chr3	65506192	65506192	AATAT	A	het	intergenic_region(MODIFIER||||||||||1)
intron_variant	Ccnl1	protein_coding	NM_019937:c.1250+72delT		MODIFIER			chr3	65947618	65947618	GA	G	het	intron_variant(MODIFIER|||c.1250+72delT|532|Ccnl1|protein_coding|CODING|NM_019937|10|1)
intron_variant	Veph1	protein_coding	NM_145820:c.-147-58_-147-51delATCTATCT		MODIFIER			chr3	66264216	66264216	GAGATAGAT	G	het	intron_variant(MODIFIER|||c.-147-58_-147-51delATCTATCT|833|Veph1|protein_coding|CODING|NM_145820|1|1)
intron_variant	Shox2	protein_coding	NM_013665:c.614-15delT		MODIFIER			chr3	66975546	66975546	CA	C	het	intron_variant(MODIFIER|||c.614-15delT|331|Shox2|protein_coding|CODING|NM_013665|3|1)
intron_variant	Gm21949	protein_coding	NM_001113419:c.10-461_10-460insGT		MODIFIER			chr3	68040732	68040732	G	GGT	het	intron_variant(MODIFIER|||c.10-461_10-460insGT|559|Gm21949|protein_coding|CODING|NM_001113419|1|1),intron_variant(MODIFIER|||c.10-461_10-460insGT|110|Iqcj|protein_coding|CODING|NM_177585|1|1)
intron_variant	Gm21949	protein_coding	NM_001113419:c.75-143delA		MODIFIER			chr3	68047094	68047094	CA	C	het	intron_variant(MODIFIER|||c.75-143delA|559|Gm21949|protein_coding|CODING|NM_001113419|2|1),intron_variant(MODIFIER|||c.75-143delA|110|Iqcj|protein_coding|CODING|NM_177585|2|1)
intron_variant	Gm21949	protein_coding	NM_001113419:c.976-232_976-231insA		MODIFIER			chr3	68595917	68595917	C	CA	het	intron_variant(MODIFIER|||c.67-232_67-231insA|256|Schip1|protein_coding|CODING|NM_001113420|1|1),intron_variant(MODIFIER|||c.976-232_976-231insA|559|Gm21949|protein_coding|CODING|NM_001113419|5|1),intron_variant(MODIFIER|||c.751-232_751-231insA|484|Schip1|protein_coding|CODING|NM_001113421|2|1),intron_variant(MODIFIER|||n.862-232_862-231insA||Schip1||CODING|NR_036665|2|1),intron_variant(MODIFIER|…
intron_variant	Ift80	protein_coding	NM_026641:c.1076+163_1076+162insC		MODIFIER			chr3	68939923	68939923	T	TG	het	intron_variant(MODIFIER|||c.1076+163_1076+162insC|777|Ift80|protein_coding|CODING|NM_026641|10|1)
intron_variant	Smc4	protein_coding	NM_133786:c.2013+96delT		MODIFIER			chr3	69026080	69026080	CT	C	hom	intron_variant(MODIFIER|||c.2013+96delT|1286|Smc4|protein_coding|CODING|NM_133786|13|1)
intron_variant	Nmd3	protein_coding	NM_133787:c.486+186delC		MODIFIER	rs219500857		chr3	69730718	69730718	AC	A	hom	intron_variant(MODIFIER|||c.486+186delC|503|Nmd3|protein_coding|CODING|NM_133787|6|1)
intron_variant	Nmd3	protein_coding	NM_133787:c.487-109_487-108insT		MODIFIER			chr3	69731455	69731455	G	GT	het	intron_variant(MODIFIER|||c.487-109_487-108insT|503|Nmd3|protein_coding|CODING|NM_133787|6|1)
intron_variant	Nmd3	protein_coding	NM_133787:c.871+101delT		MODIFIER			chr3	69740137	69740137	CT	C	het	intron_variant(MODIFIER|||c.871+101delT|503|Nmd3|protein_coding|CODING|NM_133787|10|1)
intron_variant	Sis	protein_coding	NM_001081137:c.4956+90_4956+91delGT		MODIFIER			chr3	72904169	72904169	TAC	T	het	intron_variant(MODIFIER|||c.4956+90_4956+91delGT|1818|Sis|protein_coding|CODING|NM_001081137|42|1)
intron_variant	Sis	protein_coding	NM_001081137:c.4240+28_4240+27insT		MODIFIER			chr3	72913162	72913162	T	TA	het	intron_variant(MODIFIER|||c.4240+28_4240+27insT|1818|Sis|protein_coding|CODING|NM_001081137|35|1)
intron_variant	Sis	protein_coding	NM_001081137:c.2272-25delA		MODIFIER	rs226588181		chr3	72934233	72934233	AT	A	het	intron_variant(MODIFIER|||c.2272-25delA|1818|Sis|protein_coding|CODING|NM_001081137|19|1)
intron_variant	Zbbx	protein_coding	NM_172515:c.1888+167delC		MODIFIER			chr3	75052205	75052205	TG	T	hom	intron_variant(MODIFIER|||c.1888+167delC|716|Zbbx|protein_coding|CODING|NM_172515|15|1)
intron_variant	Golim4	protein_coding	NM_175193:c.1821+121_1821+124delATAT		MODIFIER			chr3	75878521	75878521	CATAT	C	het	intron_variant(MODIFIER|||c.1821+121_1821+124delATAT|655|Golim4|protein_coding|CODING|NM_175193|14|1)
intron_variant	Golim4	protein_coding	NM_175193:c.1403-148_1403-149insA		MODIFIER			chr3	75890779	75890779	G	GT	het	intron_variant(MODIFIER|||c.1403-148_1403-149insA|655|Golim4|protein_coding|CODING|NM_175193|10|1)
intergenic_region					MODIFIER			chr3	78918458	78918458	CA	C	het	intergenic_region(MODIFIER||||||||||1)
intron_variant	Rapgef2	protein_coding	NM_001099624:c.54+94_54+93insTG		MODIFIER			chr3	79145677	79145677	G	GCA	het	intron_variant(MODIFIER|||c.54+94_54+93insTG|1494|Rapgef2|protein_coding|CODING|NM_001099624|1|1)
intron_variant	Pdgfc	protein_coding	NM_019971:c.495+43delT		MODIFIER			chr3	81175038	81175038	CT	C	het	intron_variant(MODIFIER|||c.495+43delT|345|Pdgfc|protein_coding|CODING|NM_019971|3|1)
intron_variant	Ctso	protein_coding	NM_177662:c.647+10_647+11delGT		MODIFIER			chr3	81946444	81946444	CGT	C	hom	intron_variant(MODIFIER|||c.647+10_647+11delGT|312|Ctso|protein_coding|CODING|NM_177662|5|1)
intron_variant	Tdo2	protein_coding	NM_019911:c.976+76delG		MODIFIER			chr3	81961356	81961356	AC	A	het	intron_variant(MODIFIER|||c.976+76delG|406|Tdo2|protein_coding|CODING|NM_019911|10|1)
intron_variant	Tdo2	protein_coding	NM_019911:c.432-15delT		MODIFIER			chr3	81968285	81968285	GA	G	het	intron_variant(MODIFIER|||c.432-15delT|406|Tdo2|protein_coding|CODING|NM_019911|5|1)
intron_variant	Map9	protein_coding	NM_001081230:c.1819-17delC		MODIFIER			chr3	82391110	82391110	AC	A	het	intron_variant(MODIFIER|||c.1819-17delC|646|Map9|protein_coding|CODING|NM_001081230|13|1)
intron_variant	Fgg	protein_coding	NM_133862:c.75+56_75+57insGAGA		MODIFIER			chr3	83008037	83008037	G	GGAGA	het	intron_variant(MODIFIER|||c.75+56_75+57insGAGA|436|Fgg|protein_coding|CODING|NM_133862|1|1)
intron_variant	Fga	protein_coding	NM_001111048:c.1660+37delC		MODIFIER			chr3	83032015	83032015	AC	A	hom	3_prime_UTR_variant(MODIFIER||23|c.*23delC|557|Fga|protein_coding|CODING|NM_010196|5|1),intron_variant(MODIFIER|||c.1660+37delC|789|Fga|protein_coding|CODING|NM_001111048|5|1)
intron_variant	Trim2	protein_coding	NM_001271725:c.783+41delG		MODIFIER	rs239021413		chr3	84192039	84192039	TC	T	het	intron_variant(MODIFIER|||c.783+41delG|770|Trim2|protein_coding|CODING|NM_001271725|5|1),intron_variant(MODIFIER|||c.705+41delG|744|Trim2|protein_coding|CODING|NM_001271726|5|1),intron_variant(MODIFIER|||c.705+41delG|744|Trim2|protein_coding|CODING|NM_001271727|5|1),intron_variant(MODIFIER|||c.705+41delG|744|Trim2|protein_coding|CODING|NM_001271728|5|1),intron_variant(MODIFIER|||c.756+41delG|761|…
intron_variant	Glt28d2	protein_coding	NM_177130:c.-26-106delT		MODIFIER	rs245820514		chr3	85872295	85872295	CA	C	het	intron_variant(MODIFIER|||c.-26-106delT|165|Glt28d2|protein_coding|CODING|NM_177130|1|1)
intergenic_region					MODIFIER			chr3	85916165	85916165	CA	C	het	intergenic_region(MODIFIER||||||||||1)
intron_variant	Sh3d19	protein_coding	NM_001082414:c.1712+30_1712+31insT		MODIFIER			chr3	86116906	86116906	G	GT	het	intron_variant(MODIFIER|||c.1712+30_1712+31insT|789|Sh3d19|protein_coding|CODING|NM_001082414|10|1)
intron_variant	Sh3d19	protein_coding	NM_001082414:c.1916-29delC		MODIFIER			chr3	86121104	86121104	AC	A	het	intron_variant(MODIFIER|||c.1916-29delC|789|Sh3d19|protein_coding|CODING|NM_001082414|11|1)
intron_variant	Rps3a1	protein_coding	NM_016959:c.673+152_673+151insGTGTGTGTGTGT		MODIFIER			chr3	86138331	86138331	T	TACACACACACAC	het	downstream_gene_variant(MODIFIER||459|||Snord73a||NON_CODING|NR_004417||1),intron_variant(MODIFIER|||c.673+152_673+151insGTGTGTGTGTGT|264|Rps3a1|protein_coding|CODING|NM_016959|5|1)
upstream_gene_variant	Cd1d2	protein_coding	NM_007640		MODIFIER	rs265342446		chr3	86986427	86986427	TG	T	het	upstream_gene_variant(MODIFIER||158||335|Cd1d2|protein_coding|CODING|NM_007640||1|WARNING_TRANSCRIPT_INCOMPLETE),upstream_gene_variant(MODIFIER||158|||Cd1d2||CODING|NR_038188||1),intergenic_region(MODIFIER||||||||||1)
intron_variant	Fcrl5	protein_coding	NM_183222:c.65-229_65-228insT		MODIFIER			chr3	87439958	87439958	C	CT	het	intron_variant(MODIFIER|||c.65-229_65-228insT|508|Fcrl5|protein_coding|CODING|NM_001113238|1|1),intron_variant(MODIFIER|||c.65-229_65-228insT|596|Fcrl5|protein_coding|CODING|NM_183222|1|1)
intron_variant	Arhgef11	protein_coding	NM_001003912:c.33-3406delT		MODIFIER			chr3	87680079	87680079	CT	C	het	intron_variant(MODIFIER|||c.33-3406delT|1552|Arhgef11|protein_coding|CODING|NM_001003912|1|1)
intron_variant	Ntrk1	protein_coding	NM_001033124:c.856+71delG		MODIFIER			chr3	87785896	87785896	AC	A	het	intron_variant(MODIFIER|||c.856+71delG|799|Ntrk1|protein_coding|CODING|NM_001033124|7|1)
intron_variant	Prcc	protein_coding	NM_033573:c.516+55_516+54insCTCTCT		MODIFIER	rs224602656		chr3	87872155	87872155	A	AAGAGAG	het	intron_variant(MODIFIER|||c.516+55_516+54insCTCTCT|491|Prcc|protein_coding|CODING|NM_033573|2|1)
intron_variant	Bcan	protein_coding	NM_007529:c.2138-190delA		MODIFIER			chr3	87989439	87989439	CT	C	het	intron_variant(MODIFIER|||c.2138-190delA|883|Bcan|protein_coding|CODING|NM_007529|10|1)
intergenic_region					MODIFIER			chr3	88381164	88381164	A	AG	hom	intergenic_region(MODIFIER||||||||||1)
downstream_gene_variant	Bglap	protein_coding	NM_007541		MODIFIER			chr3	88382369	88382369	GC	G	het	downstream_gene_variant(MODIFIER||1125||95|Bglap|protein_coding|CODING|NM_007541||1),downstream_gene_variant(MODIFIER||1457||52|Bglap|protein_coding|CODING|NM_001037939||1),intergenic_region(MODIFIER||||||||||1)
intergenic_region					MODIFIER			chr3	88429428	88429428	AGG	A	het	intergenic_region(MODIFIER||||||||||1)
intron_variant	Sema4a	protein_coding	NM_001163489:c.810+37delC		MODIFIER			chr3	88449950	88449950	CG	C	het	intron_variant(MODIFIER|||c.810+37delC|760|Sema4a|protein_coding|CODING|NM_001163489|8|1),intron_variant(MODIFIER|||c.810+37delC|760|Sema4a|protein_coding|CODING|NM_001163490|8|1),intron_variant(MODIFIER|||c.810+37delC|760|Sema4a|protein_coding|CODING|NM_001163491|8|1),intron_variant(MODIFIER|||c.810+37delC|760|Sema4a|protein_coding|CODING|NM_013658|8|1)
intron_variant	5830417I10Rik		NR_028359:n.793+220_793+221insT		MODIFIER			chr3	88789617	88789617	C	CT	het	intron_variant(MODIFIER|||n.793+220_793+221insT||5830417I10Rik||NON_CODING|NR_028359|4|1)
intron_variant	Gon4l	protein_coding	NM_001242372:c.5323-199_5323-198delAC		MODIFIER			chr3	88902557	88902557	TAC	T	hom	intron_variant(MODIFIER|||c.5323-199_5323-198delAC|2259|Gon4l|protein_coding|CODING|NM_001242372|26|1),intron_variant(MODIFIER|||c.5272-199_5272-198delAC|2242|Gon4l|protein_coding|CODING|NM_027389|25|1)
intron_variant	Ash1l	protein_coding	NM_138679:c.7040+49_7040+50delGT		MODIFIER			chr3	89053219	89053219	GGT	G	het	intron_variant(MODIFIER|||c.7040+49_7040+50delGT|2958|Ash1l|protein_coding|CODING|NM_138679|14|1)
intron_variant	Ash1l	protein_coding	NM_138679:c.8443-214_8443-213insTAGA		MODIFIER			chr3	89074510	89074510	C	CTAGA	hom	intron_variant(MODIFIER|||c.8443-214_8443-213insTAGA|2958|Ash1l|protein_coding|CODING|NM_138679|24|1)
intron_variant	Fam189b	protein_coding	NM_001014995:c.282+60delC		MODIFIER			chr3	89184267	89184267	AC	A	het	downstream_gene_variant(MODIFIER||1498||349|Scamp3|protein_coding|CODING|NM_011886||1),intron_variant(MODIFIER|||c.282+60delC|669|Fam189b|protein_coding|CODING|NM_001014995|2|1)
intron_variant	Krtcap2	protein_coding	NM_025327:c.291-126_291-125insCC		MODIFIER			chr3	89249444	89249444	T	TCC	het	intron_variant(MODIFIER|||c.291-126_291-125insCC|136|Krtcap2|protein_coding|CODING|NM_025327|4|1)
intron_variant	Krtcap2	protein_coding	NM_025327:c.291-103delG		MODIFIER			chr3	89249467	89249467	TG	T	het	intron_variant(MODIFIER|||c.291-103delG|136|Krtcap2|protein_coding|CODING|NM_025327|4|1)
intron_variant	Pbxip1	protein_coding	NM_146131:c.243+31delG		MODIFIER			chr3	89443546	89443546	CG	C	het	intron_variant(MODIFIER|||c.243+31delG|727|Pbxip1|protein_coding|CODING|NM_146131|4|1)
intron_variant	Pmvk	protein_coding	NM_026784:c.160-154delG		MODIFIER			chr3	89464141	89464141	TG	T	het	intron_variant(MODIFIER|||c.160-154delG|192|Pmvk|protein_coding|CODING|NM_026784|2|1),intron_variant(MODIFIER|||c.97-154delG|171|Pmvk|protein_coding|CODING|NM_027348|2|1)
intron_variant	Pmvk	protein_coding	NM_026784:c.313-88_313-87insC		MODIFIER			chr3	89467458	89467458	T	TC	het	intron_variant(MODIFIER|||c.313-88_313-87insC|192|Pmvk|protein_coding|CODING|NM_026784|3|1),intron_variant(MODIFIER|||c.250-88_250-87insC|171|Pmvk|protein_coding|CODING|NM_027348|3|1)
intron_variant	Kcnn3	protein_coding	NM_080466:c.936+51_936+52insGA		MODIFIER			chr3	89521454	89521454	C	CGA	het	intron_variant(MODIFIER|||c.936+51_936+52insGA|732|Kcnn3|protein_coding|CODING|NM_080466|1|1)
splice_acceptor_variant	Ubap2l	protein_coding	NM_001165983:c.591_592insTTTA		HIGH	rs212987067	Ubap2l:1.00(8);	chr3	90034178	90034178	C	CTAAA	het	splice_acceptor_variant(HIGH|||c.591_592insTTTA|1112|Ubap2l|protein_coding|CODING|NM_001165983|8|1),splice_acceptor_variant(HIGH|||c.591_592insTTTA|1107|Ubap2l|protein_coding|CODING|NM_001165984|8|1),splice_acceptor_variant(HIGH|||c.624_625insTTTA|1014|Ubap2l|protein_coding|CODING|NM_001165985|8|1),splice_acceptor_variant(HIGH|||c.624_625insTTTA|1014|Ubap2l|protein_coding|CODING|NM_001165986|8|1)…
upstream_gene_variant	Ubap2l	protein_coding	NM_001165983		MODIFIER			chr3	90052904	90052904	GT	G	het	5_prime_UTR_variant(MODIFIER||149|c.-149delT|253|4933434E20Rik|protein_coding|CODING|NM_025762|1|1),5_prime_UTR_variant(MODIFIER||149|c.-149delT|189|4933434E20Rik|protein_coding|CODING|NM_027500|1|1),upstream_gene_variant(MODIFIER||430||1112|Ubap2l|protein_coding|CODING|NM_001165983||1),upstream_gene_variant(MODIFIER||430||1014|Ubap2l|protein_coding|CODING|NM_001165985||1),upstream_gene_variant(M…
intron_variant	Nup210l	protein_coding	NM_029937:c.2543-60_2543-59delAC		MODIFIER			chr3	90169233	90169233	TAC	T	het	intron_variant(MODIFIER|||c.2543-60_2543-59delAC|1881|Nup210l|protein_coding|CODING|NM_029937|17|1)
intron_variant	Dennd4b	protein_coding	NM_201407:c.1852+51delT		MODIFIER			chr3	90271832	90271832	GT	G	het	intron_variant(MODIFIER|||c.1852+51delT|1510|Dennd4b|protein_coding|CODING|NM_201407|12|1)
intron_variant	Dennd4b	protein_coding	NM_201407:c.1852+52delG		MODIFIER			chr3	90271833	90271833	TG	T	het	intron_variant(MODIFIER|||c.1852+52delG|1510|Dennd4b|protein_coding|CODING|NM_201407|12|1)
intron_variant	Npr1	protein_coding	NM_008727:c.710-63_710-64insC		MODIFIER	rs232642645		chr3	90464073	90464073	A	AG	hom	intron_variant(MODIFIER|||c.710-63_710-64insC|1057|Npr1|protein_coding|CODING|NM_008727|1|1)
intron_variant	S100a13	protein_coding	NM_009113:c.339+147_339+148delGT		MODIFIER			chr3	90516188	90516188	GGT	G	het	upstream_gene_variant(MODIFIER||1859||94|S100a1|protein_coding|CODING|NM_011309||1),intron_variant(MODIFIER|||c.339+147_339+148delGT|160|S100a13|protein_coding|CODING|NM_009113|3|1)
non_coding_exon_variant	4930529C04Rik		NR_033593:n.1963_1968delAAAAAA		MODIFIER			chr3	91073623	91073623	CAAAAAA	C	het	non_coding_exon_variant(MODIFIER|||n.1963_1968delAAAAAA||4930529C04Rik||NON_CODING|NR_033593|1|1)
downstream_gene_variant	4930529C04Rik		NR_033593		MODIFIER			chr3	91075445	91075445	GT	G	het	downstream_gene_variant(MODIFIER||254|||4930529C04Rik||NON_CODING|NR_033593||1),intergenic_region(MODIFIER||||||||||1)
intron_variant	9130204L05Rik	protein_coding	NM_001101461:c.-6-110_-6-111insT		MODIFIER			chr3	91090522	91090522	T	TA	het	intron_variant(MODIFIER|||c.-6-110_-6-111insT|92|9130204L05Rik|protein_coding|CODING|NM_001101461|1|1)
intergenic_region					MODIFIER			chr3	92429484	92429484	CA	C	het	intergenic_region(MODIFIER||||||||||1)
3_prime_UTR_variant	Sprr1b	protein_coding	NM_009265:c.*145delT		MODIFIER			chr3	92436960	92436960	TA	T	het	3_prime_UTR_variant(MODIFIER||145|c.*145delT|153|Sprr1b|protein_coding|CODING|NM_009265|2|1)
disruptive_inframe_deletion	Ivl	protein_coding	NM_008412:p.Gln150_Gln152del/c.450_455delGCAGCA		MODERATE	rs257672974		chr3	92572301	92572301	TTGCTGC	T	het	disruptive_inframe_deletion(MODERATE||cagcagcaa/caa|p.Gln150_Gln152del/c.450_455delGCAGCA|468|Ivl|protein_coding|CODING|NM_008412|2|1)
intron_variant	Smcp	protein_coding	NM_008574:c.143-67delA		MODIFIER	rs237418068		chr3	92584624	92584624	CT	C	het	intron_variant(MODIFIER|||c.143-67delA|197|Smcp|protein_coding|CODING|NM_008574|1|1|WARNING_TRANSCRIPT_MULTIPLE_STOP_CODONS)
intergenic_region					MODIFIER	rs387722601		chr3	92607397	92607397	CAG	C	het	intergenic_region(MODIFIER||||||||||1)
frameshift_variant	Lce1e	protein_coding	NM_026811:p.Pro43_Val44fs/c.128_129insC		HIGH		Lce1e:1.00(1);	chr3	92707910	92707910	A	AG	het	frameshift_variant(HIGH||cct/ccCt|p.Pro43_Val44fs/c.128_129insC|143|Lce1e|protein_coding|CODING|NM_026811|2|1)
intron_variant	Them5	protein_coding	NM_025416:c.326-147delC		MODIFIER			chr3	94344261	94344261	GC	G	het	intron_variant(MODIFIER|||c.326-147delC|248|Them5|protein_coding|CODING|NM_025416|2|1)
intergenic_region					MODIFIER			chr3	94604359	94604359	A	AT	het	intergenic_region(MODIFIER||||||||||1)
intron_variant	Tuft1	protein_coding	NM_011656:c.61-3452_61-3453insT		MODIFIER	rs238446190		chr3	94642921	94642921	T	TA	het	intron_variant(MODIFIER|||c.61-3452_61-3453insT|390|Tuft1|protein_coding|CODING|NM_011656|1|1)
intron_variant	Cgn	protein_coding	NM_001037711:c.1864-11_1864-10delTT		MODIFIER			chr3	94770711	94770711	GAA	G	het	intron_variant(MODIFIER|||c.1864-11_1864-10delTT|1192|Cgn|protein_coding|CODING|NM_001037711|10|1)
intron_variant	Pogz	protein_coding	NM_172683:c.1670-58delG		MODIFIER			chr3	94874535	94874535	TG	T	het	intron_variant(MODIFIER|||c.1643-58delG|1400|Pogz|protein_coding|CODING|NM_001165948|10|1),intron_variant(MODIFIER|||c.1670-58delG|1409|Pogz|protein_coding|CODING|NM_172683|10|1)
intron_variant	Pip5k1a	protein_coding	NM_008847:c.1233+97delT		MODIFIER			chr3	95065714	95065714	GA	G	het	intron_variant(MODIFIER|||c.1233+97delT|546|Pip5k1a|protein_coding|CODING|NM_008847|10|1)
intron_variant	Sema6c	protein_coding	NM_001272024:c.121+29delG		MODIFIER			chr3	95164541	95164541	TG	T	hom	intron_variant(MODIFIER|||c.121+29delG|963|Sema6c|protein_coding|CODING|NM_001272024|4|1),intron_variant(MODIFIER|||c.121+29delG|931|Sema6c|protein_coding|CODING|NM_011351|1|1),intron_variant(MODIFIER|||n.454+29delG||Sema6c||CODING|NR_073549|2|1),intron_variant(MODIFIER|||n.468+29delG||Sema6c||CODING|NR_073550|2|1),intron_variant(MODIFIER|||n.517+29delG||Sema6c||CODING|NR_073551|3|1)
intron_variant	Sema6c	protein_coding	NM_001272024:c.977+79delC		MODIFIER			chr3	95169459	95169459	AC	A	hom	intron_variant(MODIFIER|||c.977+79delC|963|Sema6c|protein_coding|CODING|NM_001272024|12|1),intron_variant(MODIFIER|||c.977+79delC|931|Sema6c|protein_coding|CODING|NM_011351|9|1),intron_variant(MODIFIER|||n.1356+79delC||Sema6c||CODING|NR_073549|10|1),intron_variant(MODIFIER|||n.1370+79delC||Sema6c||CODING|NR_073550|10|1),intron_variant(MODIFIER|||n.1419+79delC||Sema6c||CODING|NR_073551|11|1)
intergenic_region					MODIFIER			chr3	95410282	95410282	CT	C	het	intergenic_region(MODIFIER||||||||||1)
intergenic_region					MODIFIER	rs250277359		chr3	95622977	95622977	GC	G	hom	intergenic_region(MODIFIER||||||||||1)
intron_variant	Adamtsl4	protein_coding	NM_144899:c.1127-51_1127-52insG		MODIFIER	rs243523688		chr3	95682397	95682397	A	AC	het	intron_variant(MODIFIER|||c.1127-51_1127-52insG|1036|Adamtsl4|protein_coding|CODING|NM_144899|6|1)
3_prime_UTR_variant	Ecm1	protein_coding	NM_007899:c.*41_*42insC		MODIFIER	rs247198566		chr3	95734198	95734198	A	AG	hom	3_prime_UTR_variant(MODIFIER||41|c.*41_*42insC|558|Ecm1|protein_coding|CODING|NM_001252653|11|1),3_prime_UTR_variant(MODIFIER||41|c.*41_*42insC|559|Ecm1|protein_coding|CODING|NM_007899|11|1)
intron_variant	Ecm1	protein_coding	NM_007899:c.1450-70delC		MODIFIER	rs261043082		chr3	95734539	95734539	TG	T	hom	intron_variant(MODIFIER|||c.1447-70delC|558|Ecm1|protein_coding|CODING|NM_001252653|10|1),intron_variant(MODIFIER|||c.1450-70delC|559|Ecm1|protein_coding|CODING|NM_007899|10|1)
intron_variant	Tars2	protein_coding	NM_027931:c.1416+25_1416+24insT		MODIFIER	rs230783485		chr3	95746510	95746510	C	CA	hom	intron_variant(MODIFIER|||c.1416+25_1416+24insT|697|Tars2|protein_coding|CODING|NM_001163617|11|1),intron_variant(MODIFIER|||c.1173+25_1173+24insT|642|Tars2|protein_coding|CODING|NM_001163618|9|1),intron_variant(MODIFIER|||c.1416+25_1416+24insT|723|Tars2|protein_coding|CODING|NM_027931|11|1),intron_variant(MODIFIER|||c.1036-340_1036-341insT|423|Tars2|protein_coding|CODING|NM_001163619|9|1)
downstream_gene_variant	Gm129	protein_coding	NM_001033302		MODIFIER	rs238486429		chr3	95878479	95878479	TA	T	het	downstream_gene_variant(MODIFIER||25||375|Gm129|protein_coding|CODING|NM_001033302||1),intron_variant(MODIFIER|||n.164+6795delA||C920021L13Rik||NON_CODING|NR_040446|1|1)
intron_variant	Aph1a	protein_coding	NM_146134:c.359-13delC		MODIFIER	rs246789998		chr3	95895434	95895434	TC	T	hom	intron_variant(MODIFIER|||c.359-13delC|247|Aph1a|protein_coding|CODING|NM_146104|3|1),intron_variant(MODIFIER|||c.359-13delC|265|Aph1a|protein_coding|CODING|NM_146134|3|1)
intron_variant	Car14	protein_coding	NM_011797:c.257-238delA		MODIFIER	rs258896574		chr3	95900622	95900622	GT	G	hom	intron_variant(MODIFIER|||c.257-238delA|337|Car14|protein_coding|CODING|NM_011797|3|1)
intron_variant	Anp32e	protein_coding	NM_023210:c.55-220delA		MODIFIER	rs230297825		chr3	95933688	95933688	CA	C	hom	intron_variant(MODIFIER|||c.55-220delA|248|Anp32e|protein_coding|CODING|NM_001253757|1|1),intron_variant(MODIFIER|||c.55-220delA|260|Anp32e|protein_coding|CODING|NM_023210|1|1),intron_variant(MODIFIER|||c.55-3431delA|137|Anp32e|protein_coding|CODING|NM_001253758|1|1)
downstream_gene_variant	Mtmr11	protein_coding	NM_181409		MODIFIER			chr3	96172459	96172459	TC	T	het	upstream_gene_variant(MODIFIER||90||424|Sf3b4|protein_coding|CODING|NM_153053||1),downstream_gene_variant(MODIFIER||742||700|Mtmr11|protein_coding|CODING|NM_181409||1),intergenic_region(MODIFIER||||||||||1)
intron_variant	Sv2a	protein_coding	NM_022030:c.804-86delG		MODIFIER			chr3	96188009	96188009	AG	A	het	intron_variant(MODIFIER|||c.804-86delG|742|Sv2a|protein_coding|CODING|NM_022030|3|1)
downstream_gene_variant	Ankrd34a	protein_coding	NM_001024851		MODIFIER			chr3	96599808	96599808	TG	T	het	upstream_gene_variant(MODIFIER||1324||337|Lix1l|protein_coding|CODING|NM_001163170||1),downstream_gene_variant(MODIFIER||31||495|Ankrd34a|protein_coding|CODING|NM_001024851||1),intergenic_region(MODIFIER||||||||||1)
intron_variant	Itga10	protein_coding	NM_001081053:c.909+44_909+45delGT		MODIFIER			chr3	96650594	96650594	CGT	C	het	intron_variant(MODIFIER|||c.909+44_909+45delGT|1167|Itga10|protein_coding|CODING|NM_001081053|8|1)
intron_variant	Pde4dip	protein_coding	NM_001039376:c.502-185delG		MODIFIER			chr3	97796992	97796992	AC	A	het	intron_variant(MODIFIER|||c.502-185delG|2446|Pde4dip|protein_coding|CODING|NM_001039376|4|1),intron_variant(MODIFIER|||c.142-185delG|2326|Pde4dip|protein_coding|CODING|NM_001110163|1|1)
intron_variant	Notch2	protein_coding	NM_010928:c.2479+28delG		MODIFIER	rs221776848		chr3	98115372	98115372	TG	T	het	intron_variant(MODIFIER|||c.2479+28delG|2473|Notch2|protein_coding|CODING|NM_010928|15|1)
intron_variant	Reg4	protein_coding	NM_026328:c.68-57delT		MODIFIER			chr3	98229726	98229726	GT	G	het	intron_variant(MODIFIER|||c.68-57delT|157|Reg4|protein_coding|CODING|NM_026328|2|1)
intergenic_region					MODIFIER			chr3	98580150	98580150	TG	T	het	intergenic_region(MODIFIER||||||||||1)
intron_variant	Spag17	protein_coding	NM_028892:c.444+70delA		MODIFIER			chr3	99967294	99967294	CA	C	het	intron_variant(MODIFIER|||c.444+70delA|2320|Spag17|protein_coding|CODING|NM_028892|4|1)
intron_variant	Spag17	protein_coding	NM_028892:c.*4+108delT		MODIFIER			chr3	100125549	100125549	AT	A	het	intron_variant(MODIFIER|||c.*4+108delT|2320|Spag17|protein_coding|CODING|NM_028892|48|1)
intron_variant	Cd101	protein_coding	NM_001167906:c.2012-38_2012-37delGT		MODIFIER			chr3	101008286	101008286	AAC	A	het	intron_variant(MODIFIER|||c.2000-38_2000-37delGT|1029|Cd101|protein_coding|CODING|NM_001099332|6|1),intron_variant(MODIFIER|||c.2012-38_2012-37delGT|1033|Cd101|protein_coding|CODING|NM_001167906|6|1)
intron_variant	Atp1a1	protein_coding	NM_144900:c.1332+60_1332+59insG		MODIFIER			chr3	101588946	101588946	A	AC	het	intron_variant(MODIFIER|||c.1332+60_1332+59insG|1023|Atp1a1|protein_coding|CODING|NM_144900|10|1)
3_prime_UTR_variant	Vangl1	protein_coding	NM_177545:c.*61_*62delAT		MODIFIER			chr3	102158174	102158174	CAT	C	het	3_prime_UTR_variant(MODIFIER||61|c.*61_*62delAT|526|Vangl1|protein_coding|CODING|NM_177545|8|1),3_prime_UTR_variant(MODIFIER||311|c.*311_*312delAT|393|Vangl1|protein_coding|CODING|NM_001165951|8|1)
splice_region_variant	Sycp1	protein_coding	NM_011516:c.226_227insT		LOW			chr3	102934263	102934263	T	TA	het	splice_region_variant(LOW|||c.226_227insT|993|Sycp1|protein_coding|CODING|NM_011516|4|1),intron_variant(MODIFIER|||c.226-2_226-3insT|993|Sycp1|protein_coding|CODING|NM_011516|4|1)
intron_variant	Nr1h5	protein_coding	NM_198658:c.64+60_64+61delGT		MODIFIER			chr3	102958258	102958258	GAC	G	het	intron_variant(MODIFIER|||c.64+60_64+61delGT|505|Nr1h5|protein_coding|CODING|NM_198658|2|1),intron_variant(MODIFIER|||c.64+60_64+61delGT|497|Nr1h5|protein_coding|CODING|NM_201619|2|1),intron_variant(MODIFIER|||c.64+60_64+61delGT|447|Nr1h5|protein_coding|CODING|NM_201622|2|1)
intron_variant	Trim33	protein_coding	NM_053170:c.832+37delA		MODIFIER			chr3	103311004	103311004	TA	T	het	intron_variant(MODIFIER|||c.832+37delA|1123|Trim33|protein_coding|CODING|NM_001079830|3|1),intron_variant(MODIFIER|||c.832+37delA|1140|Trim33|protein_coding|CODING|NM_053170|3|1)
intron_variant	Ap4b1	protein_coding	NM_001163552:c.113+29_113+30delCT		MODIFIER			chr3	103810085	103810085	ACT	A	het	upstream_gene_variant(MODIFIER||699||415|Dclre1b|protein_coding|CODING|NM_001025312||1),upstream_gene_variant(MODIFIER||699||541|Dclre1b|protein_coding|CODING|NM_133865||1),downstream_gene_variant(MODIFIER||1646|||Gm15471||NON_CODING|NR_040412||1),intron_variant(MODIFIER|||c.113+29_113+30delCT|738|Ap4b1|protein_coding|CODING|NM_001163552|2|1),intron_variant(MODIFIER|||c.113+29_113+30delCT|710|Ap4…
intron_variant	Ap4b1	protein_coding	NM_001163552:c.113+31_113+33delCCC		MODIFIER			chr3	103810087	103810087	TCCC	T	het	upstream_gene_variant(MODIFIER||701||415|Dclre1b|protein_coding|CODING|NM_001025312||1),upstream_gene_variant(MODIFIER||701||541|Dclre1b|protein_coding|CODING|NM_133865||1),downstream_gene_variant(MODIFIER||1648|||Gm15471||NON_CODING|NR_040412||1),intron_variant(MODIFIER|||c.113+31_113+33delCCC|738|Ap4b1|protein_coding|CODING|NM_001163552|2|1),intron_variant(MODIFIER|||c.113+31_113+33delCCC|710|A…
intron_variant	St7l	protein_coding	NM_153091:c.518+151_518+152insT		MODIFIER			chr3	104873726	104873726	C	CT	het	intron_variant(MODIFIER|||c.518+151_518+152insT|527|St7l|protein_coding|CODING|NM_001253702|4|1),intron_variant(MODIFIER|||c.518+151_518+152insT|481|St7l|protein_coding|CODING|NM_001253703|4|1),intron_variant(MODIFIER|||c.518+151_518+152insT|559|St7l|protein_coding|CODING|NM_153091|4|1),intron_variant(MODIFIER|||n.1373+151_1373+152insT||St7l||CODING|NR_045578|4|1)
intron_variant	Ddx20	protein_coding	NM_017397:c.1024+126_1024+125insT		MODIFIER			chr3	105682600	105682600	G	GA	het	intron_variant(MODIFIER|||c.1024+126_1024+125insT|825|Ddx20|protein_coding|CODING|NM_017397|7|1)
intron_variant	Adora3	protein_coding	NM_027025:c.41-69_41-68delTG		MODIFIER			chr3	105916687	105916687	CTG	C	het	intron_variant(MODIFIER|||c.41-69_41-68delTG|209|Adora3|protein_coding|CODING|NM_027025|2|1)
intron_variant	Adora3	protein_coding	NM_027025:c.550+75_550+76insG		MODIFIER			chr3	105920149	105920149	A	AG	het	intron_variant(MODIFIER|||c.550+75_550+76insG|209|Adora3|protein_coding|CODING|NM_027025|5|1)
intron_variant	Chia	protein_coding	NM_023186:c.480+51delT		MODIFIER			chr3	106122581	106122581	GT	G	het	intron_variant(MODIFIER|||c.480+51delT|473|Chia|protein_coding|CODING|NM_023186|5|1)
intron_variant	Chia	protein_coding	NM_023186:c.915+56_915+57delCA		MODIFIER			chr3	106129075	106129075	GCA	G	het	intron_variant(MODIFIER|||c.915+56_915+57delCA|473|Chia|protein_coding|CODING|NM_023186|8|1)
intron_variant	Chi3l3	protein_coding	NM_009892:c.481-89_481-90insAA		MODIFIER			chr3	106155881	106155881	A	ATT	het	intron_variant(MODIFIER|||c.481-89_481-90insAA|398|Chi3l3|protein_coding|CODING|NM_009892|5|1)
intron_variant	Chi3l3	protein_coding	NM_009892:c.314+29_314+28insCTTT		MODIFIER	rs213565529		chr3	106161145	106161145	C	CAAAG	het	intron_variant(MODIFIER|||c.314+29_314+28insCTTT|398|Chi3l3|protein_coding|CODING|NM_009892|4|1)
intron_variant	BC051070	protein_coding	NM_178412:c.76+125_76+124insTTCC		MODIFIER			chr3	106405831	106405831	G	GGGAA	het	intron_variant(MODIFIER|||c.76+125_76+124insTTCC|440|BC051070|protein_coding|CODING|NM_178412|1|1)
intron_variant	Dram2	protein_coding	NM_026013:c.200-146_200-145insT		MODIFIER			chr3	106565898	106565898	C	CT	het	intron_variant(MODIFIER|||c.200-146_200-145insT|180|Dram2|protein_coding|CODING|NM_001025582|4|1),intron_variant(MODIFIER|||c.200-146_200-145insT|267|Dram2|protein_coding|CODING|NM_026013|4|1)
intron_variant	Gstm7	protein_coding	NM_026672:c.37-93_37-94insGT		MODIFIER			chr3	107931483	107931483	A	AAC	het	intron_variant(MODIFIER|||c.37-93_37-94insGT|218|Gstm7|protein_coding|CODING|NM_026672|1|1)
intron_variant	Gnat2	protein_coding	NM_008141:c.461+19_461+22delGGGG		MODIFIER			chr3	108096525	108096525	CGGGG	C	het	intron_variant(MODIFIER|||c.461+19_461+22delGGGG|354|Gnat2|protein_coding|CODING|NM_008141|5|1)
3_prime_UTR_variant	Amigo1	protein_coding	NM_001004293:c.*2987delT		MODIFIER	rs258418558		chr3	108191651	108191651	CT	C	het	3_prime_UTR_variant(MODIFIER||2987|c.*2987delT|492|Amigo1|protein_coding|CODING|NM_001004293|2|1),3_prime_UTR_variant(MODIFIER||2987|c.*2987delT|492|Amigo1|protein_coding|CODING|NM_146137|2|1)
intron_variant	Psrc1	protein_coding	NM_001190161:c.987-23_987-22delCC		MODIFIER	rs235042290		chr3	108387575	108387575	ACC	A	het	intron_variant(MODIFIER|||c.987-23_987-22delCC|329|Psrc1|protein_coding|CODING|NM_001190161|7|1),intron_variant(MODIFIER|||c.987-23_987-22delCC|329|Psrc1|protein_coding|CODING|NM_019976|7|1)
intron_variant	5330417C22Rik	protein_coding	NM_001033304:c.1042+18delC		MODIFIER			chr3	108471950	108471950	AG	A	het	intron_variant(MODIFIER|||c.1042+18delC|911|5330417C22Rik|protein_coding|CODING|NM_001033304|9|1)
intron_variant	5330417C22Rik	protein_coding	NM_001033304:c.735+119_735+120delGG		MODIFIER			chr3	108474840	108474840	GCC	G	het	intron_variant(MODIFIER|||c.735+119_735+120delGG|911|5330417C22Rik|protein_coding|CODING|NM_001033304|7|1)
intron_variant	Stxbp3a	protein_coding	NM_011504:c.1536-143delG		MODIFIER			chr3	108795095	108795095	AC	A	het	intron_variant(MODIFIER|||c.1536-143delG|592|Stxbp3a|protein_coding|CODING|NM_011504|17|1)
intron_variant	Fam102b	protein_coding	NM_001163567:c.653-45_653-44delGT		MODIFIER			chr3	108980337	108980337	AAC	A	het	intron_variant(MODIFIER|||c.653-45_653-44delGT|370|Fam102b|protein_coding|CODING|NM_001163567|7|1)
intron_variant	Vav3	protein_coding	NM_020505:c.321+28delT		MODIFIER	rs260679154		chr3	109424134	109424134	AT	A	hom	intron_variant(MODIFIER|||c.321+28delT|847|Vav3|protein_coding|CODING|NM_020505|2|1)
intron_variant	Vav3	protein_coding	NM_020505:c.1260-61delA		MODIFIER			chr3	109527352	109527352	GA	G	het	intron_variant(MODIFIER|||c.1260-61delA|847|Vav3|protein_coding|CODING|NM_020505|13|1)
5_prime_UTR_variant	Ntng1	protein_coding	NM_030699:c.-75_-76delCA		MODIFIER			chr3	110135581	110135581	ATG	A	het	5_prime_UTR_variant(MODIFIER||74|c.-75_-76delCA|483|Ntng1|protein_coding|CODING|NM_001163348|2|1),5_prime_UTR_variant(MODIFIER||74|c.-75_-76delCA|438|Ntng1|protein_coding|CODING|NM_001163349|2|1),5_prime_UTR_variant(MODIFIER||74|c.-75_-76delCA|480|Ntng1|protein_coding|CODING|NM_001163350|2|1),5_prime_UTR_variant(MODIFIER||74|c.-75_-76delCA|364|Ntng1|protein_coding|CODING|NM_001163351|2|1),5_prime…
intron_variant	Amy2b	protein_coding	NM_001190403:c.570+203_570+204delAT		MODIFIER			chr3	113153220	113153220	AAT	A	het	intron_variant(MODIFIER|||c.570+203_570+204delAT|453|Amy2b|protein_coding|CODING|NM_001190403|4|1),intron_variant(MODIFIER|||c.504+979_504+980delAT|431|Amy2b|protein_coding|CODING|NM_001190404|3|1)
intron_variant	Amy1	protein_coding	NM_001110505:c.1101+177delC		MODIFIER			chr3	113561454	113561454	TG	T	het	intron_variant(MODIFIER|||c.1101+177delC|511|Amy1|protein_coding|CODING|NM_001110505|8|1),intron_variant(MODIFIER|||c.1101+177delC|511|Amy1|protein_coding|CODING|NM_007446|8|1)
upstream_gene_variant	S1pr1	protein_coding	NM_007901		MODIFIER			chr3	115716161	115716161	CA	C	het	upstream_gene_variant(MODIFIER||1107||382|S1pr1|protein_coding|CODING|NM_007901||1),intergenic_region(MODIFIER||||||||||1)
intron_variant	Extl2	protein_coding	NM_001163514:c.507+11delT		MODIFIER			chr3	116025405	116025405	CT	C	het	intron_variant(MODIFIER|||c.507+11delT|330|Extl2|protein_coding|CODING|NM_001163514|4|1),intron_variant(MODIFIER|||c.465+11delT|316|Extl2|protein_coding|CODING|NM_001163515|3|1),intron_variant(MODIFIER|||c.507+11delT|330|Extl2|protein_coding|CODING|NM_021388|4|1)
intron_variant	Hiat1	protein_coding	NM_008246:c.1266+16_1266+17delCA		MODIFIER			chr3	116633704	116633704	ATG	A	het	intron_variant(MODIFIER|||c.1266+16_1266+17delCA|490|Hiat1|protein_coding|CODING|NM_008246|11|1)
intron_variant	Agl	protein_coding	NM_001081326:c.-68-25delT		MODIFIER			chr3	116807441	116807441	TA	T	het	intron_variant(MODIFIER|||c.-68-25delT|1532|Agl|protein_coding|CODING|NM_001081326|1|1)
intron_variant	Palmd	protein_coding	NM_023245:c.251+96_251+97delTG		MODIFIER			chr3	116947813	116947813	GCA	G	het	intron_variant(MODIFIER|||c.251+96_251+97delTG|551|Palmd|protein_coding|CODING|NM_023245|3|1)
intergenic_region					MODIFIER			chr3	118436157	118436157	G	GCT	het	intergenic_region(MODIFIER||||||||||1)
intron_variant	Dpyd	protein_coding	NM_170778:c.2766+87delT		MODIFIER			chr3	119412363	119412363	AT	A	het	intron_variant(MODIFIER|||c.2766+87delT|1025|Dpyd|protein_coding|CODING|NM_170778|21|1)
intergenic_region					MODIFIER			chr3	119709905	119709905	CAA	C	het	intergenic_region(MODIFIER||||||||||1)
intron_variant	Rwdd3	protein_coding	NM_025637:c.789+156_789+155insT		MODIFIER			chr3	121158612	121158612	G	GA	het	intron_variant(MODIFIER|||c.789+156_789+155insT|339|Rwdd3|protein_coding|CODING|NM_025637|4|1),intron_variant(MODIFIER|||c.573+156_573+155insT|267|Rwdd3|protein_coding|CODING|NM_028456|2|1)
intron_variant	Slc44a3	protein_coding	NM_145394:c.1491+32_1491+33delGG		MODIFIER			chr3	121486228	121486228	ACC	A	het	intron_variant(MODIFIER|||c.1491+32_1491+33delGG|656|Slc44a3|protein_coding|CODING|NM_145394|12|1)
intron_variant	Abca4	protein_coding	NM_007378:c.3862+221delC		MODIFIER			chr3	122133321	122133321	AC	A	het	intron_variant(MODIFIER|||c.3862+221delC|2310|Abca4|protein_coding|CODING|NM_007378|26|1)
intron_variant	Abca4	protein_coding	NM_007378:c.6727-58_6727-57delGG		MODIFIER			chr3	122176015	122176015	TGG	T	het	intron_variant(MODIFIER|||c.6727-58_6727-57delGG|2310|Abca4|protein_coding|CODING|NM_007378|48|1)
intergenic_region					MODIFIER			chr3	122229991	122229991	CT	C	het	intergenic_region(MODIFIER||||||||||1)
intron_variant	1810037I17Rik	protein_coding	NM_024461:c.198-275_198-274insG		MODIFIER	rs244633747		chr3	122925203	122925203	T	TG	het	upstream_gene_variant(MODIFIER||1088|||4933405D12Rik||NON_CODING|NR_046036||1),intron_variant(MODIFIER|||c.198-275_198-274insG|65|1810037I17Rik|protein_coding|CODING|NM_024461|1|1)
splice_region_variant	Usp53	protein_coding	NM_133857:c.570_571insT		LOW			chr3	122959141	122959141	T	TA	het	splice_region_variant(LOW|||c.570_571insT|1069|Usp53|protein_coding|CODING|NM_133857|6|1),intron_variant(MODIFIER|||c.570-4_570-5insT|1069|Usp53|protein_coding|CODING|NM_133857|6|1)
intron_variant	Sec24d	protein_coding	NM_027135:c.2497-123_2497-109delACACACACACCACAC		MODIFIER			chr3	123358713	123358713	AACACACACACCACAC	A	het	intron_variant(MODIFIER|||c.2497-123_2497-109delACACACACACCACAC|1032|Sec24d|protein_coding|CODING|NM_027135|19|1)
intron_variant	1700003H04Rik		NR_015460:n.115-114_115-113delAC		MODIFIER			chr3	124580092	124580092	AGT	A	het	intron_variant(MODIFIER|||n.115-114_115-113delAC||1700003H04Rik||NON_CODING|NR_015460|1|1)
intron_variant	Camk2d	protein_coding	NM_001025439:c.984+1113_984+1114insT		MODIFIER			chr3	126802873	126802873	G	GT	het	intron_variant(MODIFIER|||c.984+1113_984+1114insT|512|Camk2d|protein_coding|CODING|NM_001025439|13|1),intron_variant(MODIFIER|||c.984+1113_984+1114insT|499|Camk2d|protein_coding|CODING|NM_001025438|13|1),intron_variant(MODIFIER|||c.984+1113_984+1114insT|478|Camk2d|protein_coding|CODING|NM_023813|13|1)
intergenic_region					MODIFIER	rs229693259		chr3	127012792	127012792	TCTCA	T	hom	intergenic_region(MODIFIER||||||||||1)
intergenic_region					MODIFIER			chr3	127023240	127023240	AG	A	het	intergenic_region(MODIFIER||||||||||1)
intron_variant	4930422G04Rik	protein_coding	NM_197997:c.2352+11_2352+12insT		MODIFIER			chr3	127573335	127573335	A	AT	het	intron_variant(MODIFIER|||c.2352+11_2352+12insT|1863|4930422G04Rik|protein_coding|CODING|NM_197997|8|1)
intron_variant	Ap1ar	protein_coding	NM_145964:c.431+147_431+148delTG		MODIFIER			chr3	127813091	127813091	GCA	G	het	intron_variant(MODIFIER|||c.431+147_431+148delTG|298|Ap1ar|protein_coding|CODING|NM_145964|7|1)
intergenic_region					MODIFIER			chr3	129462789	129462789	TA	T	het	intergenic_region(MODIFIER||||||||||1)
intron_variant	Egf	protein_coding	NM_010113:c.2756-134_2756-133delCC		MODIFIER			chr3	129693172	129693172	TGG	T	het	intron_variant(MODIFIER|||c.2756-134_2756-133delCC|1217|Egf|protein_coding|CODING|NM_010113|18|1)
intron_variant	Sec24b	protein_coding	NM_207209:c.2075+85delT		MODIFIER			chr3	129999426	129999426	CA	C	het	intron_variant(MODIFIER|||c.2075+85delT|1251|Sec24b|protein_coding|CODING|NM_207209|11|1)
inframe_deletion	Sec24b	protein_coding	NM_207209:p.Gln251del/c.751_753delCAG		MODERATE			chr3	130040794	130040794	TCTG	T	het	inframe_deletion(MODERATE||cag/|p.Gln251del/c.751_753delCAG|1251|Sec24b|protein_coding|CODING|NM_207209|2|1)
intergenic_region					MODIFIER			chr3	130069019	130069019	AG	A	het	intergenic_region(MODIFIER||||||||||1)
intergenic_region					MODIFIER			chr3	130069021	130069021	TA	T	het	intergenic_region(MODIFIER||||||||||1)
intron_variant	Lef1	protein_coding	NM_010703:c.542-83_542-82insT		MODIFIER			chr3	131189251	131189251	G	GT	het	intron_variant(MODIFIER|||c.542-83_542-82insT|384|Lef1|protein_coding|CODING|NM_001276402|4|1),intron_variant(MODIFIER|||c.344-83_344-82insT|331|Lef1|protein_coding|CODING|NM_001276403|4|1),intron_variant(MODIFIER|||c.542-83_542-82insT|397|Lef1|protein_coding|CODING|NM_010703|4|1)
intron_variant	Lef1	protein_coding	NM_010703:c.716+213_716+214delCC		MODIFIER			chr3	131191318	131191318	ACC	A	hom	intron_variant(MODIFIER|||c.633-1810_633-1809delCC|384|Lef1|protein_coding|CODING|NM_001276402|5|1),intron_variant(MODIFIER|||c.518+213_518+214delCC|331|Lef1|protein_coding|CODING|NM_001276403|6|1),intron_variant(MODIFIER|||c.716+213_716+214delCC|397|Lef1|protein_coding|CODING|NM_010703|6|1)
intron_variant	Bdh2	protein_coding	NM_001172055:c.448+39_448+40delAC		MODIFIER			chr3	135295326	135295326	TAC	T	het	intron_variant(MODIFIER|||c.448+39_448+40delAC|255|Bdh2|protein_coding|CODING|NM_001172055|6|1),intron_variant(MODIFIER|||c.418+39_418+40delAC|245|Bdh2|protein_coding|CODING|NM_027208|6|1)
intron_variant	Slc9b2	protein_coding	NM_178877:c.1146+76delT		MODIFIER	rs387083723		chr3	135329992	135329992	GT	G	het	intron_variant(MODIFIER|||c.1146+76delT|547|Slc9b2|protein_coding|CODING|NM_178877|9|1)
intron_variant	Slc9b1	protein_coding	NM_028946:c.1090-76delA		MODIFIER			chr3	135392023	135392023	TA	T	het	intron_variant(MODIFIER|||c.1090-76delA|565|Slc9b1|protein_coding|CODING|NM_028946|9|1)
intron_variant	Slc9b1	protein_coding	NM_028946:c.1240-84delA		MODIFIER	rs228492609		chr3	135393875	135393875	CA	C	het	intron_variant(MODIFIER|||c.1240-84delA|565|Slc9b1|protein_coding|CODING|NM_028946|10|1)
intron_variant	Manba	protein_coding	NM_027288:c.2015-57_2015-56insCTCT		MODIFIER			chr3	135566430	135566430	A	ACTCT	het	intron_variant(MODIFIER|||c.2015-57_2015-56insCTCT|879|Manba|protein_coding|CODING|NM_027288|14|1)
intergenic_region					MODIFIER			chr3	135728738	135728738	C	CA	het	intergenic_region(MODIFIER||||||||||1)
intron_variant	Slc39a8	protein_coding	NM_001135149:c.1055-91_1055-89delATT		MODIFIER			chr3	135884510	135884510	AATT	A	het	intron_variant(MODIFIER|||c.1055-91_1055-89delATT|462|Slc39a8|protein_coding|CODING|NM_001135149|7|1),intron_variant(MODIFIER|||c.1055-91_1055-89delATT|462|Slc39a8|protein_coding|CODING|NM_001135150|7|1),intron_variant(MODIFIER|||c.1055-91_1055-89delATT|462|Slc39a8|protein_coding|CODING|NM_026228|7|1)
intron_variant	Emcn	protein_coding	NM_001163522:c.689+84_689+85insATATATAT		MODIFIER			chr3	137422365	137422365	A	AATATATAT	het	intron_variant(MODIFIER|||c.689+84_689+85insATATATAT|261|Emcn|protein_coding|CODING|NM_001163522|9|1),intron_variant(MODIFIER|||c.650+84_650+85insATATATAT|248|Emcn|protein_coding|CODING|NM_016885|8|1)
intron_variant	4930579F01Rik	protein_coding	NM_001163385:c.809-102_809-101delCC		MODIFIER			chr3	138164635	138164635	TGG	T	het	intron_variant(MODIFIER|||c.809-102_809-101delCC|325|4930579F01Rik|protein_coding|CODING|NM_001163385|7|1),intron_variant(MODIFIER|||c.434-102_434-101delCC|200|4930579F01Rik|protein_coding|CODING|NM_001163386|7|1)
intron_variant	4930579F01Rik	protein_coding	NM_001163385:c.64+144delC		MODIFIER			chr3	138185999	138185999	TG	T	het	intron_variant(MODIFIER|||c.64+144delC|325|4930579F01Rik|protein_coding|CODING|NM_001163385|1|1),intron_variant(MODIFIER|||c.-312+261delC|200|4930579F01Rik|protein_coding|CODING|NM_001163386|1|1)
intron_variant	Adh6a	protein_coding	NM_026945:c.568-66delT		MODIFIER			chr3	138325849	138325849	AT	A	het	intron_variant(MODIFIER|||c.568-66delT|375|Adh6a|protein_coding|CODING|NM_026945|5|1)
intron_variant	Adh4	protein_coding	NM_011996:c.120+109delT		MODIFIER			chr3	138418334	138418334	CT	C	het	intron_variant(MODIFIER|||c.120+109delT|377|Adh4|protein_coding|CODING|NM_011996|2|1)
intron_variant	Metap1	protein_coding	NM_175224:c.114+99delC		MODIFIER	rs254226901		chr3	138489158	138489158	CG	C	hom	intron_variant(MODIFIER|||c.114+99delC|386|Metap1|protein_coding|CODING|NM_175224|1|1)
intron_variant	Tspan5	protein_coding	NM_019571:c.82-39717delT		MODIFIER			chr3	138828628	138828628	CT	C	het	intron_variant(MODIFIER|||c.82-39717delT|268|Tspan5|protein_coding|CODING|NM_019571|1|1)
intron_variant	Tspan5	protein_coding	NM_019571:c.82-132_82-131insT		MODIFIER			chr3	138868213	138868213	G	GT	het	intron_variant(MODIFIER|||c.82-132_82-131insT|268|Tspan5|protein_coding|CODING|NM_019571|1|1)
splice_region_variant	Pdlim5	protein_coding	NM_001190852:c.384delT		LOW			chr3	142304471	142304471	TA	T	het	splice_region_variant(LOW|||c.384delT|614|Pdlim5|protein_coding|CODING|NM_001190852|5|1),splice_region_variant(LOW|||c.342delT|214|Pdlim5|protein_coding|CODING|NM_001190853|7|1),splice_region_variant(LOW|||c.384delT|482|Pdlim5|protein_coding|CODING|NM_001190854|5|1),splice_region_variant(LOW|||c.384delT|526|Pdlim5|protein_coding|CODING|NM_001190855|5|1),splice_region_variant(LOW|||c.384delT|574|P…
intron_variant	Gbp5	protein_coding	NM_153564:c.190+159_190+160delCT		MODIFIER			chr3	142500904	142500904	GCT	G	het	intron_variant(MODIFIER|||c.190+159_190+160delCT|590|Gbp5|protein_coding|CODING|NM_153564|2|1)
intron_variant	Gbp3	protein_coding	NM_018734:c.300+56_300+57insC		MODIFIER			chr3	142564288	142564288	A	AC	het	intron_variant(MODIFIER|||c.300+56_300+57insC|620|Gbp3|protein_coding|CODING|NM_018734|3|1)
intron_variant	Ccbl2	protein_coding	NM_173763:c.201+42delG		MODIFIER			chr3	142720546	142720546	TG	T	het	intron_variant(MODIFIER|||c.201+42delG|420|Ccbl2|protein_coding|CODING|NM_173763|4|1)
intergenic_region					MODIFIER			chr3	142963792	142963792	CAAAA	C	het	intergenic_region(MODIFIER||||||||||1)
intron_variant	Lmo4	protein_coding	NM_001161769:c.489+121delT		MODIFIER			chr3	144193774	144193774	TA	T	het	intron_variant(MODIFIER|||c.489+121delT|165|Lmo4|protein_coding|CODING|NM_001161769|4|1),intron_variant(MODIFIER|||c.489+121delT|165|Lmo4|protein_coding|CODING|NM_001161770|3|1),intron_variant(MODIFIER|||c.489+121delT|165|Lmo4|protein_coding|CODING|NM_010723|4|1)
intron_variant	Clca4	protein_coding	NM_139148:c.1476+88delT		MODIFIER			chr3	144836475	144836475	CA	C	het	intron_variant(MODIFIER|||c.1476+88delT|1044|Clca4|protein_coding|CODING|NM_139148|9|1)
intron_variant	Clca4	protein_coding	NM_139148:c.964-50_964-51insACAT		MODIFIER	rs239039413		chr3	144839311	144839311	C	CATGT	het	intron_variant(MODIFIER|||c.964-50_964-51insACAT|1044|Clca4|protein_coding|CODING|NM_139148|6|1)
intergenic_region					MODIFIER			chr3	144863897	144863897	C	CA	het	intergenic_region(MODIFIER||||||||||1)
intron_variant	AI747448	protein_coding	NM_001033199:c.306+50_306+49insT		MODIFIER			chr3	144928475	144928475	C	CA	het	intron_variant(MODIFIER|||c.306+50_306+49insT|925|AI747448|protein_coding|CODING|NM_001033199|2|1)
intron_variant	Clca6	protein_coding	NM_207208:c.2128+53delT		MODIFIER			chr3	144954880	144954880	CA	C	het	intron_variant(MODIFIER|||c.2128+53delT|925|Clca6|protein_coding|CODING|NM_207208|12|1)
intron_variant	Odf2l	protein_coding	NM_001162538:c.502-71_502-70delGG		MODIFIER			chr3	145128818	145128818	TGG	T	het	intron_variant(MODIFIER|||c.502-71_502-70delGG|642|Odf2l|protein_coding|CODING|NM_001162538|6|1),intron_variant(MODIFIER|||c.373-71_373-70delGG|546|Odf2l|protein_coding|CODING|NM_001162539|5|1),intron_variant(MODIFIER|||c.502-71_502-70delGG|589|Odf2l|protein_coding|CODING|NM_025714|6|1)
splice_region_variant	Col24a1	protein_coding	NM_027770:c.2980_2981insT		LOW			chr3	145441814	145441814	G	GT	het	splice_region_variant(LOW|||c.2980_2981insT|1733|Col24a1|protein_coding|CODING|NM_027770|31|1),intron_variant(MODIFIER|||c.2979+6_2979+7insT|1733|Col24a1|protein_coding|CODING|NM_027770|31|1)
intron_variant	Wdr63	protein_coding	NM_172864:c.1765-49delA		MODIFIER			chr3	146062388	146062388	AT	A	hom	intron_variant(MODIFIER|||c.1765-49delA|923|Wdr63|protein_coding|CODING|NM_172864|15|1)
intergenic_region					MODIFIER	rs220063731		chr3	150073702	150073702	G	GTCTT	het	intergenic_region(MODIFIER||||||||||1)
intron_variant	Ifi44	protein_coding	NM_133871:c.676-39delA		MODIFIER			chr3	151745675	151745675	CT	C	het	intron_variant(MODIFIER|||c.676-39delA|422|Ifi44|protein_coding|CODING|NM_133871|4|1)
intron_variant	Gipc2	protein_coding	NM_016867:c.607+68_607+69delTG		MODIFIER			chr3	152127966	152127966	TCA	T	het	intron_variant(MODIFIER|||c.607+68_607+69delTG|314|Gipc2|protein_coding|CODING|NM_016867|3|1)
intron_variant	Fam73a	protein_coding	NM_174868:c.900+125_900+126delTG		MODIFIER	rs255134602		chr3	152296990	152296990	GCA	G	het	intron_variant(MODIFIER|||c.900+125_900+126delTG|536|Fam73a|protein_coding|CODING|NM_001162375|8|1),intron_variant(MODIFIER|||c.900+125_900+126delTG|600|Fam73a|protein_coding|CODING|NM_174868|8|1)
intron_variant	Fam73a	protein_coding	NM_174868:c.415-101_415-100delGT		MODIFIER			chr3	152322575	152322575	GAC	G	het	intron_variant(MODIFIER|||c.415-101_415-100delGT|536|Fam73a|protein_coding|CODING|NM_001162375|4|1),intron_variant(MODIFIER|||c.415-101_415-100delGT|600|Fam73a|protein_coding|CODING|NM_174868|4|1)
intron_variant	Slc44a5	protein_coding	NM_001081263:c.1067+88_1067+89delGT		MODIFIER	rs254881749		chr3	154253827	154253827	GGT	G	het	intron_variant(MODIFIER|||c.1067+88_1067+89delGT|710|Slc44a5|protein_coding|CODING|NM_001081263|12|1)
intergenic_region					MODIFIER			chr3	154765434	154765434	ACACC	A	het	intergenic_region(MODIFIER||||||||||1)
intergenic_region					MODIFIER			chr3	154765436	154765436	ACCCC	A	het	intergenic_region(MODIFIER||||||||||1)
intergenic_region					MODIFIER			chr3	154765448	154765448	CCCCG	C	het	intergenic_region(MODIFIER||||||||||1)
intron_variant	Lrriq3	protein_coding	NM_028938:c.1000+193_1000+196delTTAT		MODIFIER	rs263983385		chr3	155164231	155164231	CTTAT	C	hom	intron_variant(MODIFIER|||c.1000+193_1000+196delTTAT|633|Lrriq3|protein_coding|CODING|NM_028938|6|1)
intron_variant	Ankrd13c	protein_coding	NM_001013806:c.1215+68delG		MODIFIER	rs387249480		chr3	157994825	157994825	TG	T	het	intron_variant(MODIFIER|||c.1215+68delG|541|Ankrd13c|protein_coding|CODING|NM_001013806|9|1)
intron_variant	Lrrc7	protein_coding	NM_001081358:c.1221+61_1221+60insTAA		MODIFIER			chr3	158181480	158181480	T	TTTA	het	intron_variant(MODIFIER|||c.1221+61_1221+60insTAA|1542|Lrrc7|protein_coding|CODING|NM_001081358|15|1)
intron_variant	Depdc1a	protein_coding	NM_001172092:c.772+22_772+23delGT		MODIFIER			chr3	159516971	159516971	AGT	A	het	intron_variant(MODIFIER|||c.772+22_772+23delGT|806|Depdc1a|protein_coding|CODING|NM_001172092|6|1),intron_variant(MODIFIER|||c.772+22_772+23delGT|529|Depdc1a|protein_coding|CODING|NM_001172093|6|1),intron_variant(MODIFIER|||c.772+22_772+23delGT|804|Depdc1a|protein_coding|CODING|NM_029523|6|1)
intron_variant	Depdc1a	protein_coding	NM_001172092:c.1917+202_1917+203insC		MODIFIER			chr3	159524150	159524150	G	GC	het	intron_variant(MODIFIER|||c.1917+202_1917+203insC|806|Depdc1a|protein_coding|CODING|NM_001172092|9|1),intron_variant(MODIFIER|||c.1086+202_1086+203insC|529|Depdc1a|protein_coding|CODING|NM_001172093|8|1),intron_variant(MODIFIER|||c.1917+202_1917+203insC|804|Depdc1a|protein_coding|CODING|NM_029523|9|1)
intron_variant	Rpe65	protein_coding	NM_029987:c.644-167delG		MODIFIER			chr3	159613970	159613970	AG	A	het	intron_variant(MODIFIER|||c.644-167delG|533|Rpe65|protein_coding|CODING|NM_029987|6|1)
intergenic_region					MODIFIER	rs230849663		chr4	3247296	3247296	G	GA	het	intergenic_region(MODIFIER||||||||||1)
intergenic_region					MODIFIER			chr4	3247484	3247484	T	TG	het	intergenic_region(MODIFIER||||||||||1)
intergenic_region					MODIFIER			chr4	3973093	3973093	ATT	A	hom	intergenic_region(MODIFIER||||||||||1)
downstream_gene_variant	Fam110b	protein_coding	NM_173426		MODIFIER			chr4	5799947	5799947	G	GA	het	downstream_gene_variant(MODIFIER||4||366|Fam110b|protein_coding|CODING|NM_173426||1),intergenic_region(MODIFIER||||||||||1)
intron_variant	Sdcbp	protein_coding	NM_001098227:c.753+34delT		MODIFIER			chr4	6393150	6393150	CT	C	het	intron_variant(MODIFIER|||c.753+34delT|299|Sdcbp|protein_coding|CODING|NM_001098227|7|1),intron_variant(MODIFIER|||c.750+34delT|298|Sdcbp|protein_coding|CODING|NM_016807|7|1)
intron_variant	Chd7	protein_coding	NM_001277149:c.3172-15delC		MODIFIER			chr4	8828216	8828216	GC	G	het	intron_variant(MODIFIER|||c.3172-15delC|2986|Chd7|protein_coding|CODING|NM_001277149|12|1)
intron_variant	Chd7	protein_coding	NM_001277149:c.5505-26_5505-25insT		MODIFIER			chr4	8853147	8853147	C	CT	het	intron_variant(MODIFIER|||c.5505-26_5505-25insT|2986|Chd7|protein_coding|CODING|NM_001277149|26|1)
intron_variant	Asph	protein_coding	NM_023066:c.926-17_926-18insC		MODIFIER	rs251295564		chr4	9542327	9542327	A	AG	het	intron_variant(MODIFIER|||c.878-17_878-18insC|725|Asph|protein_coding|CODING|NM_001177849|12|1),intron_variant(MODIFIER|||c.926-17_926-18insC|741|Asph|protein_coding|CODING|NM_023066|13|1)
downstream_gene_variant	Ndufaf6	protein_coding	NM_001085493		MODIFIER	rs215772361		chr4	11050962	11050962	GACAC	G	hom	downstream_gene_variant(MODIFIER||83||333|Ndufaf6|protein_coding|CODING|NM_001085493||1),intergenic_region(MODIFIER||||||||||1)
intron_variant	Ccne2	protein_coding	NM_001037134:c.318-178_318-177insA		MODIFIER			chr4	11194841	11194841	T	TA	het	intron_variant(MODIFIER|||c.318-178_318-177insA|404|Ccne2|protein_coding|CODING|NM_001037134|5|1),intron_variant(MODIFIER|||c.315-178_315-177insA|403|Ccne2|protein_coding|CODING|NM_009830|5|1)
splice_region_variant	Ints8	protein_coding	NM_001159595:c.2763delT		LOW			chr4	11209280	11209280	CA	C	het	splice_region_variant(LOW|||c.2763delT|995|Ints8|protein_coding|CODING|NM_001159595|24|1),splice_region_variant(LOW|||c.2763delT|995|Ints8|protein_coding|CODING|NM_178112|24|1),intron_variant(MODIFIER|||c.2763-5delT|995|Ints8|protein_coding|CODING|NM_001159595|24|1),intron_variant(MODIFIER|||c.2763-5delT|995|Ints8|protein_coding|CODING|NM_178112|24|1)
intron_variant	1110037F02Rik	protein_coding	NM_001081183:c.179+20_179+21insT		MODIFIER			chr4	11494898	11494898	G	GT	het	intron_variant(MODIFIER|||c.179+20_179+21insT|1861|1110037F02Rik|protein_coding|CODING|NM_001081183|2|1)
intron_variant	Rad54b	protein_coding	NM_001039556:c.878+107_878+108delGT		MODIFIER			chr4	11598100	11598100	AGT	A	het	intron_variant(MODIFIER|||c.878+107_878+108delGT|886|Rad54b|protein_coding|CODING|NM_001039556|6|1)
splice_region_variant	Tmem67	protein_coding	NM_177861:c.2440_2441insT		LOW			chr4	12046122	12046122	G	GA	het	splice_region_variant(LOW|||c.2440_2441insT|995|Tmem67|protein_coding|CODING|NM_177861|23|1),intron_variant(MODIFIER|||c.2440-3_2440-4insT|995|Tmem67|protein_coding|CODING|NM_177861|23|1)
intron_variant	Tmem67	protein_coding	NM_177861:c.2100+188_2100+187insA		MODIFIER			chr4	12053259	12053259	C	CT	het	intron_variant(MODIFIER|||c.2100+188_2100+187insA|995|Tmem67|protein_coding|CODING|NM_177861|20|1)
intron_variant	Tmem67	protein_coding	NM_177861:c.660+49delT		MODIFIER			chr4	12075405	12075405	CA	C	het	intron_variant(MODIFIER|||c.660+49delT|995|Tmem67|protein_coding|CODING|NM_177861|6|1)
intergenic_region					MODIFIER			chr4	12232696	12232696	TAC	T	het	intergenic_region(MODIFIER||||||||||1)
intergenic_region					MODIFIER			chr4	13482689	13482689	ATTT	A	het	intergenic_region(MODIFIER||||||||||1)
intron_variant	Slc26a7	protein_coding	NM_145947:c.1421+43_1421+44delTC		MODIFIER			chr4	14524417	14524417	GGA	G	het	intron_variant(MODIFIER|||c.1421+43_1421+44delTC|656|Slc26a7|protein_coding|CODING|NM_145947|12|1)
intron_variant	Lrrc69	protein_coding	NM_028499:c.580-14_580-15insT		MODIFIER	rs218450827		chr4	14756858	14756858	C	CA	het	intron_variant(MODIFIER|||c.580-14_580-15insT|347|Lrrc69|protein_coding|CODING|NM_028499|4|1)
intron_variant	Necab1	protein_coding	NM_178617:c.358-350delA		MODIFIER			chr4	15005454	15005454	CT	C	het	intron_variant(MODIFIER|||c.358-350delA|352|Necab1|protein_coding|CODING|NM_178617|5|1)
intron_variant	Decr1	protein_coding	NM_026172:c.70-17_70-18insT		MODIFIER			chr4	15933112	15933112	G	GA	het	intron_variant(MODIFIER|||c.70-17_70-18insT|335|Decr1|protein_coding|CODING|NM_026172|1|1)
intron_variant	Nbn	protein_coding	NM_013752:c.38-73_38-72delGT		MODIFIER			chr4	15962237	15962237	CGT	C	het	intron_variant(MODIFIER|||c.38-73_38-72delGT|751|Nbn|protein_coding|CODING|NM_013752|1|1)
intron_variant	Nbn	protein_coding	NM_013752:c.994+82_994+83delTA		MODIFIER	rs232524996		chr4	15971944	15971944	GTA	G	het	intron_variant(MODIFIER|||c.994+82_994+83delTA|751|Nbn|protein_coding|CODING|NM_013752|8|1)
intron_variant	Atp6v0d2	protein_coding	NM_175406:c.817-95_817-94delAC		MODIFIER			chr4	19880172	19880172	AGT	A	het	intron_variant(MODIFIER|||c.817-95_817-94delAC|350|Atp6v0d2|protein_coding|CODING|NM_175406|6|1)
intron_variant	Nkain3	protein_coding	NM_172987:c.55-166_55-167insGAGA		MODIFIER			chr4	20485187	20485187	T	TTCTC	het	intron_variant(MODIFIER|||c.55-166_55-167insGAGA|166|Nkain3|protein_coding|CODING|NM_172987|1|1)
intron_variant	Faxc	protein_coding	NM_175234:c.824-147_824-146insT		MODIFIER			chr4	21982238	21982238	C	CT	het	intron_variant(MODIFIER|||c.824-147_824-146insT|409|Faxc|protein_coding|CODING|NM_175234|4|1)
downstream_gene_variant	Klhl32	protein_coding	NM_001163020		MODIFIER			chr4	24617254	24617254	C	CT	het	downstream_gene_variant(MODIFIER||18||587|Klhl32|protein_coding|CODING|NM_001033531||1),downstream_gene_variant(MODIFIER||18||620|Klhl32|protein_coding|CODING|NM_001163020||1),intergenic_region(MODIFIER||||||||||1)
intron_variant	Ufl1	protein_coding	NM_026194:c.78-43_78-42delGG		MODIFIER			chr4	25280809	25280809	GCC	G	het	intron_variant(MODIFIER|||c.78-43_78-42delGG|793|Ufl1|protein_coding|CODING|NM_026194|1|1)
intron_variant	Casp8ap2	protein_coding	NM_001122978:c.*29-60_*29-59insA		MODIFIER			chr4	32652613	32652613	C	CA	het	intron_variant(MODIFIER|||c.*29-60_*29-59insA|1962|Casp8ap2|protein_coding|CODING|NM_001122978|10|1),intron_variant(MODIFIER|||c.*29-60_*29-59insA|1962|Casp8ap2|protein_coding|CODING|NM_011997|10|1)
intron_variant	Mdn1	protein_coding	NM_001081392:c.11233-28delT		MODIFIER			chr4	32740350	32740350	CT	C	het	intron_variant(MODIFIER|||c.11233-28delT|5582|Mdn1|protein_coding|CODING|NM_001081392|66|1)
intron_variant	Mdn1	protein_coding	NM_001081392:c.11424-27delT		MODIFIER			chr4	32741295	32741295	CT	C	het	intron_variant(MODIFIER|||c.11424-27delT|5582|Mdn1|protein_coding|CODING|NM_001081392|68|1)
intron_variant	Lyrm2	protein_coding	NM_175364:c.187-189delG		MODIFIER			chr4	32800953	32800953	TG	T	het	intron_variant(MODIFIER|||c.187-189delG|88|Lyrm2|protein_coding|CODING|NM_175364|2|1)
intron_variant	Rragd	protein_coding	NM_027491:c.1048+213delC		MODIFIER	rs234494201		chr4	33013264	33013264	GC	G	het	intron_variant(MODIFIER|||c.1048+213delC|399|Rragd|protein_coding|CODING|NM_027491|6|1)
3_prime_UTR_variant	Cnr1	protein_coding	NM_007726:c.*462_*463delTT		MODIFIER			chr4	33945496	33945496	CTT	C	het	3_prime_UTR_variant(MODIFIER||462|c.*462_*463delTT|473|Cnr1|protein_coding|CODING|NM_007726|2|1)
intron_variant	Orc3	protein_coding	NM_015824:c.1962+68_1962+73delCCCCCC		MODIFIER	rs230049503		chr4	34572391	34572391	CGGGGGG	C	het	intron_variant(MODIFIER|||c.1959+68_1959+73delCCCCCC|714|Orc3|protein_coding|CODING|NM_001159563|18|1),intron_variant(MODIFIER|||c.1962+68_1962+73delCCCCCC|715|Orc3|protein_coding|CODING|NM_015824|18|1)
intron_variant	Orc3	protein_coding	NM_015824:c.1962+55_1962+56delTC		MODIFIER			chr4	34572408	34572408	GGA	G	het	intron_variant(MODIFIER|||c.1959+55_1959+56delTC|714|Orc3|protein_coding|CODING|NM_001159563|18|1),intron_variant(MODIFIER|||c.1962+55_1962+56delTC|715|Orc3|protein_coding|CODING|NM_015824|18|1)
intron_variant	Orc3	protein_coding	NM_015824:c.1854+59_1854+58insA		MODIFIER			chr4	34574973	34574973	C	CT	het	intron_variant(MODIFIER|||c.1851+59_1851+58insA|714|Orc3|protein_coding|CODING|NM_001159563|17|1),intron_variant(MODIFIER|||c.1854+59_1854+58insA|715|Orc3|protein_coding|CODING|NM_015824|17|1)
intron_variant	Orc3	protein_coding	NM_015824:c.198+210delA		MODIFIER			chr4	34606920	34606920	AT	A	het	intron_variant(MODIFIER|||c.198+210delA|714|Orc3|protein_coding|CODING|NM_001159563|3|1),intron_variant(MODIFIER|||c.198+210delA|715|Orc3|protein_coding|CODING|NM_015824|3|1)
intron_variant	Rars2	protein_coding	NM_181406:c.1586+89_1586+90delGT		MODIFIER			chr4	34657329	34657329	CGT	C	het	intron_variant(MODIFIER|||c.1586+89_1586+90delGT|578|Rars2|protein_coding|CODING|NM_181406|18|1)
intron_variant	1700003M02Rik	protein_coding	NM_027041:c.632-30_632-31insC		MODIFIER	rs241652463		chr4	34719811	34719811	T	TG	het	intron_variant(MODIFIER|||c.632-30_632-31insC|504|1700003M02Rik|protein_coding|CODING|NM_027041|6|1)
intron_variant	3110043O21Rik	protein_coding	NM_001081343:c.1091+160delT		MODIFIER	rs229416323		chr4	35196812	35196812	TA	T	hom	intron_variant(MODIFIER|||c.1091+160delT|481|3110043O21Rik|protein_coding|CODING|NM_001081343|8|1)
intergenic_region					MODIFIER			chr4	37972194	37972194	AATGGG	A	het	intergenic_region(MODIFIER||||||||||1)
intron_variant	Ddx58	protein_coding	NM_172689:c.2018-88delG		MODIFIER			chr4	40210136	40210136	AC	A	het	intron_variant(MODIFIER|||c.2018-88delG|926|Ddx58|protein_coding|CODING|NM_172689|14|1)
intron_variant	Bag1	protein_coding	NM_009736:c.611-13_611-14insCCC		MODIFIER			chr4	40943720	40943720	A	AGGG	het	intron_variant(MODIFIER|||c.203-13_203-14insCCC|219|Bag1|protein_coding|CODING|NM_001171739|2|1),intron_variant(MODIFIER|||c.611-13_611-14insCCC|355|Bag1|protein_coding|CODING|NM_009736|2|1)
intron_variant	1110017D15Rik	protein_coding	NM_001253777:c.394-65delC		MODIFIER			chr4	41507657	41507657	TG	T	het	5_prime_UTR_variant(MODIFIER||74|c.-74delC|162|1110017D15Rik|protein_coding|CODING|NM_001253778|1|1),5_prime_UTR_variant(MODIFIER||74|c.-74delC|68|1110017D15Rik|protein_coding|CODING|NM_001253780|1|1),5_prime_UTR_variant(MODIFIER||74|c.-74delC|126|1110017D15Rik|protein_coding|CODING|NM_028624|1|1),intron_variant(MODIFIER|||c.394-65delC|260|1110017D15Rik|protein_coding|CODING|NM_001048005|3|1),int…
intron_variant	Vcp	protein_coding	NM_009503:c.1194+188_1194+187insT		MODIFIER			chr4	42984966	42984966	T	TA	het	intron_variant(MODIFIER|||c.1194+188_1194+187insT|806|Vcp|protein_coding|CODING|NM_009503|10|1)
intron_variant	Unc13b	protein_coding	NM_021468:c.52+72_52+73delGT		MODIFIER	rs212942029		chr4	43088003	43088003	GGT	G	het	intron_variant(MODIFIER|||c.52+72_52+73delGT|1601|Unc13b|protein_coding|CODING|NM_001081413|2|1),intron_variant(MODIFIER|||c.52+72_52+73delGT|1602|Unc13b|protein_coding|CODING|NM_021468|2|1)
intron_variant	Unc13b	protein_coding	NM_021468:c.562+45_562+46delTG		MODIFIER			chr4	43161522	43161522	TTG	T	het	intron_variant(MODIFIER|||c.562+45_562+46delTG|1601|Unc13b|protein_coding|CODING|NM_001081413|8|1),intron_variant(MODIFIER|||c.562+45_562+46delTG|1602|Unc13b|protein_coding|CODING|NM_021468|8|1)
intron_variant	Unc13b	protein_coding	NM_021468:c.1204-28delT		MODIFIER			chr4	43230089	43230089	CT	C	het	intron_variant(MODIFIER|||c.1204-28delT|1601|Unc13b|protein_coding|CODING|NM_001081413|11|1),intron_variant(MODIFIER|||c.1204-28delT|1602|Unc13b|protein_coding|CODING|NM_021468|11|1)
intron_variant	Atp8b5	protein_coding	NM_177195:c.1316-108delA		MODIFIER			chr4	43344321	43344321	CA	C	het	intron_variant(MODIFIER|||c.1316-108delA|1183|Atp8b5|protein_coding|CODING|NM_177195|14|1)
intron_variant	Car9	protein_coding	NM_139305:c.845-76_845-75delGG		MODIFIER			chr4	43511750	43511750	TGG	T	het	downstream_gene_variant(MODIFIER||1975||284|Tpm2|protein_coding|CODING|NM_001277875||1),downstream_gene_variant(MODIFIER||1975||284|Tpm2|protein_coding|CODING|NM_001277876||1),downstream_gene_variant(MODIFIER||1975||284|Tpm2|protein_coding|CODING|NM_009416||1),intron_variant(MODIFIER|||c.845-76_845-75delGG|437|Car9|protein_coding|CODING|NM_139305|6|1)
upstream_gene_variant	Gba2	protein_coding	NM_172692		MODIFIER			chr4	43579249	43579249	GA	G	het	upstream_gene_variant(MODIFIER||386||918|Gba2|protein_coding|CODING|NM_172692||1),intron_variant(MODIFIER|||c.-19-125delA|391|Rgp1|protein_coding|CODING|NM_172866|1|1)
intron_variant	Npr2	protein_coding	NM_173788:c.874-165_874-164delTG		MODIFIER			chr4	43639974	43639974	ATG	A	het	intron_variant(MODIFIER|||c.874-165_874-164delTG|1047|Npr2|protein_coding|CODING|NM_173788|2|1)
downstream_gene_variant	Gne	protein_coding	NM_015828		MODIFIER			chr4	44032351	44032351	GT	G	het	downstream_gene_variant(MODIFIER||1723||753|Gne|protein_coding|CODING|NM_015828||1),intron_variant(MODIFIER|||c.486-49delT|218|Clta|protein_coding|CODING|NM_001080384|4|1),intron_variant(MODIFIER|||c.480-49delT|216|Clta|protein_coding|CODING|NM_001080386|4|1),intron_variant(MODIFIER|||c.540-49delT|236|Clta|protein_coding|CODING|NM_016760|5|1),intron_variant(MODIFIER|||c.576-49delT|248|Clta|protei…
intron_variant	Melk	protein_coding	NM_010790:c.58+231_58+238delCTCTTGCT		MODIFIER	rs216099215		chr4	44303896	44303896	GCTCTTGCT	G	hom	intron_variant(MODIFIER|||c.58+231_58+238delCTCTTGCT|643|Melk|protein_coding|CODING|NM_010790|2|1)
intron_variant	Polr1e	protein_coding	NM_022811:c.1014-104_1014-103delCC		MODIFIER			chr4	45031262	45031262	GCC	G	het	intron_variant(MODIFIER|||c.1014-104_1014-103delCC|434|Polr1e|protein_coding|CODING|NM_022811|10|1)
intron_variant	Frmpd1	protein_coding	NM_001081172:c.859-109_859-104delGTGTGT		MODIFIER			chr4	45271020	45271020	AGTGTGT	A	het	intron_variant(MODIFIER|||c.859-109_859-104delGTGTGT|1549|Frmpd1|protein_coding|CODING|NM_001081172|9|1)
intron_variant	Frmpd1	protein_coding	NM_001081172:c.1123-25delT		MODIFIER			chr4	45273333	45273333	AT	A	het	intron_variant(MODIFIER|||c.1123-25delT|1549|Frmpd1|protein_coding|CODING|NM_001081172|11|1)
intergenic_region					MODIFIER			chr4	46327884	46327884	TA	T	het	intergenic_region(MODIFIER||||||||||1)
intron_variant	Hemgn	protein_coding	NM_053149:c.173+30delG		MODIFIER			chr4	46400655	46400655	AC	A	het	intron_variant(MODIFIER|||c.173+30delG|503|Hemgn|protein_coding|CODING|NM_053149|2|1)
intron_variant	Coro2a	protein_coding	NM_178893:c.1025-114delG		MODIFIER			chr4	46542460	46542460	TC	T	het	intron_variant(MODIFIER|||c.968-114delG|524|Coro2a|protein_coding|CODING|NM_001164804|8|1),intron_variant(MODIFIER|||c.1025-114delG|543|Coro2a|protein_coding|CODING|NM_178893|9|1)
intron_variant	Invs	protein_coding	NM_010569:c.3011-129_3011-128delAA		MODIFIER			chr4	48426904	48426904	GAA	G	het	intron_variant(MODIFIER|||c.3011-129_3011-128delAA|1062|Invs|protein_coding|CODING|NM_010569|15|1)
3_prime_UTR_variant	Acnat1	protein_coding	NM_001164565:c.*151_*152delTT		MODIFIER			chr4	49447176	49447176	GAA	G	het	3_prime_UTR_variant(MODIFIER||151|c.*151_*152delTT|416|Acnat1|protein_coding|CODING|NM_001164565|3|1)
intron_variant	Acnat1	protein_coding	NM_001164565:c.669+179_669+180delAA		MODIFIER			chr4	49448915	49448915	ATT	A	het	intron_variant(MODIFIER|||c.669+179_669+180delAA|416|Acnat1|protein_coding|CODING|NM_001164565|2|1)
intron_variant	Acnat1	protein_coding	NM_001164565:c.466+50delT		MODIFIER	rs248730397		chr4	49450593	49450593	GA	G	het	intron_variant(MODIFIER|||c.466+50delT|416|Acnat1|protein_coding|CODING|NM_001164565|1|1)
splice_region_variant	Aldob	protein_coding	NM_144903:c.1delT		LOW			chr4	49544920	49544920	TA	T	hom	splice_region_variant(LOW|||c.1delT|364|Aldob|protein_coding|CODING|NM_144903|1|1),intron_variant(MODIFIER|||c.-10-3delT|364|Aldob|protein_coding|CODING|NM_144903|1|1)
intron_variant	Rnf20	protein_coding	NM_001163263:c.2746-31_2746-30insT		MODIFIER			chr4	49655769	49655769	A	AT	het	intron_variant(MODIFIER|||c.2746-31_2746-30insT|973|Rnf20|protein_coding|CODING|NM_001163263|19|1),intron_variant(MODIFIER|||c.2746-31_2746-30insT|973|Rnf20|protein_coding|CODING|NM_182999|20|1)
intergenic_region					MODIFIER			chr4	51252990	51252990	CT	C	het	intergenic_region(MODIFIER||||||||||1)
intron_variant	Smc2	protein_coding	NM_008017:c.1532+106_1532+107insT		MODIFIER			chr4	52459243	52459243	G	GT	het	intron_variant(MODIFIER|||c.1532+106_1532+107insT|1191|Smc2|protein_coding|CODING|NM_008017|12|1)
intron_variant	Slc44a1	protein_coding	NM_133891:c.123+58delG		MODIFIER	rs218396644		chr4	53481610	53481610	CG	C	het	intron_variant(MODIFIER|||c.123+58delG|526|Slc44a1|protein_coding|CODING|NM_001159633|2|1),intron_variant(MODIFIER|||c.123+58delG|653|Slc44a1|protein_coding|CODING|NM_133891|2|1)
intron_variant	Fsd1l	protein_coding	NM_001195284:c.930-19delT		MODIFIER			chr4	53693964	53693964	AT	A	het	intron_variant(MODIFIER|||c.930-19delT|497|Fsd1l|protein_coding|CODING|NM_001195284|9|1)
upstream_gene_variant	Actl7a	protein_coding	NM_009611		MODIFIER			chr4	56741489	56741489	TG	T	het	upstream_gene_variant(MODIFIER||1932||440|Actl7a|protein_coding|CODING|NM_009611||1),upstream_gene_variant(MODIFIER||65||418|Actl7b|protein_coding|CODING|NM_025271||1),intergenic_region(MODIFIER||||||||||1)
splice_region_variant	Ikbkap	protein_coding	NM_026079:c.1647delT		LOW	rs233177097		chr4	56779770	56779770	CA	C	het	splice_region_variant(LOW|||c.1647delT|1333|Ikbkap|protein_coding|CODING|NM_026079|14|1),intron_variant(MODIFIER|||c.1647-8delT|1333|Ikbkap|protein_coding|CODING|NM_026079|14|1)
intergenic_region					MODIFIER			chr4	57370745	57370745	CT	C	het	intergenic_region(MODIFIER||||||||||1)
intron_variant	Txn1	protein_coding	NM_011660:c.255+208_255+221delACACACACACACAC		MODIFIER			chr4	57944925	57944925	AGTGTGTGTGTGTGT	A	het	intron_variant(MODIFIER|||c.255+208_255+221delACACACACACACAC|105|Txn1|protein_coding|CODING|NM_011660|4|1)
intron_variant	Txndc8	protein_coding	NM_026132:c.267+132delA		MODIFIER			chr4	58002267	58002267	GT	G	het	intron_variant(MODIFIER|||c.267+132delA|153|Txndc8|protein_coding|CODING|NM_026132|3|1)
intron_variant	Svep1	protein_coding	NM_022814:c.9874+178delA		MODIFIER			chr4	58057751	58057751	CT	C	het	intron_variant(MODIFIER|||c.9874+178delA|3567|Svep1|protein_coding|CODING|NM_022814|41|1)
5_prime_UTR_variant	Musk	protein_coding	NM_001037127:c.-69delT		MODIFIER			chr4	58286042	58286042	GT	G	het	5_prime_UTR_variant(MODIFIER||69|c.-69delT|893|Musk|protein_coding|CODING|NM_001037127|1|1),5_prime_UTR_variant(MODIFIER||69|c.-69delT|878|Musk|protein_coding|CODING|NM_001037128|1|1),5_prime_UTR_variant(MODIFIER||69|c.-69delT|870|Musk|protein_coding|CODING|NM_001037129|1|1),5_prime_UTR_variant(MODIFIER||69|c.-69delT|860|Musk|protein_coding|CODING|NM_001037130|1|1),5_prime_UTR_variant(MODIFIER||6…
intron_variant	Musk	protein_coding	NM_001037127:c.486+63_486+64delGT		MODIFIER			chr4	58301791	58301791	CGT	C	het	intron_variant(MODIFIER|||c.486+63_486+64delGT|893|Musk|protein_coding|CODING|NM_001037127|4|1),intron_variant(MODIFIER|||c.486+63_486+64delGT|878|Musk|protein_coding|CODING|NM_001037128|4|1),intron_variant(MODIFIER|||c.486+63_486+64delGT|870|Musk|protein_coding|CODING|NM_001037129|4|1),intron_variant(MODIFIER|||c.486+63_486+64delGT|860|Musk|protein_coding|CODING|NM_001037130|4|1),intron_variant(…
intron_variant	AI314180	protein_coding	NM_172381:c.4339+18_4339+17insT		MODIFIER			chr4	58811691	58811691	T	TA	het	intron_variant(MODIFIER|||c.4339+18_4339+17insT|1840|AI314180|protein_coding|CODING|NM_172381|40|1)
intron_variant	AI314180	protein_coding	NM_172381:c.4180+80_4180+79insT		MODIFIER			chr4	58812564	58812564	T	TA	het	intron_variant(MODIFIER|||c.4180+80_4180+79insT|1840|AI314180|protein_coding|CODING|NM_172381|38|1)
intron_variant	AI314180	protein_coding	NM_172381:c.270+160_270+159insTT		MODIFIER			chr4	58878858	58878858	T	TAA	het	intron_variant(MODIFIER|||c.270+160_270+159insTT|1840|AI314180|protein_coding|CODING|NM_172381|3|1)
intergenic_region					MODIFIER			chr4	59049472	59049472	AC	A	het	intergenic_region(MODIFIER||||||||||1)
intron_variant	Ptbp3	protein_coding	NM_144904:c.9-137_9-138insT		MODIFIER			chr4	59546319	59546319	G	GA	het	intron_variant(MODIFIER|||c.-52+2829_-52+2828insT|523|Ptbp3|protein_coding|CODING|NM_178164|1|1),intron_variant(MODIFIER|||c.9-137_9-138insT|551|Ptbp3|protein_coding|CODING|NM_144904|1|1)
intron_variant	Mup4	protein_coding	NM_008648:c.298+109_298+108insGT		MODIFIER			chr4	59959087	59959087	A	AAC	het	intron_variant(MODIFIER|||c.298+109_298+108insGT|178|Mup4|protein_coding|CODING|NM_008648|3|1)
upstream_gene_variant	Mup4	protein_coding	NM_008648		MODIFIER			chr4	59960712	59960712	G	GT	het	upstream_gene_variant(MODIFIER||48||178|Mup4|protein_coding|CODING|NM_008648||1),intergenic_region(MODIFIER||||||||||1)
5_prime_UTR_variant	Mup7	protein_coding	NM_001134675:c.-129_-130insTA		MODIFIER			chr4	60070428	60070428	T	TTA	het	5_prime_UTR_variant(MODIFIER||129|c.-129_-130insTA|235|Mup7|protein_coding|CODING|NM_001134675|1|1),intron_variant(MODIFIER|||c.305-2153_305-2154insTA|180|Mup15|protein_coding|CODING|NM_001200004|3|1)
intron_variant	Mup15	protein_coding	NM_001200004:c.305-19033_305-19032delAC		MODIFIER			chr4	60087306	60087306	AGT	A	het	intron_variant(MODIFIER|||c.305-19033_305-19032delAC|180|Mup15|protein_coding|CODING|NM_001200004|3|1)
intron_variant	Mup15	protein_coding	NM_001200004:c.304+119_304+120delGT		MODIFIER			chr4	60138266	60138266	AAC	A	het	intron_variant(MODIFIER|||c.304+119_304+120delGT|180|Mup15|protein_coding|CODING|NM_001200004|3|1),intron_variant(MODIFIER|||c.304+119_304+120delGT|180|Mup2|protein_coding|CODING|NM_001045550.3|3|1),intron_variant(MODIFIER|||c.304+119_304+120delGT|180|Mup2|protein_coding|CODING|NM_008647.3|3|1)
intron_variant	Mup8	protein_coding	NM_001134676:c.304+97_304+98delGT		MODIFIER			chr4	60220961	60220961	AAC	A	het	intron_variant(MODIFIER|||c.304+97_304+98delGT|235|Mup8|protein_coding|CODING|NM_001134676|3|1)
5_prime_UTR_variant	Mup8	protein_coding	NM_001134676:c.-130_-131insA		MODIFIER			chr4	60222598	60222598	G	GT	het	5_prime_UTR_variant(MODIFIER||130|c.-130_-131insA|235|Mup8|protein_coding|CODING|NM_001134676|1|1)
intron_variant	Mup9	protein_coding	NM_001126319:c.304+103_304+102insGT		MODIFIER			chr4	60420384	60420384	A	AAC	het	intron_variant(MODIFIER|||c.304+103_304+102insGT|187|Mup9|protein_coding|CODING|NM_001126319|3|1)
upstream_gene_variant	Mup9	protein_coding	NM_001126319		MODIFIER			chr4	60422030	60422030	G	GT	het	upstream_gene_variant(MODIFIER||79||187|Mup9|protein_coding|CODING|NM_001126319||1),intergenic_region(MODIFIER||||||||||1)
upstream_gene_variant	Mup1	protein_coding	NM_001163011		MODIFIER			chr4	60501965	60501965	GTT	G	het	upstream_gene_variant(MODIFIER||6||180|Mup1|protein_coding|CODING|NM_001163010||1),upstream_gene_variant(MODIFIER||6||235|Mup1|protein_coding|CODING|NM_001163011||1),upstream_gene_variant(MODIFIER||6||180|Mup1|protein_coding|CODING|NM_031188||1),intergenic_region(MODIFIER||||||||||1)
intergenic_region					MODIFIER			chr4	60517332	60517332	G	GA	het	intergenic_region(MODIFIER||||||||||1)
intergenic_region					MODIFIER			chr4	60679148	60679148	A	AGTGT	het	intergenic_region(MODIFIER||||||||||1)
upstream_gene_variant	Mup12	protein_coding	NM_001199995		MODIFIER			chr4	60741331	60741331	G	GT	het	upstream_gene_variant(MODIFIER||51||180|Mup12|protein_coding|CODING|NM_001199995||1),intergenic_region(MODIFIER||||||||||1)
upstream_gene_variant	Mup12	protein_coding	NM_001199995		MODIFIER			chr4	60741338	60741338	TTG	T	het	upstream_gene_variant(MODIFIER||58||180|Mup12|protein_coding|CODING|NM_001199995||1),intergenic_region(MODIFIER||||||||||1)
upstream_gene_variant	Mup12	protein_coding	NM_001199995		MODIFIER			chr4	60741339	60741339	TG	T	het	upstream_gene_variant(MODIFIER||59||180|Mup12|protein_coding|CODING|NM_001199995||1),intergenic_region(MODIFIER||||||||||1)
upstream_gene_variant	Mup12	protein_coding	NM_001199995		MODIFIER			chr4	60741361	60741361	GTTTTT	G	het	upstream_gene_variant(MODIFIER||81||180|Mup12|protein_coding|CODING|NM_001199995||1),intergenic_region(MODIFIER||||||||||1)
intergenic_region					MODIFIER			chr4	61162935	61162935	GAA	G	het	intergenic_region(MODIFIER||||||||||1)
intron_variant	Mup13	protein_coding	NM_001134674:c.304+105_304+106delGT		MODIFIER			chr4	61226644	61226644	AAC	A	het	intron_variant(MODIFIER|||c.304+105_304+106delGT|235|Mup13|protein_coding|CODING|NM_001134674|3|1)
upstream_gene_variant	Mup14	protein_coding	NM_001199999		MODIFIER			chr4	61304004	61304004	GTTTTTTTTTTATTGTT	G	het	upstream_gene_variant(MODIFIER||7||180|Mup14|protein_coding|CODING|NM_001199999||1),intron_variant(MODIFIER|||c.305-2178_305-2163delAACAATAAAAAAAAAA|180|Mup2|protein_coding|CODING|NM_001045550.2|3|1),intron_variant(MODIFIER|||c.305-2178_305-2163delAACAATAAAAAAAAAA|180|Mup2|protein_coding|CODING|NM_008647.2|3|1)
upstream_gene_variant	Mup14	protein_coding	NM_001199999		MODIFIER			chr4	61304018	61304018	GTT	G	het	upstream_gene_variant(MODIFIER||21||180|Mup14|protein_coding|CODING|NM_001199999||1),intron_variant(MODIFIER|||c.305-2178_305-2177delAA|180|Mup2|protein_coding|CODING|NM_001045550.2|3|1),intron_variant(MODIFIER|||c.305-2178_305-2177delAA|180|Mup2|protein_coding|CODING|NM_008647.2|3|1)
intron_variant	Mup2	protein_coding	NM_001045550.2:c.305-18348_305-18349insAC		MODIFIER			chr4	61320190	61320190	A	AGT	het	intron_variant(MODIFIER|||c.305-18348_305-18349insAC|180|Mup2|protein_coding|CODING|NM_001045550.2|3|1),intron_variant(MODIFIER|||c.305-18348_305-18349insAC|180|Mup2|protein_coding|CODING|NM_008647.2|3|1)
intron_variant	Mup2	protein_coding	NM_001045550.2:c.304+130_304+129insGTT		MODIFIER			chr4	61438093	61438093	T	TAAC	het	intron_variant(MODIFIER|||c.304+130_304+129insGTT|180|Mup2|protein_coding|CODING|NM_001045550.2|3|1),intron_variant(MODIFIER|||c.304+130_304+129insGTT|180|Mup2|protein_coding|CODING|NM_008647.2|3|1),intron_variant(MODIFIER|||c.304+130_304+129insGTT|180|Mup15|protein_coding|CODING|NM_001200004.2|3|1)
downstream_gene_variant	Gm2083	protein_coding	NM_001134644.2		MODIFIER			chr4	61591902	61591902	AT	A	het	downstream_gene_variant(MODIFIER||27||180|Gm2083|protein_coding|CODING|NM_001134644.2||1),downstream_gene_variant(MODIFIER||28||180|Mup17|protein_coding|CODING|NM_001200006||1),intergenic_region(MODIFIER||||||||||1)
intron_variant	Gm2083	protein_coding	NM_001134644.2:c.304+95_304+94insGT		MODIFIER			chr4	61594256	61594256	A	AAC	het	intron_variant(MODIFIER|||c.304+95_304+94insGT|180|Gm2083|protein_coding|CODING|NM_001134644.2|3|1),intron_variant(MODIFIER|||c.304+95_304+94insGT|180|Mup17|protein_coding|CODING|NM_001200006|3|1)
upstream_gene_variant	Gm2083	protein_coding	NM_001134644.2		MODIFIER			chr4	61595904	61595904	G	GT	het	upstream_gene_variant(MODIFIER||80||180|Gm2083|protein_coding|CODING|NM_001134644.2||1),upstream_gene_variant(MODIFIER||73||180|Mup17|protein_coding|CODING|NM_001200006||1),intergenic_region(MODIFIER||||||||||1)
intergenic_region					MODIFIER			chr4	61608148	61608148	GA	G	het	intergenic_region(MODIFIER||||||||||1)
upstream_gene_variant	Gm2083	protein_coding	NM_001134644.3		MODIFIER			chr4	61674138	61674138	G	GT	hom	upstream_gene_variant(MODIFIER||49||181|Gm2083|protein_coding|CODING|NM_001134644.3||1),upstream_gene_variant(MODIFIER||45||181|LOC100048884|protein_coding|CODING|NM_001199333||1),intergenic_region(MODIFIER||||||||||1)
upstream_gene_variant	Gm2083	protein_coding	NM_001134644.3		MODIFIER			chr4	61674156	61674156	GT	G	het	upstream_gene_variant(MODIFIER||67||181|Gm2083|protein_coding|CODING|NM_001134644.3||1),upstream_gene_variant(MODIFIER||63||181|LOC100048884|protein_coding|CODING|NM_001199333||1),intergenic_region(MODIFIER||||||||||1)
intergenic_region					MODIFIER			chr4	61700277	61700277	T	TA	het	intergenic_region(MODIFIER||||||||||1)
intergenic_region					MODIFIER			chr4	61797489	61797489	AGCTGCTGCT	A	het	intergenic_region(MODIFIER||||||||||1)
intron_variant	Mup5	protein_coding	NM_008649:c.304+101_304+114delGTGTGTGTGTGTGT		MODIFIER			chr4	61833592	61833592	AACACACACACACAC	A	het	intron_variant(MODIFIER|||c.304+101_304+114delGTGTGTGTGTGTGT|180|Mup5|protein_coding|CODING|NM_008649|3|1)
upstream_gene_variant	Mup5	protein_coding	NM_008649		MODIFIER			chr4	61835241	61835241	GTTT	G	het	upstream_gene_variant(MODIFIER||62||180|Mup5|protein_coding|CODING|NM_008649||1),intergenic_region(MODIFIER||||||||||1)
intergenic_region					MODIFIER			chr4	61960042	61960042	GT	G	het	intergenic_region(MODIFIER||||||||||1)
intron_variant	Fkbp15	protein_coding	NM_001045528:c.646-18delT		MODIFIER			chr4	62337142	62337142	TA	T	het	intron_variant(MODIFIER|||c.646-18delT|1216|Fkbp15|protein_coding|CODING|NM_001045528|7|1)
intron_variant	Slc31a1	protein_coding	NM_175090:c.148-163delG		MODIFIER			chr4	62385927	62385927	CG	C	het	intron_variant(MODIFIER|||c.148-163delG|196|Slc31a1|protein_coding|CODING|NM_175090|2|1)
downstream_gene_variant	Wdr31	protein_coding	NM_023597		MODIFIER			chr4	62453686	62453686	AC	A	het	downstream_gene_variant(MODIFIER||47||367|Wdr31|protein_coding|CODING|NM_023597||1),intergenic_region(MODIFIER||||||||||1)
intron_variant	Zfp618	protein_coding	NM_028326:c.964+39delC		MODIFIER			chr4	63121446	63121446	AC	A	het	intron_variant(MODIFIER|||c.964+39delC|860|Zfp618|protein_coding|CODING|NM_028326|13|1)
disruptive_inframe_insertion	Kif12	protein_coding	NM_010616:p.Pro60_Asp61insProProGlyGlyGlyPro/c.179_180insGCCGGGTGGAGGCCC		MODERATE			chr4	63171423	63171423	G	GGGGCCTCCACCCGGC	hom	disruptive_inframe_insertion(MODERATE||ccc/ccGCCGGGTGGAGGCCCc|p.Pro60_Asp61insProProGlyGlyGlyPro/c.179_180insGCCGGGTGGAGGCCC|642|Kif12|protein_coding|CODING|NM_010616|4|1)
intron_variant	Tnfsf8	protein_coding	NM_009403:c.325+176delT		MODIFIER	rs387301359		chr4	63836882	63836882	GA	G	het	intron_variant(MODIFIER|||c.325+176delT|239|Tnfsf8|protein_coding|CODING|NM_009403|3|1)
intergenic_region					MODIFIER	rs387790369		chr4	63895351	63895351	TA	T	het	intergenic_region(MODIFIER||||||||||1)
intergenic_region					MODIFIER			chr4	63895501	63895501	CT	C	het	intergenic_region(MODIFIER||||||||||1)
intron_variant	Tnc	protein_coding	NM_011607:c.5950-7delT		MODIFIER	rs235688474		chr4	63960549	63960549	GA	G	het	intron_variant(MODIFIER|||c.5950-7delT|2019|Tnc|protein_coding|CODING|NM_011607|25|1)
intron_variant	Pappa	protein_coding	NM_021362:c.1470-162delA		MODIFIER	rs264036008		chr4	65176046	65176046	GA	G	het	intron_variant(MODIFIER|||c.1470-162delA|1624|Pappa|protein_coding|CODING|NM_021362|2|1)
intron_variant	Pappa	protein_coding	NM_021362:c.4767+139_4767+140insT		MODIFIER			chr4	65340921	65340921	A	AT	het	intron_variant(MODIFIER|||c.4767+139_4767+140insT|1624|Pappa|protein_coding|CODING|NM_021362|21|1)
intron_variant	Astn2	protein_coding	NM_207109:c.3637+135_3637+134insGT		MODIFIER			chr4	65396823	65396823	T	TAC	het	intron_variant(MODIFIER|||c.3481+135_3481+134insGT|1300|Astn2|protein_coding|CODING|NM_019514|20|1),intron_variant(MODIFIER|||c.3637+135_3637+134insGT|1352|Astn2|protein_coding|CODING|NM_207109|21|1)
intron_variant	Astn2	protein_coding	NM_207109:c.2845+29347delG		MODIFIER			chr4	65615350	65615350	TC	T	het	3_prime_UTR_variant(MODIFIER||176|c.*176delC|655|Trim32|protein_coding|CODING|NM_001161782|2|1),3_prime_UTR_variant(MODIFIER||176|c.*176delC|655|Trim32|protein_coding|CODING|NM_053084|2|1),intron_variant(MODIFIER|||c.2689+29347delG|1300|Astn2|protein_coding|CODING|NM_019514|15|1),intron_variant(MODIFIER|||c.2845+29347delG|1352|Astn2|protein_coding|CODING|NM_207109|16|1)
intron_variant	Astn2	protein_coding	NM_207109:c.2247-74_2247-75insA		MODIFIER	rs226273417		chr4	65729583	65729583	C	CT	het	intron_variant(MODIFIER|||c.2091-74_2091-75insA|1300|Astn2|protein_coding|CODING|NM_019514|11|1),intron_variant(MODIFIER|||c.2247-74_2247-75insA|1352|Astn2|protein_coding|CODING|NM_207109|12|1)
intron_variant	Astn2	protein_coding	NM_207109:c.1316-18delT		MODIFIER	rs248480866		chr4	65992451	65992451	TA	T	het	intron_variant(MODIFIER|||c.1160-18delT|1300|Astn2|protein_coding|CODING|NM_019514|4|1),intron_variant(MODIFIER|||c.1316-18delT|1352|Astn2|protein_coding|CODING|NM_207109|5|1)
intergenic_region					MODIFIER	rs254541736		chr4	67931776	67931776	GA	G	het	intergenic_region(MODIFIER||||||||||1)
intron_variant	Rasef	protein_coding	NM_001017427:c.336+192delT		MODIFIER			chr4	73769602	73769602	CA	C	het	intron_variant(MODIFIER|||c.336+192delT|627|Rasef|protein_coding|CODING|NM_001017427|4|1)
3_prime_UTR_variant	2310002L09Rik	protein_coding	NM_027981:c.*35delT		MODIFIER			chr4	73942672	73942672	TA	T	het	3_prime_UTR_variant(MODIFIER||35|c.*35delT|217|2310002L09Rik|protein_coding|CODING|NM_027981|2|1),intron_variant(MODIFIER|||c.583+106delT|200|2310002L09Rik|protein_coding|CODING|NM_027104|2|1)
intron_variant	Kdm4c	protein_coding	NM_001172095:c.835-95_835-94insT		MODIFIER			chr4	74315416	74315416	G	GT	het	intron_variant(MODIFIER|||c.835-95_835-94insT|1071|Kdm4c|protein_coding|CODING|NM_001172095|7|1),intron_variant(MODIFIER|||c.784-95_784-94insT|1054|Kdm4c|protein_coding|CODING|NM_144787|7|1)
intron_variant	Kdm4c	protein_coding	NM_001172095:c.1723-29delT		MODIFIER			chr4	74336852	74336852	CT	C	het	intron_variant(MODIFIER|||c.1723-29delT|1071|Kdm4c|protein_coding|CODING|NM_001172095|11|1),intron_variant(MODIFIER|||c.1672-29delT|1054|Kdm4c|protein_coding|CODING|NM_144787|11|1)
intron_variant	Ptprd	protein_coding	NM_011211:c.1843+86_1843+85insT		MODIFIER			chr4	76102869	76102869	C	CA	hom	intron_variant(MODIFIER|||c.1843+86_1843+85insT|1508|Ptprd|protein_coding|CODING|NM_011211|22|1)
intergenic_region					MODIFIER			chr4	79328496	79328496	TA	T	het	intergenic_region(MODIFIER||||||||||1)
intron_variant	Frem1	protein_coding	NM_177863:c.3546+126delT		MODIFIER	rs246134550		chr4	82969178	82969178	TA	T	het	intron_variant(MODIFIER|||c.3489+126delT|2172|Frem1|protein_coding|CODING|NM_001198811|19|1),intron_variant(MODIFIER|||c.3546+126delT|2191|Frem1|protein_coding|CODING|NM_177863|18|1)
intron_variant	Psip1	protein_coding	NM_133948:c.971+938_971+937insT		MODIFIER			chr4	83462657	83462657	C	CA	het	intron_variant(MODIFIER|||c.971+938_971+937insT|528|Psip1|protein_coding|CODING|NM_133948|10|1)
intron_variant	Psip1	protein_coding	NM_133948:c.394-23_394-24insT		MODIFIER	rs246026859		chr4	83473125	83473125	G	GA	hom	intron_variant(MODIFIER|||c.394-23_394-24insT|528|Psip1|protein_coding|CODING|NM_133948|5|1)
intron_variant	Ccdc171	protein_coding	NM_001081012:c.3606+2660delA		MODIFIER			chr4	83797990	83797990	GA	G	het	intron_variant(MODIFIER|||c.3606+2660delA|1324|Ccdc171|protein_coding|CODING|NM_001081012|24|1)
intron_variant	Bnc2	protein_coding	NM_172870:c.232+81_232+82delTG		MODIFIER			chr4	84414163	84414163	GCA	G	het	intron_variant(MODIFIER|||c.232+81_232+82delTG|1032|Bnc2|protein_coding|CODING|NM_172870|3|1)
intron_variant	Cntln	protein_coding	NM_175275:c.1345-214_1345-213insT		MODIFIER	rs217797362		chr4	84994414	84994414	G	GT	het	intron_variant(MODIFIER|||c.1345-214_1345-213insT|1396|Cntln|protein_coding|CODING|NM_175275|8|1)
intron_variant	Cntln	protein_coding	NM_175275:c.2592-32delG		MODIFIER	rs257824678		chr4	85063148	85063148	TG	T	het	intron_variant(MODIFIER|||c.2592-32delG|1396|Cntln|protein_coding|CODING|NM_175275|15|1)
intron_variant	Adamtsl1	protein_coding	NM_029967:c.63+61_63+62delGT		MODIFIER			chr4	86054180	86054180	GGT	G	het	intron_variant(MODIFIER|||c.63+61_63+62delGT|1753|Adamtsl1|protein_coding|CODING|NM_029967|1|1)
intron_variant	Fam154a	protein_coding	NM_001081096:c.222-2606delT		MODIFIER			chr4	86481683	86481683	GA	G	het	intron_variant(MODIFIER|||c.222-2606delT|476|Fam154a|protein_coding|CODING|NM_001081096|2|1)
intron_variant	Slc24a2	protein_coding	NM_001110240:c.933+108delT		MODIFIER			chr4	87226774	87226774	TA	T	het	intron_variant(MODIFIER|||c.933+108delT|666|Slc24a2|protein_coding|CODING|NM_172426|2|1),intron_variant(MODIFIER|||c.933+108delT|711|Slc24a2|protein_coding|CODING|NM_001110240|1|1)
upstream_gene_variant	Ifna7	protein_coding	NM_008334		MODIFIER			chr4	88816080	88816080	CA	C	het	upstream_gene_variant(MODIFIER||144||190|Ifna7|protein_coding|CODING|NM_008334||1),intergenic_region(MODIFIER||||||||||1)
intergenic_region					MODIFIER			chr4	88868460	88868460	CTG	C	het	intergenic_region(MODIFIER||||||||||1)
intron_variant	Mtap	protein_coding	NM_024433:c.179+29delT		MODIFIER			chr4	89152095	89152095	GT	G	het	intron_variant(MODIFIER|||c.179+29delT|283|Mtap|protein_coding|CODING|NM_024433|3|1)
3_prime_UTR_variant	Zfp352	protein_coding	NM_153102:c.*102_*103insA		MODIFIER	rs239272670		chr4	90225381	90225381	C	CA	het	3_prime_UTR_variant(MODIFIER||102|c.*102_*103insA|551|Zfp352|protein_coding|CODING|NM_153102|2|1)
intron_variant	Elavl2	protein_coding	NM_207685:c.27+158delT		MODIFIER			chr4	91399279	91399279	GA	G	het	intron_variant(MODIFIER|||c.27+158delT|373|Elavl2|protein_coding|CODING|NM_207685|2|1)
intergenic_region					MODIFIER			chr4	91851465	91851465	CTTT	C	het	intergenic_region(MODIFIER||||||||||1)
intergenic_region					MODIFIER			chr4	92191833	92191833	C	CA	het	intergenic_region(MODIFIER||||||||||1)
intron_variant	Caap1	protein_coding	NM_026368:c.605+56delT		MODIFIER			chr4	94549062	94549062	CA	C	het	intron_variant(MODIFIER|||c.605+56delT|356|Caap1|protein_coding|CODING|NM_026368|4|1)
intron_variant	Ift74	protein_coding	NM_026319:c.1497+176delC		MODIFIER			chr4	94685960	94685960	TC	T	hom	intron_variant(MODIFIER|||c.1497+176delC|600|Ift74|protein_coding|CODING|NM_026319|17|1)
intron_variant	Ift74	protein_coding	NM_026319:c.1497+187_1497+190delCCCT		MODIFIER			chr4	94685971	94685971	CCCCT	C	hom	intron_variant(MODIFIER|||c.1497+187_1497+190delCCCT|600|Ift74|protein_coding|CODING|NM_026319|17|1)
intron_variant	Tek	protein_coding	NM_013690:c.2573-114delG		MODIFIER			chr4	94855207	94855207	TG	T	het	intron_variant(MODIFIER|||c.2573-114delG|1123|Tek|protein_coding|CODING|NM_013690|15|1)
intron_variant	Eqtn	protein_coding	NM_027089:c.641+71_641+72delCC		MODIFIER			chr4	94919850	94919850	TGG	T	het	intron_variant(MODIFIER|||c.641+71_641+72delCC|337|Eqtn|protein_coding|CODING|NM_027089|7|1)
intron_variant	Eqtn	protein_coding	NM_027089:c.641+56delG		MODIFIER			chr4	94919866	94919866	GC	G	het	intron_variant(MODIFIER|||c.641+56delG|337|Eqtn|protein_coding|CODING|NM_027089|7|1)
intergenic_region					MODIFIER			chr4	95038963	95038963	AGTTT	A	hom	intergenic_region(MODIFIER||||||||||1)
intron_variant	Hook1	protein_coding	NM_030014:c.789-124_789-123insT		MODIFIER			chr4	96002319	96002319	C	CT	het	intron_variant(MODIFIER|||c.789-124_789-123insT|728|Hook1|protein_coding|CODING|NM_030014|9|1)
intergenic_region					MODIFIER			chr4	96227707	96227707	TTC	T	het	intergenic_region(MODIFIER||||||||||1)
intron_variant	Cyp2j8	protein_coding	NM_001104927:c.380-8_380-9insT		MODIFIER			chr4	96501213	96501213	G	GA	het	intron_variant(MODIFIER|||c.380-8_380-9insT|503|Cyp2j8|protein_coding|CODING|NM_001104927|2|1)
intron_variant	Cyp2j9	protein_coding	NM_028979:c.685-100_685-99delTC		MODIFIER			chr4	96579661	96579661	TGA	T	het	intron_variant(MODIFIER|||c.685-100_685-99delTC|502|Cyp2j9|protein_coding|CODING|NM_028979|4|1)
intron_variant	Nfia	protein_coding	NM_001122952:c.629-69delC		MODIFIER			chr4	97956304	97956304	GC	G	het	intron_variant(MODIFIER|||c.629-69delC|532|Nfia|protein_coding|CODING|NM_001122952|2|1),intron_variant(MODIFIER|||c.560-69delC|466|Nfia|protein_coding|CODING|NM_001122953|2|1),intron_variant(MODIFIER|||c.560-69delC|509|Nfia|protein_coding|CODING|NM_010905|2|1)
intron_variant	Nfia	protein_coding	NM_001122952:c.1016-105delC		MODIFIER	rs245699877		chr4	98041445	98041445	AC	A	het	intron_variant(MODIFIER|||c.1016-105delC|532|Nfia|protein_coding|CODING|NM_001122952|6|1),intron_variant(MODIFIER|||c.947-105delC|509|Nfia|protein_coding|CODING|NM_010905|6|1),intron_variant(MODIFIER|||c.946+20492delC|466|Nfia|protein_coding|CODING|NM_001122953|6|1)
intron_variant	Tm2d1	protein_coding	NM_053157:c.169+245_169+244insCA		MODIFIER			chr4	98382823	98382823	A	ATG	het	intron_variant(MODIFIER|||c.169+245_169+244insCA|208|Tm2d1|protein_coding|CODING|NM_053157|1|1)
intron_variant	Dock7	protein_coding	NM_026082:c.1683-13803_1683-13802delGT		MODIFIER	rs232415202		chr4	99037260	99037260	TAC	T	het	intron_variant(MODIFIER|||c.1683-13803_1683-13802delGT|2098|Dock7|protein_coding|CODING|NM_026082|14|1),intron_variant(MODIFIER|||c.932-109_932-108delAC|455|Angptl3|protein_coding|CODING|NM_013913|5|1)
intergenic_region					MODIFIER			chr4	99275140	99275140	G	GC	het	intergenic_region(MODIFIER||||||||||1)
intron_variant	Pgm2	protein_coding	NM_028132:c.410-130delA		MODIFIER	rs260034057		chr4	99961913	99961913	GA	G	het	intron_variant(MODIFIER|||c.410-130delA|562|Pgm2|protein_coding|CODING|NM_028132|2|1)
intron_variant	Cachd1	protein_coding	NM_198037:c.687-94_687-93insAC		MODIFIER			chr4	100951911	100951911	T	TAC	het	intron_variant(MODIFIER|||c.687-94_687-93insAC|1288|Cachd1|protein_coding|CODING|NM_198037|5|1)
intron_variant	Raver2	protein_coding	NM_183024:c.217-126_217-125delGT		MODIFIER	rs242049030		chr4	101096126	101096126	GGT	G	het	intron_variant(MODIFIER|||c.217-126_217-125delGT|673|Raver2|protein_coding|CODING|NM_183024|1|1)
intron_variant	Jak1	protein_coding	NM_146145:c.3138-39delT		MODIFIER			chr4	101155171	101155171	CA	C	het	intron_variant(MODIFIER|||c.3138-39delT|1153|Jak1|protein_coding|CODING|NM_146145|22|1)
intron_variant	Dnajc6	protein_coding	NM_001164583:c.537+1496_537+1497delAC		MODIFIER			chr4	101600738	101600738	TAC	T	het	intron_variant(MODIFIER|||c.537+1496_537+1497delAC|968|Dnajc6|protein_coding|CODING|NM_001164583|4|1),intron_variant(MODIFIER|||c.447+1496_447+1497delAC|938|Dnajc6|protein_coding|CODING|NM_001164584|4|1),intron_variant(MODIFIER|||c.333+1496_333+1497delAC|900|Dnajc6|protein_coding|CODING|NM_001164585|5|1),intron_variant(MODIFIER|||c.333+1496_333+1497delAC|900|Dnajc6|protein_coding|CODING|NM_198412…
intron_variant	Lepr	protein_coding	NM_146146:c.494+71_494+72insC		MODIFIER			chr4	101735753	101735753	A	AC	het	intron_variant(MODIFIER|||c.494+71_494+72insC|894|Lepr|protein_coding|CODING|NM_001122899|4|1),intron_variant(MODIFIER|||c.494+71_494+72insC|892|Lepr|protein_coding|CODING|NM_010704|4|1),intron_variant(MODIFIER|||c.494+71_494+72insC|1162|Lepr|protein_coding|CODING|NM_146146|4|1)
intron_variant	Wdr78	protein_coding	NM_146254:c.1769-37_1769-36delCA		MODIFIER			chr4	103059774	103059774	TTG	T	het	intron_variant(MODIFIER|||c.1769-37_1769-36delCA|807|Wdr78|protein_coding|CODING|NM_146254|12|1)
intron_variant	Oma1	protein_coding	NM_025909:c.1204-72_1204-71delTT		MODIFIER			chr4	103353429	103353429	CTT	C	het	intron_variant(MODIFIER|||c.1204-72_1204-71delTT|521|Oma1|protein_coding|CODING|NM_025909|7|1)
intron_variant	Dab1	protein_coding	NM_177259:c.724-14040_724-14039delTT		MODIFIER			chr4	104704169	104704169	CTT	C	het	intron_variant(MODIFIER|||c.724-14040_724-14039delTT|555|Dab1|protein_coding|CODING|NM_177259|9|1)
intron_variant	Dab1	protein_coding	NM_177259:c.724-14016delG		MODIFIER			chr4	104704193	104704193	TG	T	het	intron_variant(MODIFIER|||c.724-14016delG|555|Dab1|protein_coding|CODING|NM_177259|9|1)
intron_variant	Dab1	protein_coding	NM_177259:c.724-215delG		MODIFIER			chr4	104717994	104717994	TG	T	het	intron_variant(MODIFIER|||c.724-215delG|555|Dab1|protein_coding|CODING|NM_177259|9|1)
intron_variant	Prkaa2	protein_coding	NM_178143:c.237-13delT		MODIFIER			chr4	105052021	105052021	TA	T	het	intron_variant(MODIFIER|||c.237-13delT|552|Prkaa2|protein_coding|CODING|NM_178143|2|1)
intron_variant	Ttc22	protein_coding	NM_177667:c.623+27delG		MODIFIER			chr4	106634250	106634250	TG	T	het	intron_variant(MODIFIER|||c.623+27delG|568|Ttc22|protein_coding|CODING|NM_177667|2|1)
intron_variant	Mroh7	protein_coding	NM_001126487:c.3430-185delC		MODIFIER	rs216061304		chr4	106684195	106684195	TG	T	het	intron_variant(MODIFIER|||c.3430-185delC|1279|Mroh7|protein_coding|CODING|NM_001126487|21|1)
intron_variant	Mrpl37	protein_coding	NM_025500:c.832+84_832+83insT		MODIFIER			chr4	107061799	107061799	T	TA	het	intron_variant(MODIFIER|||c.832+84_832+83insT|423|Mrpl37|protein_coding|CODING|NM_025500|4|1)
intron_variant	Lrp8	protein_coding	NM_001080926:c.226+31_226+32delGG		MODIFIER			chr4	107803400	107803400	CGG	C	het	intron_variant(MODIFIER|||c.226+31_226+32delGG|870|Lrp8|protein_coding|CODING|NM_001080926|2|1),intron_variant(MODIFIER|||n.380+31_380+32delGG||Lrp8||CODING|NR_033496|2|1)
intron_variant	Lrp8	protein_coding	NM_001080926:c.973+90_973+91delCA		MODIFIER			chr4	107851714	107851714	GCA	G	het	intron_variant(MODIFIER|||c.973+90_973+91delCA|870|Lrp8|protein_coding|CODING|NM_001080926|8|1),intron_variant(MODIFIER|||n.1505+90_1505+91delCA||Lrp8||CODING|NR_033496|9|1)
splice_region_variant	Podn	protein_coding	NM_172874:c.1516_1518delCCC		LOW			chr4	108018947	108018947	AGGG	A	het	splice_region_variant(LOW|||c.1516_1518delCCC|611|Podn|protein_coding|CODING|NM_172874|10|1),intron_variant(MODIFIER|||c.1516-8_1516-6delCCC|611|Podn|protein_coding|CODING|NM_172874|10|1)
intron_variant	Zcchc11	protein_coding	NM_175472:c.1695+23_1695+24delGT		MODIFIER			chr4	108508048	108508048	AGT	A	het	intron_variant(MODIFIER|||c.1695+23_1695+24delGT|1644|Zcchc11|protein_coding|CODING|NM_175472|11|1)
intron_variant	Nrd1	protein_coding	NM_146150:c.2195+88_2195+89delAG		MODIFIER			chr4	109049205	109049205	AAG	A	het	intron_variant(MODIFIER|||c.2195+88_2195+89delAG|1161|Nrd1|protein_coding|CODING|NM_146150|19|1)
intron_variant	Faf1	protein_coding	NM_007983:c.1028+52delT		MODIFIER			chr4	109841423	109841423	AT	A	het	intron_variant(MODIFIER|||c.1028+52delT|649|Faf1|protein_coding|CODING|NM_007983|11|1)
intron_variant	Elavl4	protein_coding	NM_010488:c.788+259delT		MODIFIER			chr4	110209480	110209480	GA	G	hom	intron_variant(MODIFIER|||c.788+259delT|371|Elavl4|protein_coding|CODING|NM_001163399|6|1),intron_variant(MODIFIER|||c.743+1945delT|356|Elavl4|protein_coding|CODING|NM_001163397|5|1),intron_variant(MODIFIER|||c.773+259delT|380|Elavl4|protein_coding|CODING|NM_001038698|6|1),intron_variant(MODIFIER|||c.788+259delT|385|Elavl4|protein_coding|CODING|NM_010488|6|1)
intron_variant	Elavl4	protein_coding	NM_001163397:c.19-38886delT		MODIFIER			chr4	110290406	110290406	GA	G	het	intron_variant(MODIFIER|||c.19-38886delT|356|Elavl4|protein_coding|CODING|NM_001163397|1|1)
intron_variant	Agbl4	protein_coding	NM_030231:c.35-22_35-21insT		MODIFIER	rs256986301		chr4	110478442	110478442	G	GT	het	intron_variant(MODIFIER|||c.35-22_35-21insT|463|Agbl4|protein_coding|CODING|NM_001048189|1|1),intron_variant(MODIFIER|||c.35-22_35-21insT|540|Agbl4|protein_coding|CODING|NM_030231|1|1)
intron_variant	Slc5a9	protein_coding	NM_145551:c.327+118_327+117insG		MODIFIER			chr4	111893463	111893463	A	AC	het	intron_variant(MODIFIER|||c.327+118_327+117insG|685|Slc5a9|protein_coding|CODING|NM_145551|4|1)
intron_variant	Skint7	protein_coding	NM_001142775:c.938-63delA		MODIFIER			chr4	111987866	111987866	TA	T	het	intron_variant(MODIFIER|||c.938-63delA|395|Skint7|protein_coding|CODING|NM_001142775|6|1)
downstream_gene_variant	Skint3	protein_coding	NM_001102474		MODIFIER			chr4	112298410	112298410	G	GT	het	3_prime_UTR_variant(MODIFIER||204|c.*204_*205insT|386|Skint3|protein_coding|CODING|NM_177578|8|1),downstream_gene_variant(MODIFIER||166||458|Skint3|protein_coding|CODING|NM_001102474||1)
intron_variant	Skint9	protein_coding	NM_177864:c.757+112delA		MODIFIER			chr4	112389044	112389044	AT	A	het	intron_variant(MODIFIER|||c.757+112delA|319|Skint9|protein_coding|CODING|NM_177864|6|1)
intron_variant	Skint6	protein_coding	NM_001103199:c.3688+227delA		MODIFIER			chr4	112806613	112806613	AT	A	het	intron_variant(MODIFIER|||c.3688+227delA|1240|Skint6|protein_coding|CODING|NM_001103199|48|1)
splice_region_variant	Skint6	protein_coding	NM_001103199:c.3224delT		LOW			chr4	112815553	112815553	TA	T	het	splice_region_variant(LOW|||c.3224delT|1240|Skint6|protein_coding|CODING|NM_001103199|44|1),intron_variant(MODIFIER|||c.3224-3delT|1240|Skint6|protein_coding|CODING|NM_001103199|44|1)
intron_variant	Skint6	protein_coding	NM_001103199:c.3224-130_3224-131insG		MODIFIER			chr4	112815681	112815681	G	GC	het	intron_variant(MODIFIER|||c.3224-130_3224-131insG|1240|Skint6|protein_coding|CODING|NM_001103199|44|1)
intron_variant	Skint6	protein_coding	NM_001103199:c.2027-6398delA		MODIFIER			chr4	112955007	112955007	AT	A	het	intron_variant(MODIFIER|||c.2027-6398delA|1240|Skint6|protein_coding|CODING|NM_001103199|25|1)
intron_variant	Skint6	protein_coding	NM_001103199:c.1904-33_1904-34insA		MODIFIER			chr4	112991339	112991339	A	AT	het	intron_variant(MODIFIER|||c.1904-33_1904-34insA|1240|Skint6|protein_coding|CODING|NM_001103199|23|1)
intron_variant	Skint6	protein_coding	NM_001103199:c.1904-80_1904-81insA		MODIFIER			chr4	112991386	112991386	G	GT	het	intron_variant(MODIFIER|||c.1904-80_1904-81insA|1240|Skint6|protein_coding|CODING|NM_001103199|23|1)
splice_region_variant	Skint5	protein_coding	NM_001167876:c.3884_3886delTTT		LOW			chr4	113490682	113490682	TAAA	T	het	splice_region_variant(LOW|||c.3884_3886delTTT|1461|Skint5|protein_coding|CODING|NM_001167876|54|1),splice_region_variant(LOW|||c.3821_3823delTTT|1440|Skint5|protein_coding|CODING|NM_001167878|53|1),intron_variant(MODIFIER|||c.3884-5_3884-3delTTT|1461|Skint5|protein_coding|CODING|NM_001167876|54|1),intron_variant(MODIFIER|||c.3821-5_3821-3delTTT|1440|Skint5|protein_coding|CODING|NM_001167878|53|1)
intron_variant	Skint5	protein_coding	NM_001167876:c.3127+176_3127+178delAAA		MODIFIER			chr4	113577423	113577423	CTTT	C	het	intron_variant(MODIFIER|||c.3127+176_3127+178delAAA|1461|Skint5|protein_coding|CODING|NM_001167876|42|1),intron_variant(MODIFIER|||c.3127+176_3127+178delAAA|1440|Skint5|protein_coding|CODING|NM_001167878|42|1)
intron_variant	Skint5	protein_coding	NM_001167876:c.2750-124delA		MODIFIER			chr4	113626765	113626765	CT	C	het	intron_variant(MODIFIER|||c.2750-124delA|1461|Skint5|protein_coding|CODING|NM_001167876|36|1),intron_variant(MODIFIER|||c.2750-124delA|1440|Skint5|protein_coding|CODING|NM_001167878|36|1)
intron_variant	Skint5	protein_coding	NM_001167876:c.2249-32delT		MODIFIER			chr4	113715781	113715781	GA	G	het	intron_variant(MODIFIER|||c.2249-32delT|1461|Skint5|protein_coding|CODING|NM_001167876|28|1),intron_variant(MODIFIER|||c.2249-32delT|1440|Skint5|protein_coding|CODING|NM_001167878|28|1)
intron_variant	Skint5	protein_coding	NM_001167876:c.926-55_926-56insC		MODIFIER			chr4	113916233	113916233	T	TG	het	intron_variant(MODIFIER|||c.926-55_926-56insC|1461|Skint5|protein_coding|CODING|NM_001167876|7|1),intron_variant(MODIFIER|||c.926-55_926-56insC|1440|Skint5|protein_coding|CODING|NM_001167878|7|1)
splice_region_variant	Trabd2b	protein_coding	NM_001085549:c.1350delG		LOW			chr4	114603022	114603022	AG	A	het	splice_region_variant(LOW|||c.1350delG|517|Trabd2b|protein_coding|CODING|NM_001085549|6|1),intron_variant(MODIFIER|||c.1349+8delG|517|Trabd2b|protein_coding|CODING|NM_001085549|6|1)
intron_variant	Cyp4a29-ps	protein_coding	NM_001100183:c.1362-56delT		MODIFIER			chr4	115254332	115254332	GT	G	het	intron_variant(MODIFIER|||c.1362-56delT|509|Cyp4a29-ps|protein_coding|CODING|NM_001100183|11|1)
intergenic_region					MODIFIER			chr4	115344462	115344462	C	CT	het	intergenic_region(MODIFIER||||||||||1)
intergenic_region					MODIFIER			chr4	115344475	115344475	TC	T	het	intergenic_region(MODIFIER||||||||||1)
intergenic_region					MODIFIER			chr4	115344476	115344476	CT	C	het	intergenic_region(MODIFIER||||||||||1)
intron_variant	Cyp4a31	protein_coding	NM_201640:c.335-235_335-234delAC		MODIFIER			chr4	115565435	115565435	AAC	A	het	intron_variant(MODIFIER|||c.335-235_335-234delAC|509|Cyp4a31|protein_coding|CODING|NM_201640|2|1),intron_variant(MODIFIER|||c.334+282_334+283delAC|443|Cyp4a31|protein_coding|CODING|NM_001252539|2|1)
intron_variant	Cyp4a31	protein_coding	NM_201640:c.379+101delT		MODIFIER			chr4	115565815	115565815	CT	C	het	intron_variant(MODIFIER|||c.334+662delT|443|Cyp4a31|protein_coding|CODING|NM_001252539|2|1),intron_variant(MODIFIER|||c.379+101delT|509|Cyp4a31|protein_coding|CODING|NM_201640|3|1)
intron_variant	Cyp4a32	protein_coding	NM_001100181:c.335-244_335-243insCA		MODIFIER			chr4	115602683	115602683	C	CCA	het	intron_variant(MODIFIER|||c.335-244_335-243insCA|509|Cyp4a32|protein_coding|CODING|NM_001100181|2|1)
intron_variant	Rad54l	protein_coding	NM_001122958:c.90+100delT		MODIFIER			chr4	116122795	116122795	CA	C	het	intron_variant(MODIFIER|||c.90+100delT|747|Rad54l|protein_coding|CODING|NM_001122958|3|1),intron_variant(MODIFIER|||c.90+100delT|747|Rad54l|protein_coding|CODING|NM_001122959|3|1),intron_variant(MODIFIER|||c.90+100delT|747|Rad54l|protein_coding|CODING|NM_009015|2|1)
intron_variant	Ipp	protein_coding	NM_008389:c.724+55_724+56delTG		MODIFIER			chr4	116515553	116515553	CTG	C	het	intron_variant(MODIFIER|||c.724+55_724+56delTG|584|Ipp|protein_coding|CODING|NM_008389|3|1)
intron_variant	Gpbp1l1	protein_coding	NM_029868:c.190+31_190+32insTATA		MODIFIER			chr4	116573553	116573553	C	CTATA	het	intron_variant(MODIFIER|||c.190+31_190+32insTATA|473|Gpbp1l1|protein_coding|CODING|NM_029868|4|1)
3_prime_UTR_variant	Gpbp1l1	protein_coding	NM_029868:c.*510_*511insT		MODIFIER			chr4	116593467	116593467	C	CT	het	3_prime_UTR_variant(MODIFIER||510|c.*510_*511insT|473|Gpbp1l1|protein_coding|CODING|NM_029868|12|1),intron_variant(MODIFIER|||n.1790-519_1790-520insA||C530005A16Rik||NON_CODING|NR_029450|1|1)
intron_variant	Slc6a9	protein_coding	NM_008135:c.1536+11_1536+12insG		MODIFIER			chr4	117865306	117865306	T	TG	het	intron_variant(MODIFIER|||c.1536+11_1536+12insG|633|Slc6a9|protein_coding|CODING|NM_008135|12|1)
downstream_gene_variant	Olfr1335	protein_coding	NM_207703		MODIFIER			chr4	118808786	118808786	GA	G	hom	downstream_gene_variant(MODIFIER||68||335|Olfr1335|protein_coding|CODING|NM_207703||1),intergenic_region(MODIFIER||||||||||1)
intergenic_region					MODIFIER			chr4	118941930	118941930	CTT	C	het	intergenic_region(MODIFIER||||||||||1)
intron_variant	Lepre1	protein_coding	NM_019782:c.1483-78_1483-77delCA		MODIFIER			chr4	119244306	119244306	GCA	G	het	intron_variant(MODIFIER|||c.946-78_946-77delCA|560|Lepre1|protein_coding|CODING|NM_001042411|9|1),intron_variant(MODIFIER|||c.1483-78_1483-77delCA|748|Lepre1|protein_coding|CODING|NM_019782|9|1),intron_variant(MODIFIER|||c.1483-78_1483-77delCA|739|Lepre1|protein_coding|CODING|NM_019783|9|1)
intron_variant	Hivep3	protein_coding	NM_010657:c.5106-42delT		MODIFIER			chr4	120122829	120122829	CT	C	het	intron_variant(MODIFIER|||c.5106-42delT|2348|Hivep3|protein_coding|CODING|NM_010657|5|1)
intron_variant	Edn2	protein_coding	NM_007902:c.213-48delC		MODIFIER			chr4	120163341	120163341	TC	T	het	intron_variant(MODIFIER|||c.213-48delC|175|Edn2|protein_coding|CODING|NM_007902|2|1)
intron_variant	Foxo6	protein_coding	NM_194060:c.415-99delC		MODIFIER			chr4	120269280	120269280	TG	T	hom	intron_variant(MODIFIER|||c.415-99delC|559|Foxo6|protein_coding|CODING|NM_194060|1|1)
intron_variant	Nt5c1a	protein_coding	NM_001085502:c.733-68_733-66delGGG		MODIFIER			chr4	123215773	123215773	CGGG	C	het	intron_variant(MODIFIER|||c.733-68_733-66delGGG|365|Nt5c1a|protein_coding|CODING|NM_001085502|5|1)
inframe_deletion	Heyl	protein_coding	NM_013905:p.Arg44_Lys45del/c.132_134delGAA		MODERATE			chr4	123240181	123240181	GGAA	G	hom	inframe_deletion(MODERATE||cggaag/cgg|p.Arg44_Lys45del/c.132_134delGAA|326|Heyl|protein_coding|CODING|NM_013905|2|1)
intron_variant	Grik3	protein_coding	NM_001081097:c.115+13101delT		MODIFIER			chr4	125504045	125504045	GT	G	het	intron_variant(MODIFIER|||c.115+13101delT|919|Grik3|protein_coding|CODING|NM_001081097|1|1)
intron_variant	Grik3	protein_coding	NM_001081097:c.2091+80delC		MODIFIER	rs240236741		chr4	125694258	125694258	TC	T	het	intron_variant(MODIFIER|||c.2091+80delC|919|Grik3|protein_coding|CODING|NM_001081097|13|1)
intron_variant	Oscp1	protein_coding	NM_172701:c.960-135_960-134insG		MODIFIER			chr4	126087570	126087570	T	TG	het	intron_variant(MODIFIER|||c.960-135_960-134insG|379|Oscp1|protein_coding|CODING|NM_172701|8|1)
intron_variant	Map7d1	protein_coding	NM_144941:c.46+99_46+98insG		MODIFIER	rs231045259		chr4	126255918	126255918	G	GC	hom	intron_variant(MODIFIER|||c.46+99_46+98insG|774|Map7d1|protein_coding|CODING|NM_001145970|1|1),intron_variant(MODIFIER|||c.46+99_46+98insG|846|Map7d1|protein_coding|CODING|NM_144941|1|1)
intron_variant	Ago4	protein_coding	NM_153177:c.20-104delT		MODIFIER			chr4	126526266	126526266	TA	T	hom	intron_variant(MODIFIER|||c.20-104delT|861|Ago4|protein_coding|CODING|NM_153177|1|1)
intron_variant	AU040320	protein_coding	NM_001035525:c.142+229_142+230insGT		MODIFIER			chr4	126757296	126757296	A	AGT	het	intron_variant(MODIFIER|||c.142+229_142+230insGT|1085|AU040320|protein_coding|CODING|NM_001035525|2|1),intron_variant(MODIFIER|||c.142+229_142+230insGT|1085|AU040320|protein_coding|CODING|NM_001035526|2|1),intron_variant(MODIFIER|||c.142+229_142+230insGT|1048|AU040320|protein_coding|CODING|NM_133886|2|1)
intron_variant	CK137956	protein_coding	NM_001134733:c.1716-77delA		MODIFIER			chr4	127928154	127928154	AT	A	het	intron_variant(MODIFIER|||c.1716-77delA|596|CK137956|protein_coding|CODING|NM_001134733|6|1)
intergenic_region					MODIFIER			chr4	128414126	128414126	TG	T	hom	intergenic_region(MODIFIER||||||||||1)
intergenic_region					MODIFIER			chr4	128414138	128414138	GT	G	het	intergenic_region(MODIFIER||||||||||1)
intergenic_region					MODIFIER			chr4	128517494	128517494	AG	A	hom	intergenic_region(MODIFIER||||||||||1)
intron_variant	Fndc5	protein_coding	NM_027402:c.625-142delT		MODIFIER			chr4	129142392	129142392	CT	C	het	intron_variant(MODIFIER|||c.625-142delT|209|Fndc5|protein_coding|CODING|NM_027402|5|1)
intron_variant	Fam167b	protein_coding	NM_182783:c.258+129delT		MODIFIER			chr4	129577988	129577988	TA	T	het	intron_variant(MODIFIER|||c.258+129delT|162|Fam167b|protein_coding|CODING|NM_182783|1|1)
intron_variant	Col16a1	protein_coding	NM_028266:c.865-163delG		MODIFIER			chr4	130054973	130054973	TG	T	hom	intron_variant(MODIFIER|||c.865-163delG|1580|Col16a1|protein_coding|CODING|NM_028266|8|1)
intron_variant	Col16a1	protein_coding	NM_028266:c.3087+330_3087+332delAGA		MODIFIER			chr4	130080046	130080046	CAGA	C	het	intron_variant(MODIFIER|||c.3087+330_3087+332delAGA|1580|Col16a1|protein_coding|CODING|NM_028266|47|1)
splice_region_variant	Tinagl1	protein_coding	NM_001168333:c.1045delC		LOW			chr4	130167303	130167303	TG	T	het	splice_region_variant(LOW|||c.1045delC|466|Tinagl1|protein_coding|CODING|NM_001168333|8|1),splice_region_variant(LOW|||c.1045delC|466|Tinagl1|protein_coding|CODING|NM_023476|8|1),intron_variant(MODIFIER|||c.1045-3delC|466|Tinagl1|protein_coding|CODING|NM_001168333|8|1),intron_variant(MODIFIER|||c.1045-3delC|466|Tinagl1|protein_coding|CODING|NM_023476|8|1)
3_prime_UTR_variant	Serinc2	protein_coding	NM_172702:c.*291delG		MODIFIER			chr4	130253638	130253638	AC	A	hom	3_prime_UTR_variant(MODIFIER||291|c.*291delG|395|Serinc2|protein_coding|CODING|NM_001253386|10|1),3_prime_UTR_variant(MODIFIER||291|c.*291delG|450|Serinc2|protein_coding|CODING|NM_172702|10|1)
intron_variant	Pum1	protein_coding	NM_030722:c.1510-117delC		MODIFIER			chr4	130749294	130749294	TC	T	het	upstream_gene_variant(MODIFIER||343|||Snord85||NON_CODING|NR_028565||1),intron_variant(MODIFIER|||c.1507-117delC|1186|Pum1|protein_coding|CODING|NM_001159603|10|1),intron_variant(MODIFIER|||c.1507-117delC|1188|Pum1|protein_coding|CODING|NM_001159604|10|1),intron_variant(MODIFIER|||c.1219-117delC|1092|Pum1|protein_coding|CODING|NM_001159605|8|1),intron_variant(MODIFIER|||c.781-117delC|944|Pum1|pro…
intron_variant	Eya3	protein_coding	NM_210071:c.853-25_853-24insT		MODIFIER			chr4	132700995	132700995	C	CT	het	intron_variant(MODIFIER|||c.805-25_805-24insT|510|Eya3|protein_coding|CODING|NM_010166|11|1),intron_variant(MODIFIER|||c.853-25_853-24insT|526|Eya3|protein_coding|CODING|NM_210071|10|1),intron_variant(MODIFIER|||c.523-25_523-24insT|416|Eya3|protein_coding|CODING|NM_211357|8|1)
intron_variant	Ppp1r8	protein_coding	NM_146154:c.271+86delT		MODIFIER	rs212496737		chr4	132834550	132834550	TA	T	het	intron_variant(MODIFIER|||c.271+86delT|351|Ppp1r8|protein_coding|CODING|NM_146154|3|1)
intron_variant	Ppp1r8	protein_coding	NM_146154:c.117+1941_117+1940insGT		MODIFIER			chr4	132838703	132838703	T	TAC	het	intron_variant(MODIFIER|||c.117+1941_117+1940insGT|351|Ppp1r8|protein_coding|CODING|NM_146154|2|1)
intron_variant	Ppp1r8	protein_coding	NM_146154:c.57-162delG		MODIFIER			chr4	132840865	132840865	AC	A	het	intron_variant(MODIFIER|||c.57-162delG|351|Ppp1r8|protein_coding|CODING|NM_146154|1|1)
intron_variant	Stx12	protein_coding	NM_133887:c.470+97_470+98delTC		MODIFIER			chr4	132862727	132862727	CGA	C	het	intron_variant(MODIFIER|||c.470+97_470+98delTC|274|Stx12|protein_coding|CODING|NM_133887|5|1)
intron_variant	Map3k6	protein_coding	NM_016693:c.2057+57_2057+58delGT		MODIFIER			chr4	133247770	133247770	GGT	G	het	intron_variant(MODIFIER|||c.2057+57_2057+58delGT|1291|Map3k6|protein_coding|CODING|NM_016693|15|1)
intergenic_region					MODIFIER			chr4	133638862	133638862	TG	T	hom	intergenic_region(MODIFIER||||||||||1)
intron_variant	Cep85	protein_coding	NM_144527:c.52+105_52+104insGT		MODIFIER			chr4	134172708	134172708	T	TAC	het	intron_variant(MODIFIER|||c.52+105_52+104insGT|761|Cep85|protein_coding|CODING|NM_144527|2|1)
intron_variant	Mtfr1l	protein_coding	NM_001256112:c.120+95_120+94insT		MODIFIER	rs224519790		chr4	134532049	134532049	G	GA	het	intron_variant(MODIFIER|||c.120+95_120+94insT|289|Mtfr1l|protein_coding|CODING|NM_001256112|3|1),intron_variant(MODIFIER|||c.120+95_120+94insT|289|Mtfr1l|protein_coding|CODING|NM_029759|3|1)
intron_variant	Sepn1	protein_coding	NM_029100:c.1180-72_1180-71delCA		MODIFIER	rs387850053		chr4	134542512	134542512	ATG	A	hom	intron_variant(MODIFIER|||c.1180-72_1180-71delCA|557|Sepn1|protein_coding|CODING|NM_029100|8|1)
intron_variant	Myom3	protein_coding	NM_001085509:c.2708-129_2708-128insG		MODIFIER			chr4	135796151	135796151	T	TG	het	intron_variant(MODIFIER|||c.2708-129_2708-128insG|1439|Myom3|protein_coding|CODING|NM_001085509|21|1)
intron_variant	E2f2	protein_coding	NM_177733:c.584+134_584+135insG		MODIFIER			chr4	136180710	136180710	T	TG	het	intron_variant(MODIFIER|||c.584+134_584+135insG|443|E2f2|protein_coding|CODING|NM_177733|3|1)
intron_variant	Asap3	protein_coding	NM_001008232:c.130-91_130-90delGT		MODIFIER			chr4	136227316	136227316	AGT	A	het	intron_variant(MODIFIER|||c.130-91_130-90delGT|904|Asap3|protein_coding|CODING|NM_001008232|1|1)
intron_variant	Ephb2	protein_coding	NM_010142:c.1591+73delG		MODIFIER			chr4	136675294	136675294	GC	G	het	intron_variant(MODIFIER|||c.1591+73delG|986|Ephb2|protein_coding|CODING|NM_010142|7|1)
intron_variant	Usp48	protein_coding	NM_130879:c.135-100delG		MODIFIER			chr4	137604422	137604422	TG	T	het	intron_variant(MODIFIER|||c.135-100delG|1052|Usp48|protein_coding|CODING|NM_130879|1|1)
5_prime_UTR_variant	Alpl	protein_coding	NM_007431:c.-49delC		MODIFIER			chr4	137758680	137758680	AG	A	het	5_prime_UTR_variant(MODIFIER||49|c.-49delC|524|Alpl|protein_coding|CODING|NM_007431|2|1)
intron_variant	Ece1	protein_coding	NM_199307:c.1227+131_1227+134delACAT		MODIFIER			chr4	137946499	137946499	GACAT	G	het	intron_variant(MODIFIER|||c.1227+131_1227+134delACAT|753|Ece1|protein_coding|CODING|NM_199307|11|1)
upstream_gene_variant	Cda	protein_coding	NM_028176		MODIFIER			chr4	138367975	138367975	AGAG	A	het	upstream_gene_variant(MODIFIER||21||146|Cda|protein_coding|CODING|NM_028176||1),intergenic_region(MODIFIER||||||||||1)
3_prime_UTR_variant	Camk2n1	protein_coding	NM_025451:c.*184_*185insGAGGAGGAGGAGGAGGAGGAGGAG		MODIFIER			chr4	138456971	138456971	A	AGAGGAGGAGGAGGAGGAGGAGGAG	hom	3_prime_UTR_variant(MODIFIER||184|c.*184_*185insGAGGAGGAGGAGGAGGAGGAGGAG|78|Camk2n1|protein_coding|CODING|NM_025451|2|1)
intron_variant	Vwa5b1	protein_coding	NM_029401:c.1119+45delC		MODIFIER			chr4	138600099	138600099	CG	C	het	intron_variant(MODIFIER|||c.1119+45delC|1215|Vwa5b1|protein_coding|CODING|NM_029401|8|1)
intron_variant	Htr6	protein_coding	NM_021358:c.879+23delA		MODIFIER			chr4	139062050	139062050	CT	C	hom	intron_variant(MODIFIER|||c.879+23delA|440|Htr6|protein_coding|CODING|NM_021358|2|1)
intron_variant	Padi1	protein_coding	NM_011059:c.1630-77delC		MODIFIER			chr4	140817327	140817327	TG	T	het	intron_variant(MODIFIER|||c.1630-77delC|662|Padi1|protein_coding|CODING|NM_011059|14|1),non_coding_exon_variant(MODIFIER|||n.1818delG||Gm13032||NON_CODING|NR_045944|3|1)
intron_variant	Padi2	protein_coding	NM_008812:c.1574-91_1574-89delATT		MODIFIER			chr4	140946586	140946586	CATT	C	het	downstream_gene_variant(MODIFIER||1079|||Gm13031||NON_CODING|NR_045911||1),intron_variant(MODIFIER|||c.1574-91_1574-89delATT|673|Padi2|protein_coding|CODING|NM_008812|13|1)
intron_variant	Crocc	protein_coding	NM_172122:c.202+101_202+102delGT		MODIFIER			chr4	141052847	141052847	GAC	G	het	intron_variant(MODIFIER|||c.-21+101_-21+102delGT|1845|Crocc|protein_coding|CODING|NM_001145958|3|1),intron_variant(MODIFIER|||c.202+101_202+102delGT|2009|Crocc|protein_coding|CODING|NM_172122|2|1)
intron_variant	Fbxo42	protein_coding	NM_172518:c.251-97_251-96insA		MODIFIER			chr4	141170726	141170726	C	CA	het	intron_variant(MODIFIER|||c.251-97_251-96insA|717|Fbxo42|protein_coding|CODING|NM_172518|2|1)
downstream_gene_variant	Rsg1	protein_coding	NM_001081174		MODIFIER			chr4	141220208	141220208	GCC	G	het	downstream_gene_variant(MODIFIER||95||258|Rsg1|protein_coding|CODING|NM_001081174||1),intergenic_region(MODIFIER||||||||||1)
intron_variant	Arhgef19	protein_coding	NM_172520:c.406+13_406+14insG		MODIFIER			chr4	141246621	141246621	T	TG	het	intron_variant(MODIFIER|||c.406+13_406+14insG|802|Arhgef19|protein_coding|CODING|NM_172520|3|1)
intron_variant	Clcnka	protein_coding	NM_001146307:c.2017-39_2017-40insC		MODIFIER			chr4	141384987	141384987	T	TG	het	downstream_gene_variant(MODIFIER||814||273|Fam131c|protein_coding|CODING|NM_001085513||1),intron_variant(MODIFIER|||c.2017-39_2017-40insC|687|Clcnka|protein_coding|CODING|NM_001146307|18|1),intron_variant(MODIFIER|||c.2017-39_2017-40insC|687|Clcnka|protein_coding|CODING|NM_024412|19|1)
intron_variant	Clcnka	protein_coding	NM_001146307:c.867-35_867-36insG		MODIFIER			chr4	141392661	141392661	T	TC	het	intron_variant(MODIFIER|||c.867-35_867-36insG|687|Clcnka|protein_coding|CODING|NM_001146307|8|1),intron_variant(MODIFIER|||c.867-35_867-36insG|687|Clcnka|protein_coding|CODING|NM_024412|9|1)
intron_variant	Spen	protein_coding	NM_019763:c.1402-196_1402-195delTT		MODIFIER			chr4	141488312	141488312	CAA	C	het	intron_variant(MODIFIER|||c.1402-196_1402-195delTT|3643|Spen|protein_coding|CODING|NM_019763|6|1)
intron_variant	Agmat	protein_coding	NM_001081408:c.918+36_918+37insT		MODIFIER			chr4	141757600	141757600	G	GT	het	intron_variant(MODIFIER|||c.918+36_918+37insT|358|Agmat|protein_coding|CODING|NM_001081408|5|1)
non_coding_exon_variant	Tmem51as1		NR_027137:n.1717delA		MODIFIER			chr4	142088059	142088059	TA	T	het	non_coding_exon_variant(MODIFIER|||n.1717delA||Tmem51as1||NON_CODING|NR_027137|5|1)
upstream_gene_variant	Gm13083	protein_coding	NM_001126324		MODIFIER	rs232543841		chr4	143614965	143614965	AG	A	het	upstream_gene_variant(MODIFIER||37||501|Gm13083|protein_coding|CODING|NM_001126324||1),intergenic_region(MODIFIER||||||||||1)
intergenic_region					MODIFIER			chr4	143697919	143697919	GA	G	het	intergenic_region(MODIFIER||||||||||1)
intron_variant	Gm13078	protein_coding	NM_001085412:c.-5-88delG		MODIFIER			chr4	143725907	143725907	TG	T	hom	intron_variant(MODIFIER|||c.-5-88delG|474|Gm13078|protein_coding|CODING|NM_001085412|1|1)
intron_variant	Pramef6	protein_coding	NM_001085414:c.-5-78delG		MODIFIER	rs222244522		chr4	143898007	143898007	AC	A	het	intron_variant(MODIFIER|||c.-5-78delG|469|Pramef6|protein_coding|CODING|NM_001085414|1|1)
intergenic_region					MODIFIER			chr4	143966626	143966626	GA	G	het	intergenic_region(MODIFIER||||||||||1)
frameshift_variant	Pramel5	protein_coding	NM_001085418:p.Gly143fs/c.429delG		HIGH		Pramel5:1.00(1);	chr4	144273086	144273086	TC	T	het	frameshift_variant(HIGH||ggg/|p.Gly143fs/c.429delG|500|Pramel5|protein_coding|CODING|NM_001085418|3|1)
upstream_gene_variant	Gm13125	protein_coding	NM_001115077		MODIFIER			chr4	144377975	144377975	GA	G	het	upstream_gene_variant(MODIFIER||43||477|Gm13125|protein_coding|CODING|NM_001115077||1),intergenic_region(MODIFIER||||||||||1)
intron_variant	Gm13178	protein_coding	NM_001085536:c.168+217_168+220delTTAT		MODIFIER	rs224898436		chr4	144721016	144721016	TATAA	T	hom	intron_variant(MODIFIER|||c.168+217_168+220delTTAT|408|Gm13178|protein_coding|CODING|NM_001085536|1|1)
intron_variant	Gm438	protein_coding	NM_001126316:c.404+33_404+32insAT		MODIFIER			chr4	144779683	144779683	C	CAT	het	intron_variant(MODIFIER|||c.404+33_404+32insAT|393|Gm438|protein_coding|CODING|NM_001126316|3|1)
downstream_gene_variant	Smarca5-ps		NR_002888		MODIFIER			chr4	145468113	145468113	AG	A	het	downstream_gene_variant(MODIFIER||153|||Smarca5-ps||NON_CODING|NR_002888||1),intergenic_region(MODIFIER||||||||||1)
intergenic_region					MODIFIER			chr4	145530728	145530728	T	TTA	het	intergenic_region(MODIFIER||||||||||1)
intergenic_region					MODIFIER			chr4	145536439	145536439	AAG	A	hom	intergenic_region(MODIFIER||||||||||1)
intron_variant	Gm13212	protein_coding	NM_001205101:c.158-135_158-134insGA		MODIFIER			chr4	145622016	145622016	G	GGA	het	intron_variant(MODIFIER|||c.158-135_158-134insGA|407|Gm13212|protein_coding|CODING|NM_001205101|2|1)
intron_variant	Gm13212	protein_coding	NM_001205101:c.158-10_158-9insT		MODIFIER			chr4	145622141	145622141	G	GT	het	intron_variant(MODIFIER|||c.158-10_158-9insT|407|Gm13212|protein_coding|CODING|NM_001205101|2|1)
intergenic_region					MODIFIER	rs237789272		chr4	145642061	145642061	TA	T	het	intergenic_region(MODIFIER||||||||||1)
intergenic_region					MODIFIER			chr4	145898772	145898772	CAG	C	het	intergenic_region(MODIFIER||||||||||1)
intergenic_region					MODIFIER			chr4	145898908	145898908	G	GC	het	intergenic_region(MODIFIER||||||||||1)
intergenic_region					MODIFIER			chr4	146059254	146059254	AG	A	het	intergenic_region(MODIFIER||||||||||1)
intron_variant	Gm13051	protein_coding	NM_001037926:c.-74-153_-74-152delTG		MODIFIER			chr4	146117652	146117652	ATG	A	het	intron_variant(MODIFIER|||c.-74-153_-74-152delTG|633|Gm13051|protein_coding|CODING|NM_001037926|1|1)
intron_variant	Gm13139	protein_coding	NM_001083918.2:c.-28-122_-28-121insT		MODIFIER			chr4	146463382	146463382	A	AT	het	intron_variant(MODIFIER|||c.-28-122_-28-121insT|573|Gm13139|protein_coding|CODING|NM_001083918.2|4|1),intron_variant(MODIFIER|||c.-28-122_-28-121insT|573|Gm13251|protein_coding|CODING|NM_001085522|1|1)
intron_variant	Gm13247	protein_coding	NM_001243138:c.-54-80delT		MODIFIER			chr4	146531989	146531989	AT	A	het	intron_variant(MODIFIER|||c.-54-80delT|445|Gm13247|protein_coding|CODING|NM_001243138|2|1),intron_variant(MODIFIER|||c.-54-80delT|445|Gm13247|protein_coding|CODING|NM_001243139|1|1),intron_variant(MODIFIER|||n.181-12063delA||1700095A21Rik||NON_CODING|NR_045468|2|1)
intron_variant	Gm13247	protein_coding	NM_001243138:c.157+55_157+56insTATTATTATTATTAT		MODIFIER			chr4	146535601	146535601	C	CTATTATTATTATTAT	het	intron_variant(MODIFIER|||n.180+10516_180+10515insATAATAATAATAATA||1700095A21Rik||NON_CODING|NR_045468|2|1),intron_variant(MODIFIER|||c.157+55_157+56insTATTATTATTATTAT|445|Gm13247|protein_coding|CODING|NM_001243138|4|1),intron_variant(MODIFIER|||c.157+55_157+56insTATTATTATTATTAT|445|Gm13247|protein_coding|CODING|NM_001243139|3|1)
intron_variant	Gm13152	protein_coding	NM_001039209:c.30+77524_30+77525insA		MODIFIER			chr4	147253427	147253427	T	TA	het	intron_variant(MODIFIER|||c.30+77524_30+77525insA|368|Gm13152|protein_coding|CODING|NM_001039209|1|1)
intron_variant	Gm13152	protein_coding	NM_001039209:c.30+77525_30+77526insA		MODIFIER			chr4	147253428	147253428	T	TA	het	intron_variant(MODIFIER|||c.30+77525_30+77526insA|368|Gm13152|protein_coding|CODING|NM_001039209|1|1)
intron_variant	Gm13152	protein_coding	NM_001039209:c.30+82357_30+82358insGA		MODIFIER			chr4	147258260	147258260	G	GGA	het	intron_variant(MODIFIER|||c.30+82357_30+82358insGA|368|Gm13152|protein_coding|CODING|NM_001039209|1|1)
intron_variant	Gm13152	protein_coding	NM_001039209:c.30+82698_30+82699insT		MODIFIER			chr4	147258601	147258601	C	CT	het	intron_variant(MODIFIER|||c.30+82698_30+82699insT|368|Gm13152|protein_coding|CODING|NM_001039209|1|1)
intron_variant	Gm13152	protein_coding	NM_001039209:c.30+148649_30+148650delAG		MODIFIER			chr4	147324552	147324552	AAG	A	het	intron_variant(MODIFIER|||c.30+148649_30+148650delAG|368|Gm13152|protein_coding|CODING|NM_001039209|1|1)
intron_variant	Gm13152	protein_coding	NM_001039209:c.30+155205_30+155206insAG		MODIFIER			chr4	147331108	147331108	C	CAG	het	intron_variant(MODIFIER|||c.30+155205_30+155206insAG|368|Gm13152|protein_coding|CODING|NM_001039209|1|1)
intron_variant	Gm13152	protein_coding	NM_001039209:c.31-120595_31-120594insT		MODIFIER	rs266209539		chr4	147390157	147390157	A	AT	het	intron_variant(MODIFIER|||c.31-120595_31-120594insT|368|Gm13152|protein_coding|CODING|NM_001039209|1|1)
intron_variant	Gm13152	protein_coding	NM_001039209:c.31-67489delA		MODIFIER			chr4	147443263	147443263	GA	G	het	intron_variant(MODIFIER|||c.31-67489delA|368|Gm13152|protein_coding|CODING|NM_001039209|1|1)
intron_variant	Gm13152	protein_coding	NM_001039209:c.31-67134_31-67131delAGAC		MODIFIER			chr4	147443618	147443618	GAGAC	G	het	intron_variant(MODIFIER|||c.31-67134_31-67131delAGAC|368|Gm13152|protein_coding|CODING|NM_001039209|1|1)
intron_variant	Gm13152	protein_coding	NM_001039209:c.31-3376delC		MODIFIER			chr4	147507376	147507376	GC	G	het	intron_variant(MODIFIER|||c.31-3376delC|368|Gm13152|protein_coding|CODING|NM_001039209|1|1)
intron_variant	Gm13152	protein_coding	NM_001039209:c.31-3283_31-3282insG		MODIFIER			chr4	147507469	147507469	T	TG	het	intron_variant(MODIFIER|||c.31-3283_31-3282insG|368|Gm13152|protein_coding|CODING|NM_001039209|1|1)
intron_variant	Gm13152	protein_coding	NM_001039209:c.31-3281_31-3280insA		MODIFIER			chr4	147507471	147507471	T	TA	het	intron_variant(MODIFIER|||c.31-3281_31-3280insA|368|Gm13152|protein_coding|CODING|NM_001039209|1|1)
intron_variant	Gm13152	protein_coding	NM_001039209:c.31-3087_31-3086delAA		MODIFIER			chr4	147507665	147507665	TAA	T	het	intron_variant(MODIFIER|||c.31-3087_31-3086delAA|368|Gm13152|protein_coding|CODING|NM_001039209|1|1)
intron_variant	Gm13152	protein_coding	NM_001039209:c.31-3020_31-3019insA		MODIFIER			chr4	147507732	147507732	T	TA	het	intron_variant(MODIFIER|||c.31-3020_31-3019insA|368|Gm13152|protein_coding|CODING|NM_001039209|1|1)
intron_variant	Gm13152	protein_coding	NM_001039209:c.31-2966delT		MODIFIER			chr4	147507786	147507786	AT	A	het	intron_variant(MODIFIER|||c.31-2966delT|368|Gm13152|protein_coding|CODING|NM_001039209|1|1)
intron_variant	Gm13152	protein_coding	NM_001039209:c.157+114_157+115insA		MODIFIER			chr4	147510992	147510992	T	TA	het	intron_variant(MODIFIER|||c.157+114_157+115insA|368|Gm13152|protein_coding|CODING|NM_001039209|2|1)
intron_variant	Gm13152	protein_coding	NM_001039209:c.158-127delG		MODIFIER			chr4	147512217	147512217	AG	A	het	intron_variant(MODIFIER|||c.158-127delG|368|Gm13152|protein_coding|CODING|NM_001039209|2|1)
intron_variant	Gm13152	protein_coding	NM_001039209:c.158-56delT		MODIFIER	rs224823913		chr4	147512288	147512288	CT	C	het	intron_variant(MODIFIER|||c.158-56delT|368|Gm13152|protein_coding|CODING|NM_001039209|2|1)
intron_variant	Gm13152	protein_coding	NM_001039209:c.158-4delC		MODIFIER			chr4	147512340	147512340	TC	T	het	intron_variant(MODIFIER|||c.158-4delC|368|Gm13152|protein_coding|CODING|NM_001039209|2|1)
intergenic_region					MODIFIER	rs265577777		chr4	147527592	147527592	A	AT	het	intergenic_region(MODIFIER||||||||||1)
intergenic_region					MODIFIER			chr4	147527745	147527745	C	CA	het	intergenic_region(MODIFIER||||||||||1)
intergenic_region					MODIFIER			chr4	147528105	147528105	GTTTCTTGATGCCA	G	het	intergenic_region(MODIFIER||||||||||1)
intergenic_region					MODIFIER			chr4	147528278	147528278	TC	T	het	intergenic_region(MODIFIER||||||||||1)
intergenic_region					MODIFIER			chr4	147540876	147540876	CT	C	hom	intergenic_region(MODIFIER||||||||||1)
intron_variant	Gm13154	protein_coding	NM_001014397:c.158-138_158-137insG		MODIFIER			chr4	147582695	147582695	A	AG	het	intron_variant(MODIFIER|||c.158-138_158-137insG|519|Gm13154|protein_coding|CODING|NM_001014397|5|1)
intron_variant	2610305D13Rik	protein_coding	NM_145078:c.-7-76_-7-77insGT		MODIFIER			chr4	147618574	147618574	A	AAC	het	intron_variant(MODIFIER|||c.-7-76_-7-77insGT|407|2610305D13Rik|protein_coding|CODING|NM_145078|2|1)
intron_variant	Zfp534	protein_coding	NM_001127188:c.-74-92_-74-91delGT		MODIFIER			chr4	147682460	147682460	GAC	G	het	intron_variant(MODIFIER|||c.-74-92_-74-91delGT|661|Zfp534|protein_coding|CODING|NM_001127188|1|1)
intron_variant	Kif1b	protein_coding	NM_207682:c.1376+130_1376+131delTG		MODIFIER			chr4	149253540	149253540	TCA	T	het	intron_variant(MODIFIER|||c.1376+130_1376+131delTG|1150|Kif1b|protein_coding|CODING|NM_008441|14|1),intron_variant(MODIFIER|||c.1376+130_1376+131delTG|1770|Kif1b|protein_coding|CODING|NM_207682|14|1)
intron_variant	Gm5506	protein_coding	NM_001025388.2:c.667+207_667+208insT		MODIFIER			chr4	150245543	150245543	C	CT	het	intron_variant(MODIFIER|||c.667+207_667+208insT|434|Gm5506|protein_coding|CODING|NM_001025388.2|7|1),intron_variant(MODIFIER|||c.667+207_667+208insT|434|Eno1|protein_coding|CODING|NM_023119|7|1)
intron_variant	Rere	protein_coding	NM_001085492:c.396+28delC		MODIFIER			chr4	150431620	150431620	GC	G	het	intron_variant(MODIFIER|||c.396+28delC|1558|Rere|protein_coding|CODING|NM_001085492|3|1)
upstream_gene_variant	Dnajc11	protein_coding	NM_172704		MODIFIER			chr4	151933661	151933661	GA	G	het	upstream_gene_variant(MODIFIER||58||559|Dnajc11|protein_coding|CODING|NM_172704||1),intergenic_region(MODIFIER||||||||||1)
intron_variant	Chd5	protein_coding	NM_001081376:c.4177+41_4177+42delGG		MODIFIER			chr4	152378310	152378310	AGG	A	het	intron_variant(MODIFIER|||c.4177+41_4177+42delGG|1952|Chd5|protein_coding|CODING|NM_001081376|27|1),intron_variant(MODIFIER|||c.4066+41_4066+42delGG|1915|Chd5|protein_coding|CODING|NM_029216|26|1)
intergenic_region					MODIFIER	rs246072463		chr4	155044246	155044246	T	TG	hom	intergenic_region(MODIFIER||||||||||1)
intergenic_region					MODIFIER			chr5	3070727	3070727	TA	T	het	intergenic_region(MODIFIER||||||||||1)
intergenic_region					MODIFIER			chr5	3236906	3236906	AGT	A	het	intergenic_region(MODIFIER||||||||||1)
intergenic_region					MODIFIER			chr5	3236908	3236908	TAA	T	het	intergenic_region(MODIFIER||||||||||1)
intron_variant	4930511M11Rik	protein_coding	NM_029141:c.717+15delT		MODIFIER	rs258597814		chr5	3673201	3673201	AT	A	het	intron_variant(MODIFIER|||c.717+15delT|302|4930511M11Rik|protein_coding|CODING|NM_029141|9|1),intron_variant(MODIFIER|||c.483+15delT|224|4930511M11Rik|protein_coding|CODING|NM_029154|9|1)
intron_variant	Ankib1	protein_coding	NM_001003909:c.1909+57_1909+58delGT		MODIFIER			chr5	3704467	3704467	AAC	A	het	intron_variant(MODIFIER|||c.1909+57_1909+58delGT|1085|Ankib1|protein_coding|CODING|NM_001003909|14|1)
intron_variant	Ankib1	protein_coding	NM_001003909:c.1755+128_1755+131delAAAA		MODIFIER			chr5	3706057	3706057	CTTTT	C	het	intron_variant(MODIFIER|||c.1755+128_1755+131delAAAA|1085|Ankib1|protein_coding|CODING|NM_001003909|12|1)
intergenic_region					MODIFIER			chr5	3876242	3876242	C	CA	het	intergenic_region(MODIFIER||||||||||1)
intron_variant	Cdk14	protein_coding	NM_011074:c.1154+74_1154+73insTC		MODIFIER			chr5	4922053	4922053	G	GGA	het	intron_variant(MODIFIER|||c.1154+74_1154+73insTC|469|Cdk14|protein_coding|CODING|NM_011074|12|1)
intron_variant	Cdk14	protein_coding	NM_011074:c.703-13delC		MODIFIER			chr5	5093093	5093093	TG	T	het	intron_variant(MODIFIER|||c.703-13delC|469|Cdk14|protein_coding|CODING|NM_011074|7|1)
intergenic_region					MODIFIER			chr5	5781499	5781499	CTT	C	het	intergenic_region(MODIFIER||||||||||1)
intergenic_region					MODIFIER	rs239314021		chr5	5799891	5799891	CT	C	hom	intergenic_region(MODIFIER||||||||||1)
intron_variant	Sri	protein_coding	NM_001080974:c.249+44delC		MODIFIER			chr5	8062470	8062470	GC	G	het	intron_variant(MODIFIER|||c.249+44delC|198|Sri|protein_coding|CODING|NM_001080974|4|1),intron_variant(MODIFIER|||c.204+44delC|183|Sri|protein_coding|CODING|NM_025618|4|1)
intron_variant	Sri	protein_coding	NM_001080974:c.249+45_249+46insA		MODIFIER			chr5	8062471	8062471	C	CA	het	intron_variant(MODIFIER|||c.249+45_249+46insA|198|Sri|protein_coding|CODING|NM_001080974|4|1),intron_variant(MODIFIER|||c.204+45_204+46insA|183|Sri|protein_coding|CODING|NM_025618|4|1)
intron_variant	Abcb1a	protein_coding	NM_011076:c.2199+112_2199+113insGA		MODIFIER			chr5	8715999	8715999	G	GGA	het	intron_variant(MODIFIER|||c.2199+112_2199+113insGA|1276|Abcb1a|protein_coding|CODING|NM_011076|17|1)
intron_variant	Abcb1a	protein_coding	NM_011076:c.3072+106_3072+107delAC		MODIFIER			chr5	8737876	8737876	TAC	T	het	intron_variant(MODIFIER|||c.3072+106_3072+107delAC|1276|Abcb1a|protein_coding|CODING|NM_011076|24|1)
intron_variant	Crot	protein_coding	NM_023733:c.1063-31delC		MODIFIER			chr5	8974082	8974082	TG	T	het	intron_variant(MODIFIER|||c.1063-31delC|612|Crot|protein_coding|CODING|NM_023733|11|1)
intron_variant	Crot	protein_coding	NM_023733:c.978+42_978+43delCC		MODIFIER			chr5	8975964	8975964	CGG	C	het	intron_variant(MODIFIER|||c.978+42_978+43delCC|612|Crot|protein_coding|CODING|NM_023733|10|1)
downstream_gene_variant	Dmtf1	protein_coding	NM_011806		MODIFIER			chr5	9117670	9117670	AC	A	het	downstream_gene_variant(MODIFIER||1197||691|Dmtf1|protein_coding|CODING|NM_001110327||1),downstream_gene_variant(MODIFIER||1197||761|Dmtf1|protein_coding|CODING|NM_011806||1),intron_variant(MODIFIER|||c.234+108delC|118|Tmem243|protein_coding|CODING|NM_001081029|4|1)
intron_variant	Sema3d	protein_coding	NM_028882:c.1046+24delT		MODIFIER			chr5	12542674	12542674	CT	C	het	intron_variant(MODIFIER|||c.1046+24delT|777|Sema3d|protein_coding|CODING|NM_028882|10|1)
intron_variant	Sema3a	protein_coding	NM_001243072:c.926-69_926-68delAT		MODIFIER			chr5	13557195	13557195	CAT	C	het	intron_variant(MODIFIER|||c.926-69_926-68delAT|772|Sema3a|protein_coding|CODING|NM_001243072|9|1),intron_variant(MODIFIER|||c.926-69_926-68delAT|772|Sema3a|protein_coding|CODING|NM_001243073|9|1),intron_variant(MODIFIER|||c.926-69_926-68delAT|772|Sema3a|protein_coding|CODING|NM_009152|8|1)
intron_variant	Sema3a	protein_coding	NM_001243072:c.1361-91_1361-90insT		MODIFIER	rs247319627		chr5	13570054	13570054	A	AT	hom	intron_variant(MODIFIER|||c.1361-91_1361-90insT|772|Sema3a|protein_coding|CODING|NM_001243072|12|1),intron_variant(MODIFIER|||c.1361-91_1361-90insT|772|Sema3a|protein_coding|CODING|NM_001243073|12|1),intron_variant(MODIFIER|||c.1361-91_1361-90insT|772|Sema3a|protein_coding|CODING|NM_009152|11|1)
upstream_gene_variant	Gm9758	protein_coding	NM_198666		MODIFIER			chr5	14915067	14915067	AC	A	het	upstream_gene_variant(MODIFIER||179||255|Gm9758|protein_coding|CODING|NM_198666||1),intergenic_region(MODIFIER||||||||||1)
upstream_gene_variant	Gm17019	protein_coding	NM_182957		MODIFIER			chr5	15033229	15033229	TCTAA	T	het	upstream_gene_variant(MODIFIER||223||255|Gm17019|protein_coding|CODING|NM_182957||1),intergenic_region(MODIFIER||||||||||1)
intron_variant	Speer4d	protein_coding	NM_025759:c.7+117_7+125delTCTTGAACA		MODIFIER			chr5	15619387	15619387	TTCTTGAACA	T	het	intron_variant(MODIFIER|||c.7+117_7+125delTCTTGAACA|212|Speer4d|protein_coding|CODING|NM_025759|1|1)
intron_variant	Cacna2d1	protein_coding	NM_001110843:c.1441-231_1441-230insT		MODIFIER			chr5	16319006	16319006	A	AT	het	intron_variant(MODIFIER|||c.1441-231_1441-230insT|1103|Cacna2d1|protein_coding|CODING|NM_001110843|16|1),intron_variant(MODIFIER|||c.1441-231_1441-230insT|1091|Cacna2d1|protein_coding|CODING|NM_001110844|16|1),intron_variant(MODIFIER|||c.1441-231_1441-230insT|1086|Cacna2d1|protein_coding|CODING|NM_001110845|16|1),intron_variant(MODIFIER|||c.1441-231_1441-230insT|1079|Cacna2d1|protein_coding|CODIN…
intron_variant	Cacna2d1	protein_coding	NM_001110843:c.1441-105_1441-104insTG		MODIFIER	rs264083208		chr5	16319132	16319132	C	CTG	het	intron_variant(MODIFIER|||c.1441-105_1441-104insTG|1103|Cacna2d1|protein_coding|CODING|NM_001110843|16|1),intron_variant(MODIFIER|||c.1441-105_1441-104insTG|1091|Cacna2d1|protein_coding|CODING|NM_001110844|16|1),intron_variant(MODIFIER|||c.1441-105_1441-104insTG|1086|Cacna2d1|protein_coding|CODING|NM_001110845|16|1),intron_variant(MODIFIER|||c.1441-105_1441-104insTG|1079|Cacna2d1|protein_coding|C…
intergenic_region					MODIFIER			chr5	16389671	16389671	AAAG	A	het	intergenic_region(MODIFIER||||||||||1)
intron_variant	Sema3c	protein_coding	NM_013657:c.103+48_103+49insT		MODIFIER			chr5	17577017	17577017	G	GT	hom	intron_variant(MODIFIER|||c.103+48_103+49insT|751|Sema3c|protein_coding|CODING|NM_013657|2|1)
downstream_gene_variant	A630072M18Rik		NR_030699		MODIFIER			chr5	20956506	20956506	AGT	A	het	downstream_gene_variant(MODIFIER||109|||A630072M18Rik||NON_CODING|NR_030699||1),intergenic_region(MODIFIER||||||||||1)
intron_variant	Gsap	protein_coding	NM_175437:c.2486-49_2486-48delTC		MODIFIER			chr5	21290488	21290488	TTC	T	het	intron_variant(MODIFIER|||c.2486-49_2486-48delTC|858|Gsap|protein_coding|CODING|NM_175437|30|1)
downstream_gene_variant	Fbxl13	protein_coding	NM_001199632		MODIFIER	rs234269687		chr5	21483837	21483837	AG	A	hom	downstream_gene_variant(MODIFIER||9||823|Fbxl13|protein_coding|CODING|NM_001199632||1),downstream_gene_variant(MODIFIER||9||790|Fbxl13|protein_coding|CODING|NM_177076||1),downstream_gene_variant(MODIFIER||1714||378|Fam185a|protein_coding|CODING|NM_177869||1),intergenic_region(MODIFIER||||||||||1)
intron_variant	Fbxl13	protein_coding	NM_001199632:c.1972-28_1972-29insC		MODIFIER			chr5	21490548	21490548	T	TG	het	intron_variant(MODIFIER|||c.1972-28_1972-29insC|823|Fbxl13|protein_coding|CODING|NM_001199632|18|1),intron_variant(MODIFIER|||c.1873-28_1873-29insC|790|Fbxl13|protein_coding|CODING|NM_177076|17|1)
intron_variant	Napepld	protein_coding	NM_178728:c.-16-6708_-16-6709insT		MODIFIER			chr5	21690173	21690173	G	GA	het	intron_variant(MODIFIER|||c.-16-6708_-16-6709insT|396|Napepld|protein_coding|CODING|NM_178728|1|1)
intron_variant	Dnajc2	protein_coding	NM_009584:c.719+53_719+52insCA		MODIFIER			chr5	21770432	21770432	C	CTG	het	intron_variant(MODIFIER|||c.719+53_719+52insCA|621|Dnajc2|protein_coding|CODING|NM_009584|7|1)
intron_variant	Slc26a5	protein_coding	NM_030727:c.1408-65_1408-64delTG		MODIFIER			chr5	21819851	21819851	GCA	G	het	intron_variant(MODIFIER|||c.1408-65_1408-64delTG|744|Slc26a5|protein_coding|CODING|NM_030727|13|1)
intron_variant	Slc26a5	protein_coding	NM_030727:c.971+144_971+145delGT		MODIFIER			chr5	21831301	21831301	AAC	A	het	intron_variant(MODIFIER|||c.971+144_971+145delGT|744|Slc26a5|protein_coding|CODING|NM_030727|9|1)
intron_variant	Reln	protein_coding	NM_011261:c.8954-222_8954-223insC		MODIFIER	rs232808134		chr5	21911277	21911277	A	AG	hom	intron_variant(MODIFIER|||c.8954-222_8954-223insC|3459|Reln|protein_coding|CODING|NM_011261|55|1|WARNING_TRANSCRIPT_INCOMPLETE)
intron_variant	Lhfpl3	protein_coding	NM_029990:c.433+34246_433+34247delGT		MODIFIER			chr5	22780870	22780870	CGT	C	het	intron_variant(MODIFIER|||c.433+34246_433+34247delGT|228|Lhfpl3|protein_coding|CODING|NM_001081231|1|1),intron_variant(MODIFIER|||c.433+34246_433+34247delGT|232|Lhfpl3|protein_coding|CODING|NM_029990|1|1)
intron_variant	Kmt2e	protein_coding	NM_026984:c.1130+50_1130+51insT		MODIFIER			chr5	23479032	23479032	C	CT	het	intron_variant(MODIFIER|||c.1130+50_1130+51insT|1868|Kmt2e|protein_coding|CODING|NM_026984|10|1)
intron_variant	Srpk2	protein_coding	NM_009274:c.300-9delT		MODIFIER			chr5	23547075	23547075	TA	T	het	intron_variant(MODIFIER|||c.300-9delT|682|Srpk2|protein_coding|CODING|NM_009274|3|1)
intron_variant	Klhl7	protein_coding	NM_026448:c.223+67_223+68insT		MODIFIER	rs244041652		chr5	24126990	24126990	A	AT	het	intron_variant(MODIFIER|||n.65+2914_65+2913insA||Mir3471-1||NON_CODING|NR_037304|1|1),intron_variant(MODIFIER|||c.223+67_223+68insT|473|Klhl7|protein_coding|CODING|NM_001161800|2|1),intron_variant(MODIFIER|||c.223+67_223+68insT|586|Klhl7|protein_coding|CODING|NM_026448|2|1)
downstream_gene_variant	Mir684-1		NR_030454.2		MODIFIER			chr5	24257635	24257635	TAA	T	het	downstream_gene_variant(MODIFIER||24|||Mir684-1||NON_CODING|NR_030454.2||1),intergenic_region(MODIFIER||||||||||1)
intron_variant	Cdk5	protein_coding	NM_007668:c.255+25_255+24insG		MODIFIER			chr5	24422473	24422473	G	GC	het	intron_variant(MODIFIER|||c.255+25_255+24insG|292|Cdk5|protein_coding|CODING|NM_007668|4|1)
intron_variant	Agap3	protein_coding	NM_139153:c.1126-1258_1126-1256delTTT		MODIFIER			chr5	24482082	24482082	CTTT	C	het	intron_variant(MODIFIER|||c.1126-183_1126-181delTTT|395|Agap3|protein_coding|CODING|NM_001256431|8|1),intron_variant(MODIFIER|||c.1126-1258_1126-1256delTTT|910|Agap3|protein_coding|CODING|NM_139153|8|1)
intron_variant	Asb10	protein_coding	NM_080444:c.1404+46delG		MODIFIER			chr5	24533607	24533607	AC	A	het	intron_variant(MODIFIER|||c.1404+46delG|467|Asb10|protein_coding|CODING|NM_080444|5|1)
intron_variant	Crygn	protein_coding	NM_153076:c.271-124_271-123delGT		MODIFIER	rs226621411		chr5	24754401	24754401	AAC	A	het	intron_variant(MODIFIER|||c.271-124_271-123delGT|183|Crygn|protein_coding|CODING|NM_153076|2|1)
intron_variant	Crygn	protein_coding	NM_153076:c.22-63_22-64insGT		MODIFIER			chr5	24756348	24756348	T	TAC	het	intron_variant(MODIFIER|||c.22-63_22-64insGT|183|Crygn|protein_coding|CODING|NM_153076|1|1)
intron_variant	Prkag2	protein_coding	NM_145401:c.1669+30_1669+31delAA		MODIFIER			chr5	24866047	24866047	ATT	A	het	intron_variant(MODIFIER|||c.952+30_952+31delAA|327|Prkag2|protein_coding|CODING|NM_001170555|11|1),intron_variant(MODIFIER|||c.949+30_949+31delAA|326|Prkag2|protein_coding|CODING|NM_001170556|11|1),intron_variant(MODIFIER|||c.1669+30_1669+31delAA|566|Prkag2|protein_coding|CODING|NM_145401|15|1)
intron_variant	Kmt2c	protein_coding	NM_001081383:c.9356+24_9356+23insT		MODIFIER	rs224523282		chr5	25308415	25308415	G	GA	het	intron_variant(MODIFIER|||c.9356+24_9356+23insT|4904|Kmt2c|protein_coding|CODING|NM_001081383|39|1)
intron_variant	Actr3b	protein_coding	NM_001004365:c.45-175_45-174insTC		MODIFIER			chr5	25798270	25798270	G	GTC	het	intron_variant(MODIFIER|||c.45-175_45-174insTC|418|Actr3b|protein_coding|CODING|NM_001004365|1|1)
intron_variant	Dpp6	protein_coding	NM_207282:c.225+1295delT		MODIFIER	rs263683630		chr5	27051107	27051107	CT	C	het	intron_variant(MODIFIER|||c.60+232990delT|804|Dpp6|protein_coding|CODING|NM_010075|1|1),intron_variant(MODIFIER|||c.51+145820delT|801|Dpp6|protein_coding|CODING|NM_001198886|1|1),intron_variant(MODIFIER|||c.225+1295delT|859|Dpp6|protein_coding|CODING|NM_207282|1|1)
intron_variant	Dpp6	protein_coding	NM_207282:c.225+1512_225+1513insAC		MODIFIER			chr5	27051324	27051324	A	AAC	het	intron_variant(MODIFIER|||c.60+233207_60+233208insAC|804|Dpp6|protein_coding|CODING|NM_010075|1|1),intron_variant(MODIFIER|||c.51+146037_51+146038insAC|801|Dpp6|protein_coding|CODING|NM_001198886|1|1),intron_variant(MODIFIER|||c.225+1512_225+1513insAC|859|Dpp6|protein_coding|CODING|NM_207282|1|1)
intron_variant	Dpp6	protein_coding	NM_207282:c.440-29delT		MODIFIER	rs248656529		chr5	27451158	27451158	CT	C	het	intron_variant(MODIFIER|||c.272-29delT|803|Dpp6|protein_coding|CODING|NM_001136060|3|1),intron_variant(MODIFIER|||c.266-29delT|801|Dpp6|protein_coding|CODING|NM_001198886|3|1),intron_variant(MODIFIER|||c.275-29delT|804|Dpp6|protein_coding|CODING|NM_010075|3|1),intron_variant(MODIFIER|||c.440-29delT|859|Dpp6|protein_coding|CODING|NM_207282|3|1)
intron_variant	Dpp6	protein_coding	NM_207282:c.609+31550delG		MODIFIER			chr5	27501034	27501034	TG	T	het	intron_variant(MODIFIER|||c.441+31550delG|803|Dpp6|protein_coding|CODING|NM_001136060|5|1),intron_variant(MODIFIER|||c.435+31550delG|801|Dpp6|protein_coding|CODING|NM_001198886|5|1),intron_variant(MODIFIER|||c.444+31550delG|804|Dpp6|protein_coding|CODING|NM_010075|5|1),intron_variant(MODIFIER|||c.609+31550delG|859|Dpp6|protein_coding|CODING|NM_207282|5|1),intron_variant(MODIFIER|||c.139+194delC|2…
intron_variant	9530036O11Rik		NR_015562:n.366-24562delA		MODIFIER			chr5	28539770	28539770	CA	C	het	intron_variant(MODIFIER|||n.366-24562delA||9530036O11Rik||NON_CODING|NR_015562|1|1)
intron_variant	Lmbr1	protein_coding	NM_020295:c.179+103_179+102insT		MODIFIER			chr5	29360945	29360945	G	GA	het	intron_variant(MODIFIER|||c.179+103_179+102insT|490|Lmbr1|protein_coding|CODING|NM_020295|3|1)
intron_variant	Il6	protein_coding	NM_031168:c.319-96delT		MODIFIER			chr5	30017908	30017908	GT	G	het	intron_variant(MODIFIER|||c.319-96delT|211|Il6|protein_coding|CODING|NM_031168|3|1)
intron_variant	Hadhb	protein_coding	NM_145558:c.67+21delT		MODIFIER			chr5	30163763	30163763	CT	C	het	intron_variant(MODIFIER|||c.67+21delT|475|Hadhb|protein_coding|CODING|NM_145558|2|1)
splice_region_variant	Gpr113	protein_coding	NM_001014394:c.2791delC		LOW	rs220903131		chr5	30195698	30195698	AG	A	het	splice_region_variant(LOW|||c.2791delC|991|Gpr113|protein_coding|CODING|NM_001014394|10|1),intron_variant(MODIFIER|||c.2791-8delC|991|Gpr113|protein_coding|CODING|NM_001014394|10|1)
intron_variant	Cib4	protein_coding	NM_028483:c.439-198delC		MODIFIER			chr5	30487730	30487730	TG	T	het	intron_variant(MODIFIER|||c.439-198delC|185|Cib4|protein_coding|CODING|NM_028483|5|1)
intron_variant	Dpysl5	protein_coding	NM_023047:c.261+1474delG		MODIFIER			chr5	30746959	30746959	CG	C	het	intron_variant(MODIFIER|||c.261+1474delG|564|Dpysl5|protein_coding|CODING|NM_023047|2|1)
intron_variant	Cad	protein_coding	NM_023525:c.6097-101_6097-100insG		MODIFIER	rs217380618		chr5	31076991	31076991	T	TG	het	intron_variant(MODIFIER|||c.6097-101_6097-100insG|2225|Cad|protein_coding|CODING|NM_023525|39|1)
intron_variant	Trim54	protein_coding	NM_021447:c.1085-16delC		MODIFIER			chr5	31137460	31137460	TC	T	het	downstream_gene_variant(MODIFIER||528||122|Ucn|protein_coding|CODING|NM_021290||1),intron_variant(MODIFIER|||c.1085-16delC|366|Trim54|protein_coding|CODING|NM_021447|8|1)
splice_acceptor_variant	Trim54	protein_coding	NM_021447:c.1085delA		HIGH		Trim54:1.00(1);	chr5	31137474	31137474	CA	C	het	splice_acceptor_variant(HIGH|||c.1085delA|366|Trim54|protein_coding|CODING|NM_021447|9|1),downstream_gene_variant(MODIFIER||514||122|Ucn|protein_coding|CODING|NM_021290||1),intron_variant(MODIFIER|||c.1085-2delA|366|Trim54|protein_coding|CODING|NM_021447|8|1)
intron_variant	Mpv17	protein_coding	NM_008622:c.70+109delC		MODIFIER	rs225731835		chr5	31153558	31153558	CG	C	het	intron_variant(MODIFIER|||c.70+109delC|176|Mpv17|protein_coding|CODING|NM_008622|2|1)
intron_variant	Snx17	protein_coding	NM_153680:c.321+87_321+88delTT		MODIFIER			chr5	31195565	31195565	CTT	C	het	intron_variant(MODIFIER|||c.321+87_321+88delTT|470|Snx17|protein_coding|CODING|NM_153680|4|1)
intron_variant	Nrbp1	protein_coding	NM_147201:c.746-79_746-78insT		MODIFIER			chr5	31247604	31247604	G	GT	het	intron_variant(MODIFIER|||c.746-79_746-78insT|535|Nrbp1|protein_coding|CODING|NM_147201|8|1)
intron_variant	Gckr	protein_coding	NM_144909:c.60+97_60+98insT		MODIFIER	rs235043507		chr5	31297775	31297775	A	AT	het	upstream_gene_variant(MODIFIER||1899||231|Fndc4|protein_coding|CODING|NM_022424||1),intron_variant(MODIFIER|||c.60+97_60+98insT|587|Gckr|protein_coding|CODING|NM_144909|1|1)
intron_variant	Plb1	protein_coding	NM_001081407:c.62-113_62-112delGT		MODIFIER			chr5	32262248	32262248	CGT	C	het	intron_variant(MODIFIER|||c.-224-113_-224-112delGT|834|Plb1|protein_coding|CODING|NM_030072|1|1),intron_variant(MODIFIER|||c.62-113_62-112delGT|1478|Plb1|protein_coding|CODING|NM_001081407|2|1)
[truncated: 16,630 more rows]
