# Supplementary material for: Neo-intline: integrated pipeline enables neoantigen design through the in-silico presentation of T-cell epitope
Source: Signal Transduct Target Ther. 2023 Oct 18;8:397. doi: 10.1038/s41392-023-01644-9 (PMC10582007; doi:10.1038/s41392-023-01644-9)
Supplement: Supplementary file 4 — Data S3 [file 41392_2023_1644_MOESM4_ESM.xlsx]

## Sheet: B16-DNAA.snp.annot
Func	Gene	Exonic|Biotype	Transcript	Codon_Change	Impact	.	.	.	dbSNP	.	.	.	.	LOF|NMD	Chr	Start	End	Ref	Obs	Otherinfo	isoform
missense_variant	Sox17	MISSENSE	NM_011441:p.Ser225Tyr/c.674C>A	tCc/tAc	MODERATE										chr1	4492302	4492302	G	T	het	missense_variant(MODERATE|MISSENSE|tCc/tAc|p.Ser225Tyr/c.674C>A|419|Sox17|protein_coding|CODING|NM_011441|5|1)
missense_variant	Atp6v1h	MISSENSE	NM_133826:p.Lys147Thr/c.440A>C	aAg/aCg	MODERATE										chr1	5098048	5098048	A	C	het	missense_variant(MODERATE|MISSENSE|aAg/aCg|p.Lys147Thr/c.440A>C|483|Atp6v1h|protein_coding|CODING|NM_133826|6|1)
intron_variant	Atp6v1h	protein_coding	NM_133826:c.1050-148G>A		MODIFIER										chr1	5135664	5135664	G	A	het	intron_variant(MODIFIER|||c.1050-148G>A|483|Atp6v1h|protein_coding|CODING|NM_133826|10|1)
intergenic_region					MODIFIER										chr1	6439004	6439004	A	G	het	intergenic_region(MODIFIER||||||||||1)
intron_variant	St18	protein_coding	NM_001244692:c.2295-213G>T		MODIFIER										chr1	6843908	6843908	G	T	het	intron_variant(MODIFIER|||c.2295-213G>T|1045|St18|protein_coding|CODING|NM_001244692|17|1),intron_variant(MODIFIER|||c.2295-213G>T|1045|St18|protein_coding|CODING|NM_001244693|16|1),intron_variant(MODIFIER|||c.2295-213G>T|1045|St18|protein_coding|CODING|NM_173868|15|1),intron_variant(MODIFIER|||n.2679-213G>T||St18||CODING|NR_045188|17|1),intron_variant(MODIFIER|||n.2601-213G>T||St18||CODING|NR_04…
intron_variant	St18	protein_coding	NM_001244692:c.2358-13T>A		MODIFIER										chr1	6844278	6844278	T	A	het	intron_variant(MODIFIER|||c.2358-13T>A|1045|St18|protein_coding|CODING|NM_001244692|18|1),intron_variant(MODIFIER|||c.2358-13T>A|1045|St18|protein_coding|CODING|NM_001244693|17|1),intron_variant(MODIFIER|||c.2358-13T>A|1045|St18|protein_coding|CODING|NM_173868|16|1),intron_variant(MODIFIER|||n.2742-13T>A||St18||CODING|NR_045188|18|1),intron_variant(MODIFIER|||n.2664-13T>A||St18||CODING|NR_045189|…
missense_variant	Pcmtd1	MISSENSE	NM_183028:p.Pro222Leu/c.665C>T	cCt/cTt	MODERATE										chr1	7163330	7163330	C	T	het	missense_variant(MODERATE|MISSENSE|cCt/cTt|p.Pro222Leu/c.665C>T|357|Pcmtd1|protein_coding|CODING|NM_183028|5|1)
intron_variant	Sntg1	protein_coding	NM_027671:c.1395+61A>G		MODIFIER										chr1	8414142	8414142	T	C	het	intron_variant(MODIFIER|||c.1395+61A>G|517|Sntg1|protein_coding|CODING|NM_027671|20|1)
intron_variant	Sntg1	protein_coding	NM_027671:c.1192-112T>C		MODIFIER										chr1	8445231	8445231	A	G	het	intron_variant(MODIFIER|||c.1192-112T>C|517|Sntg1|protein_coding|CODING|NM_027671|18|1)
intron_variant	Sntg1	protein_coding	NM_027671:c.-82+35605T>G		MODIFIER										chr1	8963581	8963581	A	C	het	intron_variant(MODIFIER|||c.-82+35605T>G|517|Sntg1|protein_coding|CODING|NM_027671|3|1)
synonymous_variant	Rrs1	SILENT	NM_021511:p.Gly219Gly/c.657C>T	ggC/ggT	LOW										chr1	9546180	9546180	C	T	het	synonymous_variant(LOW|SILENT|ggC/ggT|p.Gly219Gly/c.657C>T|365|Rrs1|protein_coding|CODING|NM_021511|1|1),upstream_gene_variant(MODIFIER||1866||465|Adhfe1|protein_coding|CODING|NM_175236||1),upstream_gene_variant(MODIFIER||1866|||Adhfe1||CODING|NR_027664||1)
missense_variant	Rrs1	MISSENSE	NM_021511:p.Ser231Leu/c.692C>T	tCg/tTg	MODERATE										chr1	9546215	9546215	C	T	het	missense_variant(MODERATE|MISSENSE|tCg/tTg|p.Ser231Leu/c.692C>T|365|Rrs1|protein_coding|CODING|NM_021511|1|1),upstream_gene_variant(MODIFIER||1831||465|Adhfe1|protein_coding|CODING|NM_175236||1),upstream_gene_variant(MODIFIER||1831|||Adhfe1||CODING|NR_027664||1)
missense_variant	Rrs1	MISSENSE	NM_021511:p.Arg234Cys/c.700C>T	Cgc/Tgc	MODERATE										chr1	9546223	9546223	C	T	het	missense_variant(MODERATE|MISSENSE|Cgc/Tgc|p.Arg234Cys/c.700C>T|365|Rrs1|protein_coding|CODING|NM_021511|1|1),upstream_gene_variant(MODIFIER||1823||465|Adhfe1|protein_coding|CODING|NM_175236||1),upstream_gene_variant(MODIFIER||1823|||Adhfe1||CODING|NR_027664||1)
missense_variant	Rrs1	MISSENSE	NM_021511:p.Arg246Trp/c.736C>T	Cgg/Tgg	MODERATE										chr1	9546259	9546259	C	T	het	missense_variant(MODERATE|MISSENSE|Cgg/Tgg|p.Arg246Trp/c.736C>T|365|Rrs1|protein_coding|CODING|NM_021511|1|1),upstream_gene_variant(MODIFIER||1787||465|Adhfe1|protein_coding|CODING|NM_175236||1),upstream_gene_variant(MODIFIER||1787|||Adhfe1||CODING|NR_027664||1)
missense_variant	Rrs1	MISSENSE	NM_021511:p.Gly249Cys/c.745G>T	Ggc/Tgc	MODERATE										chr1	9546268	9546268	G	T	het	missense_variant(MODERATE|MISSENSE|Ggc/Tgc|p.Gly249Cys/c.745G>T|365|Rrs1|protein_coding|CODING|NM_021511|1|1),upstream_gene_variant(MODIFIER||1778||465|Adhfe1|protein_coding|CODING|NM_175236||1),upstream_gene_variant(MODIFIER||1778|||Adhfe1||CODING|NR_027664||1)
missense_variant	Rrs1	MISSENSE	NM_021511:p.Glu264Lys/c.790G>A	Gag/Aag	MODERATE										chr1	9546313	9546313	G	A	het	missense_variant(MODERATE|MISSENSE|Gag/Aag|p.Glu264Lys/c.790G>A|365|Rrs1|protein_coding|CODING|NM_021511|1|1),upstream_gene_variant(MODIFIER||1733||465|Adhfe1|protein_coding|CODING|NM_175236||1),upstream_gene_variant(MODIFIER||1733|||Adhfe1||CODING|NR_027664||1)
synonymous_variant	Rrs1	SILENT	NM_021511:p.Gln297Gln/c.891G>A	caG/caA	LOW				rs107646993						chr1	9546414	9546414	G	A	het	synonymous_variant(LOW|SILENT|caG/caA|p.Gln297Gln/c.891G>A|365|Rrs1|protein_coding|CODING|NM_021511|1|1),upstream_gene_variant(MODIFIER||1632||465|Adhfe1|protein_coding|CODING|NM_175236||1),upstream_gene_variant(MODIFIER||1632|||Adhfe1||CODING|NR_027664||1)
missense_variant	Rrs1	MISSENSE	NM_021511:p.Gly310Asp/c.929G>A	gGc/gAc	MODERATE										chr1	9546452	9546452	G	A	het	missense_variant(MODERATE|MISSENSE|gGc/gAc|p.Gly310Asp/c.929G>A|365|Rrs1|protein_coding|CODING|NM_021511|1|1),upstream_gene_variant(MODIFIER||1594||465|Adhfe1|protein_coding|CODING|NM_175236||1),upstream_gene_variant(MODIFIER||1594|||Adhfe1||CODING|NR_027664||1)
missense_variant	Rrs1	MISSENSE	NM_021511:p.Pro319Ser/c.955C>T	Cct/Tct	MODERATE										chr1	9546478	9546478	C	T	het	missense_variant(MODERATE|MISSENSE|Cct/Tct|p.Pro319Ser/c.955C>T|365|Rrs1|protein_coding|CODING|NM_021511|1|1),upstream_gene_variant(MODIFIER||1568||465|Adhfe1|protein_coding|CODING|NM_175236||1),upstream_gene_variant(MODIFIER||1568|||Adhfe1||CODING|NR_027664||1)
synonymous_variant	Rrs1	SILENT	NM_021511:p.Pro327Pro/c.981G>C	ccG/ccC	LOW										chr1	9546504	9546504	G	C	het	synonymous_variant(LOW|SILENT|ccG/ccC|p.Pro327Pro/c.981G>C|365|Rrs1|protein_coding|CODING|NM_021511|1|1),upstream_gene_variant(MODIFIER||1542||465|Adhfe1|protein_coding|CODING|NM_175236||1),upstream_gene_variant(MODIFIER||1542|||Adhfe1||CODING|NR_027664||1)
missense_variant	Rrs1	MISSENSE	NM_021511:p.Gly337Asp/c.1010G>A	gGc/gAc	MODERATE				rs108419698						chr1	9546533	9546533	G	A	het	missense_variant(MODERATE|MISSENSE|gGc/gAc|p.Gly337Asp/c.1010G>A|365|Rrs1|protein_coding|CODING|NM_021511|1|1),upstream_gene_variant(MODIFIER||1513||465|Adhfe1|protein_coding|CODING|NM_175236||1),upstream_gene_variant(MODIFIER||1513|||Adhfe1||CODING|NR_027664||1)
missense_variant	Rrs1	MISSENSE	NM_021511:p.Ala350Gly/c.1049C>G	gCt/gGt	MODERATE				rs108094096						chr1	9546572	9546572	C	G	het	missense_variant(MODERATE|MISSENSE|gCt/gGt|p.Ala350Gly/c.1049C>G|365|Rrs1|protein_coding|CODING|NM_021511|1|1),upstream_gene_variant(MODIFIER||1474||465|Adhfe1|protein_coding|CODING|NM_175236||1),upstream_gene_variant(MODIFIER||1474|||Adhfe1||CODING|NR_027664||1)
synonymous_variant	Rrs1	SILENT	NM_021511:p.Gly355Gly/c.1065A>T	ggA/ggT	LOW										chr1	9546588	9546588	A	T	het	synonymous_variant(LOW|SILENT|ggA/ggT|p.Gly355Gly/c.1065A>T|365|Rrs1|protein_coding|CODING|NM_021511|1|1),upstream_gene_variant(MODIFIER||1458||465|Adhfe1|protein_coding|CODING|NM_175236||1),upstream_gene_variant(MODIFIER||1458|||Adhfe1||CODING|NR_027664||1)
intron_variant	Adhfe1	protein_coding	NM_175236:c.60-88T>C		MODIFIER				rs30849892						chr1	9549819	9549819	T	C	hom	intron_variant(MODIFIER|||c.60-88T>C|465|Adhfe1|protein_coding|CODING|NM_175236|1|1),intron_variant(MODIFIER|||n.107-88T>C||Adhfe1||CODING|NR_027664|1|1)
intron_variant	Sgk3	protein_coding	NM_001037759:c.979-107G>T		MODIFIER										chr1	9885940	9885940	G	T	het	intron_variant(MODIFIER|||c.979-107G>T|496|Sgk3|protein_coding|CODING|NM_001037759|13|1),intron_variant(MODIFIER|||c.979-107G>T|496|Sgk3|protein_coding|CODING|NM_133220|14|1),intron_variant(MODIFIER|||c.979-107G>T|496|Sgk3|protein_coding|CODING|NM_177547|13|1)
intron_variant	Mcmdc2	protein_coding	NM_177722:c.285+55A>G		MODIFIER										chr1	9912228	9912228	A	G	het	intron_variant(MODIFIER|||c.285+55A>G|681|Mcmdc2|protein_coding|CODING|NM_177722|4|1)
intron_variant	Cops5	protein_coding	NM_013715:c.660-187A>T		MODIFIER										chr1	10030897	10030897	T	A	het	intron_variant(MODIFIER|||c.609-187A>T|317|Cops5|protein_coding|CODING|NM_001277101|5|1),intron_variant(MODIFIER|||c.660-187A>T|334|Cops5|protein_coding|CODING|NM_013715|5|1),intron_variant(MODIFIER|||n.1015-187A>T||Cops5||CODING|NR_102282|5|1)
missense_variant	Cspp1	MISSENSE	NM_026493:p.Asp393Glu/c.1179C>G	gaC/gaG	MODERATE										chr1	10083546	10083546	C	G	het	missense_variant(MODERATE|MISSENSE|gaC/gaG|p.Asp393Glu/c.1179C>G|1197|Cspp1|protein_coding|CODING|NM_026493|11|1)
intron_variant	Arfgef1	protein_coding	NM_001102430:c.4200-64C>T		MODIFIER										chr1	10154474	10154474	G	A	het	intron_variant(MODIFIER|||c.4200-64C>T|1846|Arfgef1|protein_coding|CODING|NM_001102430|28|1)
intron_variant	Arfgef1	protein_coding	NM_001102430:c.124+61G>C		MODIFIER										chr1	10232310	10232310	C	G	het	intron_variant(MODIFIER|||c.124+61G>C|1846|Arfgef1|protein_coding|CODING|NM_001102430|1|1)
intron_variant	Prex2	protein_coding	NM_029525:c.3571+212A>C		MODIFIER										chr1	11186189	11186189	A	C	het	intron_variant(MODIFIER|||c.3571+212A>C|1598|Prex2|protein_coding|CODING|NM_029525|29|1)
intron_variant	Prex2	protein_coding	NM_029525:c.4323-177T>C		MODIFIER										chr1	11265502	11265502	T	C	het	intron_variant(MODIFIER|||c.4323-177T>C|1598|Prex2|protein_coding|CODING|NM_029525|35|1),intron_variant(MODIFIER|||c.-70-177T>C|134|Prex2|protein_coding|CODING|NM_001033636|1|1)
intron_variant	A830018L16Rik	protein_coding	NM_001160369:c.350-7379G>A		MODIFIER				rs108134915						chr1	11537775	11537775	G	A	het	intron_variant(MODIFIER|||c.350-7379G>A|462|A830018L16Rik|protein_coding|CODING|NM_001160369|3|1),intron_variant(MODIFIER|||c.350-7379G>A|287|A830018L16Rik|protein_coding|CODING|NM_001160370|3|1),intron_variant(MODIFIER|||c.350-7379G>A|288|A830018L16Rik|protein_coding|CODING|NM_001160371|3|1),intron_variant(MODIFIER|||c.350-7379G>A|459|A830018L16Rik|protein_coding|CODING|NM_177173|3|1)
intron_variant	Sulf1	protein_coding	NM_001198565:c.1595-28G>A		MODIFIER										chr1	12838331	12838331	G	A	het	intron_variant(MODIFIER|||c.1595-28G>A|870|Sulf1|protein_coding|CODING|NM_001198565|13|1),intron_variant(MODIFIER|||c.1595-28G>A|870|Sulf1|protein_coding|CODING|NM_001198566|12|1),intron_variant(MODIFIER|||c.1595-28G>A|870|Sulf1|protein_coding|CODING|NM_172294|13|1)
intron_variant	Prdm14	protein_coding	NM_001081209:c.1356+97A>G		MODIFIER										chr1	13118666	13118666	T	C	het	intron_variant(MODIFIER|||c.1356+97A>G|561|Prdm14|protein_coding|CODING|NM_001081209|6|1)
splice_region_variant	Eya1	protein_coding	NM_010164:c.1126T>C		LOW										chr1	14208889	14208889	A	G	het	splice_region_variant(LOW|||c.1039T>C|558|Eya1|protein_coding|CODING|NM_001252192|11|1),splice_region_variant(LOW|||c.1126T>C|587|Eya1|protein_coding|CODING|NM_010164|12|1),intron_variant(MODIFIER|||c.1038+6T>C|558|Eya1|protein_coding|CODING|NM_001252192|11|1),intron_variant(MODIFIER|||c.1125+6T>C|587|Eya1|protein_coding|CODING|NM_010164|12|1)
missense_variant	Kcnb2	MISSENSE	NM_001098528:p.Ile396Leu/c.1186A>C	Att/Ctt	MODERATE										chr1	15710091	15710091	A	C	het	missense_variant(MODERATE|MISSENSE|Att/Ctt|p.Ile396Leu/c.1186A>C|907|Kcnb2|protein_coding|CODING|NM_001098528|2|1)
missense_variant	Kcnb2	MISSENSE	NM_001098528:p.Ser708Leu/c.2123C>T	tCa/tTa	MODERATE										chr1	15711028	15711028	C	T	het	missense_variant(MODERATE|MISSENSE|tCa/tTa|p.Ser708Leu/c.2123C>T|907|Kcnb2|protein_coding|CODING|NM_001098528|2|1)
3_prime_UTR_variant	4930444P10Rik	protein_coding	NM_001243238:c.*137T>G		MODIFIER										chr1	16065989	16065989	A	C	het	3_prime_UTR_variant(MODIFIER||137|c.*137T>G|154|4930444P10Rik|protein_coding|CODING|NM_001243238|5|1)
intron_variant	Ly96	protein_coding	NM_016923:c.385-170A>C		MODIFIER										chr1	16709269	16709269	A	C	het	intron_variant(MODIFIER|||c.331-170A>C|142|Ly96|protein_coding|CODING|NM_001159711|4|1),intron_variant(MODIFIER|||c.385-170A>C|160|Ly96|protein_coding|CODING|NM_016923|4|1)
missense_variant	Jph1	MISSENSE	NM_020604:p.Lys332Asn/c.996A>T	aaA/aaT	MODERATE										chr1	17091441	17091441	T	A	het	missense_variant(MODERATE|MISSENSE|aaA/aaT|p.Lys332Asn/c.996A>T|660|Jph1|protein_coding|CODING|NM_020604|2|1)
intron_variant	Crispld1	protein_coding	NM_031402:c.377+143A>C		MODIFIER										chr1	17745615	17745615	A	C	het	intron_variant(MODIFIER|||c.377+143A>C|500|Crispld1|protein_coding|CODING|NM_031402|3|1)
missense_variant	Crispld1	MISSENSE	NM_031402:p.Cys308Tyr/c.923G>A	tGc/tAc	MODERATE										chr1	17750319	17750319	G	A	het	missense_variant(MODERATE|MISSENSE|tGc/tAc|p.Cys308Tyr/c.923G>A|500|Crispld1|protein_coding|CODING|NM_031402|8|1)
missense_variant	Crispld1	MISSENSE	NM_031402:p.Thr489Ala/c.1465A>G	Aca/Gca	MODERATE										chr1	17764076	17764076	A	G	het	missense_variant(MODERATE|MISSENSE|Aca/Gca|p.Thr489Ala/c.1465A>G|500|Crispld1|protein_coding|CODING|NM_031402|15|1)
intergenic_region					MODIFIER										chr1	18146104	18146104	T	G	het	intergenic_region(MODIFIER||||||||||1)
upstream_gene_variant	Gm15386	protein_coding	NM_001040027		MODIFIER										chr1	18265277	18265277	C	T	het	upstream_gene_variant(MODIFIER||139||65|Gm15386|protein_coding|CODING|NM_001040027||1),upstream_gene_variant(MODIFIER||139||62|Defb41|protein_coding|CODING|NM_183124||1),intergenic_region(MODIFIER||||||||||1)
intron_variant	Tfap2d	protein_coding	NM_153154:c.1026-107A>G		MODIFIER										chr1	19148197	19148197	A	G	het	intron_variant(MODIFIER|||c.1026-107A>G|452|Tfap2d|protein_coding|CODING|NM_153154|6|1)
intron_variant	Pkhd1	protein_coding	NM_153179:c.8422+125T>G		MODIFIER										chr1	20239176	20239176	A	C	het	intron_variant(MODIFIER|||c.8422+125T>G|4059|Pkhd1|protein_coding|CODING|NM_153179|53|1)
intron_variant	Pkhd1	protein_coding	NM_153179:c.8422+114T>G		MODIFIER										chr1	20239187	20239187	A	C	het	intron_variant(MODIFIER|||c.8422+114T>G|4059|Pkhd1|protein_coding|CODING|NM_153179|53|1)
missense_variant	Pkhd1	MISSENSE	NM_153179:p.Thr2583Ile/c.7748C>T	aCc/aTc	MODERATE										chr1	20312178	20312178	G	A	het	missense_variant(MODERATE|MISSENSE|aCc/aTc|p.Thr2583Ile/c.7748C>T|4059|Pkhd1|protein_coding|CODING|NM_153179|49|1)
intron_variant	Pkhd1	protein_coding	NM_153179:c.702-38G>A		MODIFIER				rs51087189						chr1	20584168	20584168	C	T	het	intron_variant(MODIFIER|||c.702-38G>A|4059|Pkhd1|protein_coding|CODING|NM_153179|10|1)
upstream_gene_variant	Mcm3	protein_coding	NM_008563		MODIFIER										chr1	20820368	20820368	T	G	het	upstream_gene_variant(MODIFIER||155||812|Mcm3|protein_coding|CODING|NM_008563||1),intergenic_region(MODIFIER||||||||||1)
missense_variant	Kcnq5	MISSENSE	NM_001160139:p.Pro468Leu/c.1403C>T	cCg/cTg	MODERATE										chr1	21457529	21457529	G	A	het	missense_variant(MODERATE|MISSENSE|cCg/cTg|p.Pro468Leu/c.1403C>T|952|Kcnq5|protein_coding|CODING|NM_001160139|11|1),missense_variant(MODERATE|MISSENSE|cCg/cTg|p.Pro449Leu/c.1346C>T|933|Kcnq5|protein_coding|CODING|NM_023872|10|1)
missense_variant	Rims1	MISSENSE	NM_053270:p.Trp675Cys/c.2025G>C	tgG/tgC	MODERATE										chr1	22288586	22288586	C	G	het	missense_variant(MODERATE|MISSENSE|tgG/tgC|p.Trp586Cys/c.1758G>C|639|Rims1|protein_coding|CODING|NM_001012623.2|15|1|WARNING_TRANSCRIPT_INCOMPLETE),missense_variant(MODERATE|MISSENSE|tgG/tgC|p.Trp675Cys/c.2025G>C|728|Rims1|protein_coding|CODING|NM_053270|17|1|WARNING_TRANSCRIPT_INCOMPLETE),missense_variant(MODERATE|MISSENSE|tgG/tgC|p.Trp647Cys/c.1941G>C|700|Rims1|protein_coding|CODING|NM_183018|1…
upstream_gene_variant	Rims1	protein_coding	NM_053270		MODIFIER				rs220659061						chr1	22433263	22433263	G	T	hom	upstream_gene_variant(MODIFIER||420||639|Rims1|protein_coding|CODING|NM_001012623.2||1|WARNING_TRANSCRIPT_INCOMPLETE),upstream_gene_variant(MODIFIER||420||728|Rims1|protein_coding|CODING|NM_053270||1|WARNING_TRANSCRIPT_INCOMPLETE),upstream_gene_variant(MODIFIER||420||700|Rims1|protein_coding|CODING|NM_183018||1|WARNING_TRANSCRIPT_INCOMPLETE),intergenic_region(MODIFIER||||||||||1)
missense_variant	Col19a1	MISSENSE	NM_007733:p.Ile1023Ser/c.3068T>G	aTt/aGt	MODERATE										chr1	24279940	24279940	A	C	het	missense_variant(MODERATE|MISSENSE|aTt/aGt|p.Ile1023Ser/c.3068T>G|1136|Col19a1|protein_coding|CODING|NM_007733|48|1)
3_prime_UTR_variant	Lmbrd1	protein_coding	NM_026719:c.*166A>G		MODIFIER										chr1	24762902	24762902	A	G	het	3_prime_UTR_variant(MODIFIER||166|c.*166A>G|537|Lmbrd1|protein_coding|CODING|NM_026719|16|1)
intron_variant	Bai3	protein_coding	NM_175642:c.3287+103T>G		MODIFIER										chr1	25112074	25112074	A	C	het	intron_variant(MODIFIER|||c.3287+103T>G|1522|Bai3|protein_coding|CODING|NM_175642|24|1)
missense_variant	Bai3	MISSENSE	NM_175642:p.Arg982His/c.2945G>A	cGc/cAc	MODERATE										chr1	25131271	25131271	C	T	het	missense_variant(MODERATE|MISSENSE|cGc/cAc|p.Arg982His/c.2945G>A|1522|Bai3|protein_coding|CODING|NM_175642|20|1)
5_prime_UTR_variant	Bai3	protein_coding	NM_175642:c.-12A>G		MODIFIER										chr1	25826772	25826772	T	C	het	5_prime_UTR_variant(MODIFIER||12|c.-12A>G|1522|Bai3|protein_coding|CODING|NM_175642|2|1)
intron_variant	4931408C20Rik	protein_coding	NM_001033764:c.186+121C>T		MODIFIER				rs49873890						chr1	26687120	26687120	G	A	het	intron_variant(MODIFIER|||c.186+121C>T|1381|4931408C20Rik|protein_coding|CODING|NM_001033764|1|1)
intron_variant	4931408C20Rik	protein_coding	NM_001033764:c.186+105A>T		MODIFIER				rs48029528						chr1	26687136	26687136	T	A	het	intron_variant(MODIFIER|||c.186+105A>T|1381|4931408C20Rik|protein_coding|CODING|NM_001033764|1|1)
intron_variant	4931408C20Rik	protein_coding	NM_001033764:c.186+63C>T		MODIFIER				rs46808585						chr1	26687178	26687178	G	A	het	intron_variant(MODIFIER|||c.186+63C>T|1381|4931408C20Rik|protein_coding|CODING|NM_001033764|1|1)
missense_variant	4931408C20Rik	MISSENSE	NM_001033764:p.Pro54Ser/c.160C>T	Cca/Tca	MODERATE				rs47254994						chr1	26687267	26687267	G	A	het	missense_variant(MODERATE|MISSENSE|Cca/Tca|p.Pro54Ser/c.160C>T|1381|4931408C20Rik|protein_coding|CODING|NM_001033764|1|1)
synonymous_variant	4931408C20Rik	SILENT	NM_001033764:p.Gly34Gly/c.102T>A	ggT/ggA	LOW				rs47972670						chr1	26687325	26687325	A	T	het	synonymous_variant(LOW|SILENT|ggT/ggA|p.Gly34Gly/c.102T>A|1381|4931408C20Rik|protein_coding|CODING|NM_001033764|1|1)
missense_variant	4931408C20Rik	MISSENSE	NM_001033764:p.Met32Thr/c.95T>C	aTg/aCg	MODERATE										chr1	26687332	26687332	A	G	het	missense_variant(MODERATE|MISSENSE|aTg/aCg|p.Met32Thr/c.95T>C|1381|4931408C20Rik|protein_coding|CODING|NM_001033764|1|1)
missense_variant	4931408C20Rik	MISSENSE	NM_001033764:p.Asn9Lys/c.27T>A	aaT/aaA	MODERATE										chr1	26687400	26687400	A	T	het	missense_variant(MODERATE|MISSENSE|aaT/aaA|p.Asn9Lys/c.27T>A|1381|4931408C20Rik|protein_coding|CODING|NM_001033764|1|1)
upstream_gene_variant	4931408C20Rik	protein_coding	NM_001033764		MODIFIER				rs46375860						chr1	26687547	26687547	A	T	het	upstream_gene_variant(MODIFIER||87||1381|4931408C20Rik|protein_coding|CODING|NM_001033764||1),intergenic_region(MODIFIER||||||||||1)
intron_variant	Gm597	protein_coding	NM_001013750:c.166-63G>A		MODIFIER										chr1	28778847	28778847	C	T	het	intron_variant(MODIFIER|||c.166-63G>A|896|Gm597|protein_coding|CODING|NM_001013750|1|1)
intron_variant	4931428L18Rik		NR_033445:n.404-125A>G		MODIFIER										chr1	31141893	31141893	T	C	het	intron_variant(MODIFIER|||n.404-125A>G||4931428L18Rik||NON_CODING|NR_033445|2|1)
intergenic_region					MODIFIER										chr1	31616222	31616222	G	A	het	intergenic_region(MODIFIER||||||||||1)
intron_variant	Khdrbs2	protein_coding	NM_133235:c.219+28T>C		MODIFIER										chr1	32244055	32244055	T	C	het	intron_variant(MODIFIER|||c.219+28T>C|349|Khdrbs2|protein_coding|CODING|NM_133235|2|1)
intron_variant	Prim2	protein_coding	NM_008922:c.693+45C>T		MODIFIER										chr1	33628350	33628350	G	A	het	intron_variant(MODIFIER|||c.693+45C>T|505|Prim2|protein_coding|CODING|NM_008922|7|1)
intron_variant	Zfp451	protein_coding	NM_133817:c.2599+24A>C		MODIFIER										chr1	33776245	33776245	T	G	het	intron_variant(MODIFIER|||c.2599+24A>C|1056|Zfp451|protein_coding|CODING|NM_133817|10|1)
missense_variant	Zfp451	MISSENSE	NM_133817:p.Asp658Gly/c.1973A>G	gAc/gGc	MODERATE										chr1	33776895	33776895	T	C	het	missense_variant(MODERATE|MISSENSE|gAc/gGc|p.Asp658Gly/c.1973A>G|1056|Zfp451|protein_coding|CODING|NM_133817|10|1)
intron_variant	Dst	protein_coding	NM_001276764:c.12721+79G>A		MODIFIER										chr1	34208756	34208756	G	A	het	intron_variant(MODIFIER|||c.12721+79G>A|7717|Dst|protein_coding|CODING|NM_001276764|49|1),intron_variant(MODIFIER|||c.6145+79G>A|5379|Dst|protein_coding|CODING|NM_133833|41|1),intron_variant(MODIFIER|||c.12187+79G>A|7393|Dst|protein_coding|CODING|NM_134448|46|1)
intron_variant	Dst	protein_coding	NM_001276764:c.17617-84A>C		MODIFIER										chr1	34252727	34252727	A	C	het	intron_variant(MODIFIER|||c.17617-84A>C|7717|Dst|protein_coding|CODING|NM_001276764|67|1),intron_variant(MODIFIER|||c.10714-84A>C|5379|Dst|protein_coding|CODING|NM_133833|58|1),intron_variant(MODIFIER|||c.16756-84A>C|7393|Dst|protein_coding|CODING|NM_134448|63|1)
intron_variant	Dst	protein_coding	NM_001276764:c.17617-78T>C		MODIFIER				rs240146883						chr1	34252733	34252733	T	C	het	intron_variant(MODIFIER|||c.17617-78T>C|7717|Dst|protein_coding|CODING|NM_001276764|67|1),intron_variant(MODIFIER|||c.10714-78T>C|5379|Dst|protein_coding|CODING|NM_133833|58|1),intron_variant(MODIFIER|||c.16756-78T>C|7393|Dst|protein_coding|CODING|NM_134448|63|1)
intron_variant	Dst	protein_coding	NM_001276764:c.17617-72T>C		MODIFIER										chr1	34252739	34252739	T	C	het	intron_variant(MODIFIER|||c.17617-72T>C|7717|Dst|protein_coding|CODING|NM_001276764|67|1),intron_variant(MODIFIER|||c.10714-72T>C|5379|Dst|protein_coding|CODING|NM_133833|58|1),intron_variant(MODIFIER|||c.16756-72T>C|7393|Dst|protein_coding|CODING|NM_134448|63|1)
intron_variant	Dst	protein_coding	NM_001276764:c.19788+87G>C		MODIFIER										chr1	34271112	34271112	G	C	het	intron_variant(MODIFIER|||c.19788+87G>C|7717|Dst|protein_coding|CODING|NM_001276764|80|1),intron_variant(MODIFIER|||c.12885+87G>C|5379|Dst|protein_coding|CODING|NM_133833|71|1),intron_variant(MODIFIER|||c.18927+87G>C|7393|Dst|protein_coding|CODING|NM_134448|76|1)
intron_variant	Dst	protein_coding	NM_001276764:c.20452-30T>G		MODIFIER										chr1	34277990	34277990	T	G	het	intron_variant(MODIFIER|||c.20452-30T>G|7717|Dst|protein_coding|CODING|NM_001276764|84|1),intron_variant(MODIFIER|||c.13549-30T>G|5379|Dst|protein_coding|CODING|NM_133833|75|1),intron_variant(MODIFIER|||c.19591-30T>G|7393|Dst|protein_coding|CODING|NM_134448|80|1)
intron_variant	Dst	protein_coding	NM_001276764:c.22263+61T>G		MODIFIER										chr1	34296820	34296820	T	G	het	intron_variant(MODIFIER|||c.22263+61T>G|7717|Dst|protein_coding|CODING|NM_001276764|97|1),intron_variant(MODIFIER|||c.15360+61T>G|5379|Dst|protein_coding|CODING|NM_133833|88|1),intron_variant(MODIFIER|||c.21402+61T>G|7393|Dst|protein_coding|CODING|NM_134448|93|1)
intron_variant	Plekhb2	protein_coding	NM_145516:c.530-76T>C		MODIFIER										chr1	34876835	34876835	T	C	het	intron_variant(MODIFIER|||c.530-76T>C|221|Plekhb2|protein_coding|CODING|NM_145516|7|1)
missense_variant	Uggt1	MISSENSE	NM_198899:p.Phe861Cys/c.2582T>G	tTt/tGt	MODERATE										chr1	36174191	36174191	A	C	het	missense_variant(MODERATE|MISSENSE|tTt/tGt|p.Phe861Cys/c.2582T>G|1551|Uggt1|protein_coding|CODING|NM_198899|24|1)
intron_variant	Fam178b	protein_coding	NM_001126046:c.534+175C>T		MODIFIER										chr1	36634992	36634992	G	A	het	intron_variant(MODIFIER|||c.534+175C>T|523|Fam178b|protein_coding|CODING|NM_001126046|5|1),intron_variant(MODIFIER|||c.534+175C>T|379|Fam178b|protein_coding|CODING|NM_201365|5|1)
splice_region_variant	Unc50	protein_coding	NM_026123:c.402A>C		LOW										chr1	37432675	37432675	A	C	het	splice_region_variant(LOW|||c.402A>C|259|Unc50|protein_coding|CODING|NM_026123|3|1),intron_variant(MODIFIER|||c.401+4A>C|259|Unc50|protein_coding|CODING|NM_026123|3|1)
intron_variant	Txndc9	protein_coding	NM_172054:c.309-113T>C		MODIFIER				rs46503958						chr1	37990570	37990570	A	G	hom	intron_variant(MODIFIER|||c.309-113T>C|226|Txndc9|protein_coding|CODING|NM_172054|3|1)
intron_variant	Eif5b	protein_coding	NM_198303:c.2049+143A>C		MODIFIER										chr1	38037800	38037800	A	C	het	intron_variant(MODIFIER|||c.2049+143A>C|1216|Eif5b|protein_coding|CODING|NM_198303|12|1)
intron_variant	Rev1	protein_coding	NM_019570:c.3045+94T>A		MODIFIER										chr1	38055197	38055197	A	T	het	3_prime_UTR_variant(MODIFIER||3484|c.*3484A>T|1216|Eif5b|protein_coding|CODING|NM_198303|24|1),intron_variant(MODIFIER|||c.3045+94T>A|1249|Rev1|protein_coding|CODING|NM_019570|18|1)
splice_region_variant	Rev1	protein_coding	NM_019570:c.2340T>G		LOW										chr1	38059115	38059115	A	C	het	splice_region_variant(LOW|||c.2340T>G|1249|Rev1|protein_coding|CODING|NM_019570|14|1),intron_variant(MODIFIER|||c.2339+7T>G|1249|Rev1|protein_coding|CODING|NM_019570|14|1)
splice_region_variant	Aff3	protein_coding	NM_010678:c.2470T>G		LOW										chr1	38208035	38208035	A	C	het	splice_region_variant(LOW|||c.2470T>G|1228|Aff3|protein_coding|CODING|NM_010678|13|1),intron_variant(MODIFIER|||c.2470-5T>G|1228|Aff3|protein_coding|CODING|NM_010678|13|1)
intron_variant	Tbc1d8	protein_coding	NM_018775:c.2779+187A>T		MODIFIER										chr1	39376237	39376237	T	A	het	intron_variant(MODIFIER|||c.2779+187A>T|1134|Tbc1d8|protein_coding|CODING|NM_018775|17|1)
intron_variant	Tbc1d8	protein_coding	NM_018775:c.1036-145T>C		MODIFIER										chr1	39392399	39392399	A	G	het	intron_variant(MODIFIER|||c.1036-145T>C|1134|Tbc1d8|protein_coding|CODING|NM_018775|6|1)
intron_variant	Cnot11	protein_coding	NM_028043:c.817+181A>C		MODIFIER										chr1	39538604	39538604	A	C	het	intron_variant(MODIFIER|||c.817+181A>C|505|Cnot11|protein_coding|CODING|NM_028043|3|1)
missense_variant	Rfx8	MISSENSE	NM_001145660:p.Glu286Asp/c.858A>C	gaA/gaC	MODERATE										chr1	39682966	39682966	T	G	het	missense_variant(MODERATE|MISSENSE|gaA/gaC|p.Glu286Asp/c.858A>C|596|Rfx8|protein_coding|CODING|NM_001145660|10|1),splice_region_variant(LOW|||c.858A>C|596|Rfx8|protein_coding|CODING|NM_001145660|10|1)
upstream_gene_variant	Rfx8	protein_coding	NM_001145660		MODIFIER				rs52146095						chr1	39721029	39721029	T	C	hom	upstream_gene_variant(MODIFIER||40||596|Rfx8|protein_coding|CODING|NM_001145660||1),intergenic_region(MODIFIER||||||||||1)
missense_variant	Map4k4	MISSENSE	NM_001252200:p.Gly1130Ala/c.3389G>C	gGc/gCc	MODERATE										chr1	40022760	40022760	G	C	het	missense_variant(MODERATE|MISSENSE|gGc/gCc|p.Gly1130Ala/c.3389G>C|1288|Map4k4|protein_coding|CODING|NM_001252200|29|1),missense_variant(MODERATE|MISSENSE|gGc/gCc|p.Gly1063Ala/c.3188G>C|1221|Map4k4|protein_coding|CODING|NM_001252201|28|1),missense_variant(MODERATE|MISSENSE|gGc/gCc|p.Gly1050Ala/c.3149G>C|1208|Map4k4|protein_coding|CODING|NM_001252202|27|1),missense_variant(MODERATE|MISSENSE|gGc/gCc…
intron_variant	Il1r2	protein_coding	NM_010555:c.550-222A>C		MODIFIER										chr1	40114802	40114802	A	C	het	intron_variant(MODIFIER|||c.550-222A>C|410|Il1r2|protein_coding|CODING|NM_010555|4|1)
intron_variant	Il1r1	protein_coding	NM_008362:c.3+204A>C		MODIFIER										chr1	40225510	40225510	A	C	het	intron_variant(MODIFIER|||c.3+204A>C|576|Il1r1|protein_coding|CODING|NM_008362|1|1)
intron_variant	Il1rl2	protein_coding	NM_133193:c.1144+181T>G		MODIFIER										chr1	40357143	40357143	T	G	het	intron_variant(MODIFIER|||c.1144+181T>G|574|Il1rl2|protein_coding|CODING|NM_133193|9|1)
missense_variant	Il18r1	MISSENSE	NM_008365:p.Lys39Thr/c.116A>C	aAg/aCg	MODERATE										chr1	40474751	40474751	A	C	het	missense_variant(MODERATE|MISSENSE|aAg/aCg|p.Lys39Thr/c.116A>C|372|Il18r1|protein_coding|CODING|NM_001161842|4|1),missense_variant(MODERATE|MISSENSE|aAg/aCg|p.Lys39Thr/c.116A>C|372|Il18r1|protein_coding|CODING|NM_001161843|4|1),missense_variant(MODERATE|MISSENSE|aAg/aCg|p.Lys39Thr/c.116A>C|537|Il18r1|protein_coding|CODING|NM_008365|3|1)
missense_variant	Il18r1	MISSENSE	NM_008365:p.Ser136Tyr/c.407C>A	tCt/tAt	MODERATE										chr1	40478486	40478486	C	A	het	missense_variant(MODERATE|MISSENSE|tCt/tAt|p.Ser136Tyr/c.407C>A|372|Il18r1|protein_coding|CODING|NM_001161842|5|1),missense_variant(MODERATE|MISSENSE|tCt/tAt|p.Ser136Tyr/c.407C>A|372|Il18r1|protein_coding|CODING|NM_001161843|5|1),missense_variant(MODERATE|MISSENSE|tCt/tAt|p.Ser136Tyr/c.407C>A|537|Il18r1|protein_coding|CODING|NM_008365|4|1)
missense_variant	Il18rap	MISSENSE	NM_010553:p.Phe513Val/c.1537T>G	Ttc/Gtc	MODERATE										chr1	40548780	40548780	T	G	het	missense_variant(MODERATE|MISSENSE|Ttc/Gtc|p.Phe513Val/c.1537T>G|614|Il18rap|protein_coding|CODING|NM_010553|13|1)
intron_variant	Slc9a2	protein_coding	NM_001033289:c.1751+211T>C		MODIFIER										chr1	40762273	40762273	T	C	het	intron_variant(MODIFIER|||c.1751+211T>C|814|Slc9a2|protein_coding|CODING|NM_001033289|8|1)
intergenic_region					MODIFIER										chr1	42230786	42230786	T	G	het	intergenic_region(MODIFIER||||||||||1)
non_coding_exon_variant	2610017I09Rik		NR_027826:n.451T>G		MODIFIER										chr1	42648295	42648295	A	C	het	non_coding_exon_variant(MODIFIER|||n.451T>G||2610017I09Rik||NON_CODING|NR_027826|4|1)
intron_variant	Mrps9	protein_coding	NM_023514:c.1081+85G>C		MODIFIER										chr1	42903549	42903549	G	C	het	intron_variant(MODIFIER|||c.1081+85G>C|390|Mrps9|protein_coding|CODING|NM_023514|10|1)
missense_variant	Nck2	MISSENSE	NM_010879:p.Asn250Thr/c.749A>C	aAc/aCc	MODERATE										chr1	43554383	43554383	A	C	het	missense_variant(MODERATE|MISSENSE|aAc/aCc|p.Asn250Thr/c.749A>C|380|Nck2|protein_coding|CODING|NM_010879|4|1)
intron_variant	Col5a2	protein_coding	NM_007737:c.3920-140T>C		MODIFIER										chr1	45378634	45378634	A	G	het	intron_variant(MODIFIER|||c.3920-140T>C|1497|Col5a2|protein_coding|CODING|NM_007737|51|1)
intron_variant	Col5a2	protein_coding	NM_007737:c.95-651C>G		MODIFIER										chr1	45443519	45443519	G	C	het	intron_variant(MODIFIER|||c.95-651C>G|1497|Col5a2|protein_coding|CODING|NM_007737|1|1)
intron_variant	Dnah7b	protein_coding	NM_001160386:c.273+91T>G		MODIFIER										chr1	46081588	46081588	T	G	het	intron_variant(MODIFIER|||c.273+91T>G|4068|Dnah7b|protein_coding|CODING|NM_001160386|4|1)
intron_variant	Dnah7b	protein_coding	NM_001160386:c.530+41A>T		MODIFIER										chr1	46085743	46085743	A	T	het	intron_variant(MODIFIER|||c.530+41A>T|4068|Dnah7b|protein_coding|CODING|NM_001160386|6|1)
intron_variant	Dnah7b	protein_coding	NM_001160386:c.2191-68T>G		MODIFIER										chr1	46137344	46137344	T	G	het	intron_variant(MODIFIER|||c.2191-68T>G|4068|Dnah7b|protein_coding|CODING|NM_001160386|17|1)
missense_variant	Dnah7b	MISSENSE	NM_001160386:p.Gly1477Glu/c.4430G>A	gGg/gAg	MODERATE										chr1	46195339	46195339	G	A	het	missense_variant(MODERATE|MISSENSE|gGg/gAg|p.Gly1477Glu/c.4430G>A|4068|Dnah7b|protein_coding|CODING|NM_001160386|28|1)
intron_variant	Dnah7b	protein_coding	NM_001160386:c.4680+131T>A		MODIFIER										chr1	46201535	46201535	T	A	het	intron_variant(MODIFIER|||c.4680+131T>A|4068|Dnah7b|protein_coding|CODING|NM_001160386|29|1)
intron_variant	Dnah7b	protein_coding	NM_001160386:c.5896-188T>C		MODIFIER										chr1	46221391	46221391	T	C	het	intron_variant(MODIFIER|||c.5896-188T>C|4068|Dnah7b|protein_coding|CODING|NM_001160386|36|1)
intron_variant	Dnah7b	protein_coding	NM_001160386:c.6766-111T>C		MODIFIER										chr1	46233368	46233368	T	C	het	intron_variant(MODIFIER|||c.6766-111T>C|4068|Dnah7b|protein_coding|CODING|NM_001160386|41|1)
intergenic_region					MODIFIER										chr1	46455793	46455793	A	C	het	intergenic_region(MODIFIER||||||||||1)
intergenic_region					MODIFIER										chr1	46524154	46524154	G	T	het	intergenic_region(MODIFIER||||||||||1)
intergenic_region					MODIFIER										chr1	46647263	46647263	T	G	het	intergenic_region(MODIFIER||||||||||1)
intergenic_region					MODIFIER										chr1	49244598	49244598	A	C	het	intergenic_region(MODIFIER||||||||||1)
synonymous_variant	Stat4	SILENT	NM_011487:p.Gln6Gln/c.18A>G	caA/caG	LOW										chr1	52011801	52011801	A	G	het	synonymous_variant(LOW|SILENT|caA/caG|p.Gln6Gln/c.18A>G|748|Stat4|protein_coding|CODING|NM_011487|2|1)
intron_variant	Stat1	protein_coding	NM_001205313:c.1263+128C>A		MODIFIER										chr1	52145319	52145319	C	A	het	intron_variant(MODIFIER|||c.1263+128C>A|755|Stat1|protein_coding|CODING|NM_001205313|15|1),intron_variant(MODIFIER|||c.1263+128C>A|749|Stat1|protein_coding|CODING|NM_001205314|15|1),intron_variant(MODIFIER|||c.1263+128C>A|749|Stat1|protein_coding|CODING|NM_009283|15|1)
missense_variant	Gls	MISSENSE	NM_001081081:p.Asp331Gly/c.992A>G	gAt/gGt	MODERATE										chr1	52212205	52212205	T	C	het	missense_variant(MODERATE|MISSENSE|gAt/gGt|p.Asp331Gly/c.992A>G|674|Gls|protein_coding|CODING|NM_001081081|6|1),missense_variant(MODERATE|MISSENSE|gAt/gGt|p.Asp331Gly/c.992A>G|603|Gls|protein_coding|CODING|NM_001113383|6|1),splice_region_variant(LOW|||c.992A>G|674|Gls|protein_coding|CODING|NM_001081081|6|1),splice_region_variant(LOW|||c.992A>G|603|Gls|protein_coding|CODING|NM_001113383|6|1)
missense_variant	Dnah7a	MISSENSE	NM_001252070:p.Tyr3090Asp/c.9268T>G	Tat/Gat	MODERATE										chr1	53468643	53468643	A	C	het	missense_variant(MODERATE|MISSENSE|Tat/Gat|p.Tyr3090Asp/c.9268T>G|4024|Dnah7a|protein_coding|CODING|NM_001252070|50|1)
intron_variant	Dnah7a	protein_coding	NM_001252070:c.8414+61A>G		MODIFIER										chr1	53495625	53495625	T	C	het	intron_variant(MODIFIER|||c.8414+61A>G|4024|Dnah7a|protein_coding|CODING|NM_001252070|45|1)
intron_variant	Dnah7a	protein_coding	NM_001252070:c.4104+105C>A		MODIFIER										chr1	53561797	53561797	G	T	het	intron_variant(MODIFIER|||c.4104+105C>A|4024|Dnah7a|protein_coding|CODING|NM_001252070|26|1)
intron_variant	Dnah7a	protein_coding	NM_001252070:c.3936-184A>C		MODIFIER										chr1	53562254	53562254	T	G	het	intron_variant(MODIFIER|||c.3936-184A>C|4024|Dnah7a|protein_coding|CODING|NM_001252070|25|1)
missense_variant	Hecw2	MISSENSE	NM_001001883:p.Glu1384Asp/c.4152A>C	gaA/gaC	MODERATE										chr1	53832634	53832634	T	G	het	missense_variant(MODERATE|MISSENSE|gaA/gaC|p.Glu1384Asp/c.4152A>C|1578|Hecw2|protein_coding|CODING|NM_001001883|24|1)
missense_variant	Ankrd44	MISSENSE	NM_001081433:p.Leu791Arg/c.2372T>G	cTt/cGt	MODERATE										chr1	54658982	54658982	A	C	het	missense_variant(MODERATE|MISSENSE|cTt/cGt|p.Leu791Arg/c.2372T>G|993|Ankrd44|protein_coding|CODING|NM_001081433|22|1)
intron_variant	Ankrd44	protein_coding	NM_001081433:c.693+147G>T		MODIFIER										chr1	54763498	54763498	C	A	het	intron_variant(MODIFIER|||c.693+147G>T|993|Ankrd44|protein_coding|CODING|NM_001081433|7|1)
intron_variant	Mob4	protein_coding	NM_025283:c.547-67T>C		MODIFIER										chr1	55152608	55152608	T	C	het	intron_variant(MODIFIER|||c.547-67T>C|225|Mob4|protein_coding|CODING|NM_025283|7|1)
3_prime_UTR_variant	Plcl1	protein_coding	NM_001114663:c.*31C>G		MODIFIER										chr1	55751494	55751494	C	G	het	3_prime_UTR_variant(MODIFIER||31|c.*31C>G|1096|Plcl1|protein_coding|CODING|NM_001114663|6|1)
synonymous_variant	Hsfy2	SILENT	NM_027661:p.Thr381Thr/c.1143G>A	acG/acA	LOW										chr1	56636234	56636234	C	T	het	synonymous_variant(LOW|SILENT|acG/acA|p.Thr381Thr/c.1143G>A|392|Hsfy2|protein_coding|CODING|NM_027661|1|1)
intron_variant	Aox1	protein_coding	NM_009676:c.2554-231C>T		MODIFIER										chr1	58081272	58081272	C	T	het	intron_variant(MODIFIER|||c.2554-231C>T|1333|Aox1|protein_coding|CODING|NM_009676|23|1)
missense_variant	Aox1	MISSENSE	NM_009676:p.Val865Met/c.2593G>A	Gtg/Atg	MODERATE										chr1	58081542	58081542	G	A	het	missense_variant(MODERATE|MISSENSE|Gtg/Atg|p.Val865Met/c.2593G>A|1333|Aox1|protein_coding|CODING|NM_009676|24|1)
intron_variant	Aox3	protein_coding	NM_023617:c.318+10T>A		MODIFIER										chr1	58119599	58119599	T	A	het	intron_variant(MODIFIER|||c.318+10T>A|1335|Aox3|protein_coding|CODING|NM_023617|4|1)
intron_variant	Aox3	protein_coding	NM_023617:c.2643+163T>G		MODIFIER										chr1	58170906	58170906	T	G	het	intron_variant(MODIFIER|||c.2643+163T>G|1335|Aox3|protein_coding|CODING|NM_023617|24|1)
intron_variant	Aox4	protein_coding	NM_023631:c.1269+24C>A		MODIFIER										chr1	58236803	58236803	C	A	het	intron_variant(MODIFIER|||c.1269+24C>A|1336|Aox4|protein_coding|CODING|NM_023631|13|1)
intron_variant	Aox4	protein_coding	NM_023631:c.1269+116C>T		MODIFIER				rs29695570						chr1	58236895	58236895	C	T	het	intron_variant(MODIFIER|||c.1269+116C>T|1336|Aox4|protein_coding|CODING|NM_023631|13|1)
splice_region_variant	Aox3l1	protein_coding	NM_001008419:c.2143A>C		LOW										chr1	58312401	58312401	A	C	het	splice_region_variant(LOW|||c.2143A>C|1345|Aox3l1|protein_coding|CODING|NM_001008419|19|1),intron_variant(MODIFIER|||c.2142+4A>C|1345|Aox3l1|protein_coding|CODING|NM_001008419|19|1)
missense_variant	Aox3l1	MISSENSE	NM_001008419:p.Leu1142Pro/c.3425T>C	cTt/cCt	MODERATE										chr1	58350268	58350268	T	C	het	missense_variant(MODERATE|MISSENSE|cTt/cCt|p.Leu1142Pro/c.3425T>C|1345|Aox3l1|protein_coding|CODING|NM_001008419|30|1)
missense_variant	Bzw1	MISSENSE	NM_025824:p.Leu61Pro/c.182T>C	cTt/cCt	MODERATE										chr1	58397793	58397793	T	C	het	missense_variant(MODERATE|MISSENSE|cTt/cCt|p.Leu61Pro/c.182T>C|419|Bzw1|protein_coding|CODING|NM_025824|3|1)
intron_variant	Ppil3	protein_coding	NM_027351:c.240+253T>G		MODIFIER				rs48376738						chr1	58438091	58438091	A	C	hom	intron_variant(MODIFIER|||c.240+253T>G|161|Ppil3|protein_coding|CODING|NM_027351|5|1),intron_variant(MODIFIER|||c.240+253T>G|120|Ppil3|protein_coding|CODING|NM_027374|5|1)
missense_variant	Orc2	MISSENSE	NM_001271526:p.Phe278Val/c.832T>G	Ttt/Gtt	MODERATE										chr1	58476516	58476516	A	C	het	missense_variant(MODERATE|MISSENSE|Ttt/Gtt|p.Phe230Val/c.688T>G|528|Orc2|protein_coding|CODING|NM_001025378|8|1),missense_variant(MODERATE|MISSENSE|Ttt/Gtt|p.Phe278Val/c.832T>G|576|Orc2|protein_coding|CODING|NM_001271526|11|1),missense_variant(MODERATE|MISSENSE|Ttt/Gtt|p.Phe278Val/c.832T>G|576|Orc2|protein_coding|CODING|NM_008765|11|1)
intergenic_region					MODIFIER										chr1	58647596	58647596	T	A	het	intergenic_region(MODIFIER||||||||||1)
non_coding_exon_variant	Gm20257		NR_045007:n.261C>G		MODIFIER										chr1	58655156	58655156	C	G	het	non_coding_exon_variant(MODIFIER|||n.261C>G||Gm20257||NON_CODING|NR_045007|2|1)
intron_variant	Als2cr12	protein_coding	NM_175370:c.113+26G>T		MODIFIER										chr1	58692275	58692275	C	A	het	intron_variant(MODIFIER|||c.113+26G>T|383|Als2cr12|protein_coding|CODING|NM_175370|2|1)
intron_variant	Als2cr11	protein_coding	NM_175200:c.820-45C>T		MODIFIER										chr1	59067890	59067890	G	A	het	intron_variant(MODIFIER|||c.820-45C>T|557|Als2cr11|protein_coding|CODING|NM_175200|6|1)
downstream_gene_variant	Mpp4	protein_coding	NM_001164682		MODIFIER										chr1	59120295	59120295	G	C	het	upstream_gene_variant(MODIFIER||489||403|Tmem237|protein_coding|CODING|NM_001037812||1),upstream_gene_variant(MODIFIER||199||413|Tmem237|protein_coding|CODING|NM_001033449||1),downstream_gene_variant(MODIFIER||640||654|Mpp4|protein_coding|CODING|NM_001164682||1),downstream_gene_variant(MODIFIER||640||635|Mpp4|protein_coding|CODING|NM_145143||1),intergenic_region(MODIFIER||||||||||1)
downstream_gene_variant	Mpp4	protein_coding	NM_001164682		MODIFIER										chr1	59120326	59120326	C	T	het	upstream_gene_variant(MODIFIER||520||403|Tmem237|protein_coding|CODING|NM_001037812||1),upstream_gene_variant(MODIFIER||230||413|Tmem237|protein_coding|CODING|NM_001033449||1),downstream_gene_variant(MODIFIER||609||654|Mpp4|protein_coding|CODING|NM_001164682||1),downstream_gene_variant(MODIFIER||609||635|Mpp4|protein_coding|CODING|NM_145143||1),intergenic_region(MODIFIER||||||||||1)
intron_variant	Mpp4	protein_coding	NM_001164682:c.1127-184A>T		MODIFIER										chr1	59134013	59134013	T	A	het	intron_variant(MODIFIER|||c.1127-184A>T|654|Mpp4|protein_coding|CODING|NM_001164682|15|1),intron_variant(MODIFIER|||c.1070-184A>T|635|Mpp4|protein_coding|CODING|NM_145143|14|1)
intron_variant	Mpp4	protein_coding	NM_001164682:c.1126+167G>A		MODIFIER										chr1	59136672	59136672	C	T	het	intron_variant(MODIFIER|||c.1126+167G>A|654|Mpp4|protein_coding|CODING|NM_001164682|15|1),intron_variant(MODIFIER|||c.1069+167G>A|635|Mpp4|protein_coding|CODING|NM_145143|14|1)
missense_variant	Fzd7	MISSENSE	NM_008057:p.Gly304Ala/c.911G>C	gGc/gCc	MODERATE										chr1	59483870	59483870	G	C	het	missense_variant(MODERATE|MISSENSE|gGc/gCc|p.Gly304Ala/c.911G>C|572|Fzd7|protein_coding|CODING|NM_008057|1|1)
intron_variant	Nbeal1	protein_coding	NM_173444:c.1182+114A>C		MODIFIER										chr1	60230799	60230799	A	C	het	intron_variant(MODIFIER|||c.1182+114A>C|2688|Nbeal1|protein_coding|CODING|NM_173444|11|1)
synonymous_variant	Nbeal1	SILENT	NM_173444:p.Leu1111Leu/c.3333G>A	ttG/ttA	LOW										chr1	60254908	60254908	G	A	het	synonymous_variant(LOW|SILENT|ttG/ttA|p.Leu1111Leu/c.3333G>A|2688|Nbeal1|protein_coding|CODING|NM_173444|24|1)
intron_variant	Nbeal1	protein_coding	NM_173444:c.4464-141T>G		MODIFIER										chr1	60264138	60264138	T	G	het	intron_variant(MODIFIER|||c.4464-141T>G|2688|Nbeal1|protein_coding|CODING|NM_173444|28|1)
intron_variant	Cyp20a1	protein_coding	NM_030013:c.796-28A>T		MODIFIER										chr1	60372562	60372562	A	T	het	intron_variant(MODIFIER|||c.796-28A>T|462|Cyp20a1|protein_coding|CODING|NM_030013|7|1)
3_prime_UTR_variant	Icos	protein_coding	NM_017480:c.*101G>T		MODIFIER										chr1	60997815	60997815	G	T	het	3_prime_UTR_variant(MODIFIER||101|c.*101G>T|200|Icos|protein_coding|CODING|NM_017480|5|1)
synonymous_variant	Pard3b	SILENT	NM_001081050:p.Lys87Lys/c.261G>A	aaG/aaA	LOW										chr1	62010345	62010345	G	A	het	synonymous_variant(LOW|SILENT|aaG/aaA|p.Lys87Lys/c.261G>A|1203|Pard3b|protein_coding|CODING|NM_001081050|3|1)
intergenic_region					MODIFIER										chr1	62661356	62661356	G	A	het	intergenic_region(MODIFIER||||||||||1)
intron_variant	Nrp2	protein_coding	NM_001077403:c.821-212C>T		MODIFIER										chr1	62746946	62746946	C	T	het	intron_variant(MODIFIER|||c.821-212C>T|931|Nrp2|protein_coding|CODING|NM_001077403|5|1),intron_variant(MODIFIER|||c.821-212C>T|926|Nrp2|protein_coding|CODING|NM_001077404|5|1),intron_variant(MODIFIER|||c.821-212C>T|909|Nrp2|protein_coding|CODING|NM_001077405|5|1),intron_variant(MODIFIER|||c.821-212C>T|906|Nrp2|protein_coding|CODING|NM_001077406|5|1),intron_variant(MODIFIER|||c.821-212C>T|901|Nrp2…
intron_variant	Ndufs1	protein_coding	NM_001160038:c.62-85T>G		MODIFIER										chr1	63170226	63170226	A	C	het	intron_variant(MODIFIER|||c.62-85T>G|727|Ndufs1|protein_coding|CODING|NM_001160038|3|1),intron_variant(MODIFIER|||c.62-85T>G|727|Ndufs1|protein_coding|CODING|NM_001160039|3|1),intron_variant(MODIFIER|||c.62-85T>G|727|Ndufs1|protein_coding|CODING|NM_001160040|2|1),intron_variant(MODIFIER|||c.62-85T>G|727|Ndufs1|protein_coding|CODING|NM_145518|2|1)
intron_variant	Adam23	protein_coding	NM_011780:c.2441+88A>G		MODIFIER										chr1	63585543	63585543	A	G	het	intron_variant(MODIFIER|||c.2441+88A>G|829|Adam23|protein_coding|CODING|NM_011780|25|1)
intron_variant	Idh1	protein_coding	NM_001111320:c.992-10C>T		MODIFIER										chr1	65161222	65161222	G	A	het	intron_variant(MODIFIER|||c.992-10C>T|414|Idh1|protein_coding|CODING|NM_001111320|7|1),intron_variant(MODIFIER|||c.992-10C>T|414|Idh1|protein_coding|CODING|NM_010497|7|1)
intron_variant	Pikfyve	protein_coding	NM_011086:c.173-142A>G		MODIFIER										chr1	65192003	65192003	A	G	het	intron_variant(MODIFIER|||c.173-142A>G|2052|Pikfyve|protein_coding|CODING|NM_011086|2|1)
intron_variant	Pikfyve	protein_coding	NM_011086:c.3653+37T>C		MODIFIER										chr1	65251713	65251713	T	C	het	intron_variant(MODIFIER|||c.3653+37T>C|2052|Pikfyve|protein_coding|CODING|NM_011086|22|1)
missense_variant	Unc80	MISSENSE	NM_175510:p.Pro2245Ala/c.6733C>G	Ccg/Gcg	MODERATE										chr1	66646451	66646451	C	G	het	missense_variant(MODERATE|MISSENSE|Ccg/Gcg|p.Pro2245Ala/c.6733C>G|3326|Unc80|protein_coding|CODING|NM_175510|44|1)
intron_variant	Acadl	protein_coding	NM_007381:c.371+137A>C		MODIFIER										chr1	66854487	66854487	T	G	het	intron_variant(MODIFIER|||c.371+137A>C|430|Acadl|protein_coding|CODING|NM_007381|3|1)
intron_variant	Cps1	protein_coding	NM_001080809:c.529-163C>A		MODIFIER										chr1	67148547	67148547	C	A	het	intron_variant(MODIFIER|||c.529-163C>A|1500|Cps1|protein_coding|CODING|NM_001080809|5|1)
intron_variant	Cps1	protein_coding	NM_001080809:c.3481-31C>A		MODIFIER										chr1	67209565	67209565	C	A	het	intron_variant(MODIFIER|||c.3481-31C>A|1500|Cps1|protein_coding|CODING|NM_001080809|28|1)
intron_variant	Erbb4	protein_coding	NM_010154:c.557-138G>T		MODIFIER										chr1	68370658	68370658	C	A	het	intron_variant(MODIFIER|||c.557-138G>T|1292|Erbb4|protein_coding|CODING|NM_010154|4|1)
intron_variant	Bard1	protein_coding	NM_007525:c.1966-142A>G		MODIFIER										chr1	71030994	71030994	T	C	het	intron_variant(MODIFIER|||c.1966-142A>G|765|Bard1|protein_coding|CODING|NM_007525|10|1)
intron_variant	Abca12	protein_coding	NM_175210:c.3616-106T>G		MODIFIER										chr1	71293776	71293776	A	C	het	intron_variant(MODIFIER|||c.3616-106T>G|2595|Abca12|protein_coding|CODING|NM_175210|24|1)
intron_variant	Abca12	protein_coding	NM_175210:c.694-17T>C		MODIFIER										chr1	71346781	71346781	A	G	het	intron_variant(MODIFIER|||c.694-17T>C|2595|Abca12|protein_coding|CODING|NM_175210|6|1)
intron_variant	Fn1	protein_coding	NM_010233:c.3601+166G>A		MODIFIER										chr1	71618413	71618413	C	T	het	intron_variant(MODIFIER|||c.3601+166G>A|2386|Fn1|protein_coding|CODING|NM_001276408|23|1),intron_variant(MODIFIER|||c.3601+166G>A|2361|Fn1|protein_coding|CODING|NM_001276409|23|1),intron_variant(MODIFIER|||c.3601+166G>A|2296|Fn1|protein_coding|CODING|NM_001276410|23|1),intron_variant(MODIFIER|||c.3601+166G>A|2271|Fn1|protein_coding|CODING|NM_001276411|23|1),intron_variant(MODIFIER|||c.3601+166G>A…
missense_variant	Fn1	MISSENSE	NM_010233:p.Ile151Thr/c.452T>C	aTt/aCt	MODERATE										chr1	71649292	71649292	A	G	het	missense_variant(MODERATE|MISSENSE|aTt/aCt|p.Ile151Thr/c.452T>C|2386|Fn1|protein_coding|CODING|NM_001276408|4|1),missense_variant(MODERATE|MISSENSE|aTt/aCt|p.Ile151Thr/c.452T>C|2361|Fn1|protein_coding|CODING|NM_001276409|4|1),missense_variant(MODERATE|MISSENSE|aTt/aCt|p.Ile151Thr/c.452T>C|2296|Fn1|protein_coding|CODING|NM_001276410|4|1),missense_variant(MODERATE|MISSENSE|aTt/aCt|p.Ile151Thr/c.452…
intergenic_region					MODIFIER										chr1	72237110	72237110	A	C	het	intergenic_region(MODIFIER||||||||||1)
intron_variant	Xrcc5	protein_coding	NM_009533:c.2044+17T>C		MODIFIER										chr1	72383471	72383471	T	C	het	intron_variant(MODIFIER|||c.2044+17T>C|732|Xrcc5|protein_coding|CODING|NM_009533|18|1)
intron_variant	Smarcal1	protein_coding	NM_018817:c.2403-43G>T		MODIFIER										chr1	72629332	72629332	G	T	het	intron_variant(MODIFIER|||c.2403-43G>T|910|Smarcal1|protein_coding|CODING|NM_018817|15|1)
intron_variant	Ankar	protein_coding	NM_176980:c.2916+10T>G		MODIFIER										chr1	72658968	72658968	A	C	het	intron_variant(MODIFIER|||c.2916+10T>G|1465|Ankar|protein_coding|CODING|NM_176980|14|1)
intron_variant	Rufy4	protein_coding	NM_001170641:c.1332-242T>A		MODIFIER				rs387030329						chr1	74140677	74140677	T	A	hom	intron_variant(MODIFIER|||c.1080-242T>A|479|Rufy4|protein_coding|CODING|NM_001034060|9|1),intron_variant(MODIFIER|||c.1332-242T>A|563|Rufy4|protein_coding|CODING|NM_001170641|9|1)
intron_variant	Pnkd	protein_coding	NM_001039509:c.868+70T>A		MODIFIER										chr1	74350773	74350773	T	A	het	intron_variant(MODIFIER|||c.868+70T>A|385|Pnkd|protein_coding|CODING|NM_001039509|8|1),intron_variant(MODIFIER|||c.793+70T>A|360|Pnkd|protein_coding|CODING|NM_019999|7|1)
intron_variant	Usp37	protein_coding	NM_176972:c.2853-102A>G		MODIFIER										chr1	74439580	74439580	T	C	het	intron_variant(MODIFIER|||c.2853-102A>G|979|Usp37|protein_coding|CODING|NM_176972|25|1)
synonymous_variant	Plcd4	SILENT	NM_148937:p.Thr602Thr/c.1806A>G	acA/acG	LOW										chr1	74562778	74562778	A	G	het	synonymous_variant(LOW|SILENT|acA/acG|p.Thr570Thr/c.1710A>G|775|Plcd4|protein_coding|CODING|NM_001081456|12|1),synonymous_variant(LOW|SILENT|acA/acG|p.Thr602Thr/c.1806A>G|807|Plcd4|protein_coding|CODING|NM_148937|13|1)
downstream_gene_variant	Rnf25	protein_coding	NM_021313		MODIFIER										chr1	74592149	74592149	C	T	het	3_prime_UTR_variant(MODIFIER||78|c.*78C>T|418|Bcs1l|protein_coding|CODING|NM_025784|8|1),downstream_gene_variant(MODIFIER||1603||456|Rnf25|protein_coding|CODING|NM_021313||1)
missense_variant	Wnt10a	MISSENSE	NM_009518:p.Pro343Leu/c.1028C>T	cCc/cTc	MODERATE										chr1	74803394	74803394	C	T	het	missense_variant(MODERATE|MISSENSE|cCc/cTc|p.Pro343Leu/c.1028C>T|417|Wnt10a|protein_coding|CODING|NM_009518|4|1)
3_prime_UTR_variant	Cdk5r2	protein_coding	NM_009872:c.*398G>C		MODIFIER										chr1	74856605	74856605	G	C	het	3_prime_UTR_variant(MODIFIER||398|c.*398G>C|369|Cdk5r2|protein_coding|CODING|NM_009872|1|1)
3_prime_UTR_variant	Cdk5r2	protein_coding	NM_009872:c.*404G>C		MODIFIER										chr1	74856611	74856611	G	C	het	3_prime_UTR_variant(MODIFIER||404|c.*404G>C|369|Cdk5r2|protein_coding|CODING|NM_009872|1|1)
intron_variant	Ccdc108	protein_coding	NM_001039495:c.1153+18A>C		MODIFIER										chr1	74926996	74926996	T	G	het	intron_variant(MODIFIER|||c.1153+18A>C|1847|Ccdc108|protein_coding|CODING|NM_001039495|8|1)
intron_variant	Nhej1	protein_coding	NM_029342:c.140-62C>T		MODIFIER										chr1	75045429	75045429	G	A	het	intron_variant(MODIFIER|||c.140-62C>T|165|Nhej1|protein_coding|CODING|NM_029342|1|1|WARNING_TRANSCRIPT_NO_START_CODON)
intron_variant	Abcb6	protein_coding	NM_023732:c.1969-145T>C		MODIFIER										chr1	75173110	75173110	A	G	het	downstream_gene_variant(MODIFIER||1484||257|Zfand2b|protein_coding|CODING|NM_001159905||1),downstream_gene_variant(MODIFIER||1484||257|Zfand2b|protein_coding|CODING|NM_001159906||1),downstream_gene_variant(MODIFIER||1484||257|Zfand2b|protein_coding|CODING|NM_026846||1),intron_variant(MODIFIER|||c.1969-145T>C|842|Abcb6|protein_coding|CODING|NM_023732|14|1)
intron_variant	Dnajb2	protein_coding	NM_001159883:c.353-122A>C		MODIFIER										chr1	75240770	75240770	A	C	het	intron_variant(MODIFIER|||c.353-122A>C|324|Dnajb2|protein_coding|CODING|NM_001159883|5|1),intron_variant(MODIFIER|||c.353-122A>C|277|Dnajb2|protein_coding|CODING|NM_001159884|5|1),intron_variant(MODIFIER|||c.353-122A>C|277|Dnajb2|protein_coding|CODING|NM_001159885|4|1),intron_variant(MODIFIER|||c.299-122A>C|259|Dnajb2|protein_coding|CODING|NM_020266|4|1),intron_variant(MODIFIER|||c.353-122A>C|277…
intron_variant	Ptprn	protein_coding	NM_008985:c.2242+76T>G		MODIFIER										chr1	75252936	75252936	A	C	het	intron_variant(MODIFIER|||c.2242+76T>G|981|Ptprn|protein_coding|CODING|NM_008985|15|1)
intron_variant	Ptprn	protein_coding	NM_008985:c.1529+40T>G		MODIFIER										chr1	75255085	75255085	A	C	het	intron_variant(MODIFIER|||c.1529+40T>G|981|Ptprn|protein_coding|CODING|NM_008985|10|1)
intron_variant	Ptprn	protein_coding	NM_008985:c.1529+19T>G		MODIFIER										chr1	75255106	75255106	A	C	het	intron_variant(MODIFIER|||c.1529+19T>G|981|Ptprn|protein_coding|CODING|NM_008985|10|1)
missense_variant	Ptprn	MISSENSE	NM_008985:p.Met113Leu/c.337A>T	Atg/Ttg	MODERATE										chr1	75260620	75260620	T	A	het	missense_variant(MODERATE|MISSENSE|Atg/Ttg|p.Met113Leu/c.337A>T|981|Ptprn|protein_coding|CODING|NM_008985|4|1)
intron_variant	Resp18	protein_coding	NM_009049:c.106+26T>G		MODIFIER										chr1	75278176	75278176	A	C	het	intron_variant(MODIFIER|||c.106+26T>G|175|Resp18|protein_coding|CODING|NM_009049|1|1)
intron_variant	Resp18	protein_coding	NM_009049:c.106+20T>G		MODIFIER										chr1	75278182	75278182	A	C	het	intron_variant(MODIFIER|||c.106+20T>G|175|Resp18|protein_coding|CODING|NM_009049|1|1)
missense_variant	Resp18	MISSENSE	NM_009049:p.Lys6Arg/c.17A>G	aAg/aGg	MODERATE										chr1	75278291	75278291	T	C	het	missense_variant(MODERATE|MISSENSE|aAg/aGg|p.Lys6Arg/c.17A>G|175|Resp18|protein_coding|CODING|NM_009049|1|1)
missense_variant	Tmem198	MISSENSE	NM_177056:p.Gln11Lys/c.31C>A	Cag/Aag	MODERATE										chr1	75480262	75480262	C	A	het	missense_variant(MODERATE|MISSENSE|Cag/Aag|p.Gln11Lys/c.31C>A|360|Tmem198|protein_coding|CODING|NM_177056|2|1),upstream_gene_variant(MODIFIER||791||612|Chpf|protein_coding|CODING|NM_001001565||1),upstream_gene_variant(MODIFIER||791||774|Chpf|protein_coding|CODING|NM_001001566||1)
intron_variant	Tmem198	protein_coding	NM_177056:c.167-92T>C		MODIFIER										chr1	75482477	75482477	T	C	het	intron_variant(MODIFIER|||c.167-92T>C|360|Tmem198|protein_coding|CODING|NM_177056|2|1)
missense_variant	Obsl1	MISSENSE	NM_178884:p.Thr1764Met/c.5291C>T	aCg/aTg	MODERATE				rs31502068						chr1	75486756	75486756	G	A	hom	missense_variant(MODERATE|MISSENSE|aCg/aTg|p.Thr1764Met/c.5291C>T|1804|Obsl1|protein_coding|CODING|NM_178884|19|1),downstream_gene_variant(MODIFIER||1063||360|Tmem198|protein_coding|CODING|NM_177056||1)
missense_variant	Epha4	MISSENSE	NM_007936:p.Ser237Ala/c.709T>G	Tca/Gca	MODERATE										chr1	77506662	77506662	A	C	het	missense_variant(MODERATE|MISSENSE|Tca/Gca|p.Ser237Ala/c.709T>G|986|Epha4|protein_coding|CODING|NM_007936|3|1)
synonymous_variant	Sgpp2	SILENT	NM_001004173:p.Phe63Phe/c.189C>T	ttC/ttT	LOW										chr1	78360175	78360175	C	T	het	synonymous_variant(LOW|SILENT|ttC/ttT|p.Phe63Phe/c.189C>T|354|Sgpp2|protein_coding|CODING|NM_001004173|2|1)
intron_variant	Acsl3	protein_coding	NM_001033606:c.666+137T>C		MODIFIER										chr1	78690515	78690515	T	C	het	intron_variant(MODIFIER|||c.666+137T>C|720|Acsl3|protein_coding|CODING|NM_001033606|4|1),intron_variant(MODIFIER|||c.210+137T>C|568|Acsl3|protein_coding|CODING|NM_001136222|3|1),intron_variant(MODIFIER|||c.666+137T>C|720|Acsl3|protein_coding|CODING|NM_028817|5|1)
intron_variant	Acsl3	protein_coding	NM_001033606:c.666+155T>C		MODIFIER										chr1	78690533	78690533	T	C	het	intron_variant(MODIFIER|||c.666+155T>C|720|Acsl3|protein_coding|CODING|NM_001033606|4|1),intron_variant(MODIFIER|||c.210+155T>C|568|Acsl3|protein_coding|CODING|NM_001136222|3|1),intron_variant(MODIFIER|||c.666+155T>C|720|Acsl3|protein_coding|CODING|NM_028817|5|1)
missense_variant	Cul3	MISSENSE	NM_016716:p.Val177Ala/c.530T>C	gTt/gCt	MODERATE										chr1	80290091	80290091	A	G	het	missense_variant(MODERATE|MISSENSE|gTt/gCt|p.Val177Ala/c.530T>C|768|Cul3|protein_coding|CODING|NM_016716|4|1)
missense_variant	Dock10	MISSENSE	NM_175291:p.Lys1601Arg/c.4802A>G	aAg/aGg	MODERATE										chr1	80532347	80532347	T	C	het	missense_variant(MODERATE|MISSENSE|aAg/aGg|p.Lys1601Arg/c.4802A>G|2187|Dock10|protein_coding|CODING|NM_175291|43|1)
intron_variant	Nyap2	protein_coding	NM_172849:c.620-88C>T		MODIFIER										chr1	81240796	81240796	C	T	het	intron_variant(MODIFIER|||c.620-88C>T|737|Nyap2|protein_coding|CODING|NM_172849|3|1)
intron_variant	Rhbdd1	protein_coding	NM_001122685:c.656-35A>G		MODIFIER										chr1	82370299	82370299	A	G	het	intron_variant(MODIFIER|||c.656-35A>G|315|Rhbdd1|protein_coding|CODING|NM_001122685|4|1),intron_variant(MODIFIER|||c.656-35A>G|315|Rhbdd1|protein_coding|CODING|NM_029777|4|1)
missense_variant	Col4a4	MISSENSE	NM_007735:p.Leu1662Val/c.4984T>G	Ttg/Gtg	MODERATE										chr1	82453196	82453196	A	C	het	missense_variant(MODERATE|MISSENSE|Ttg/Gtg|p.Leu1662Val/c.4984T>G|1682|Col4a4|protein_coding|CODING|NM_007735|48|1)
intron_variant	Col4a3	protein_coding	NM_007734:c.388-9G>A		MODIFIER										chr1	82651245	82651245	G	A	het	intron_variant(MODIFIER|||c.388-9G>A|1669|Col4a3|protein_coding|CODING|NM_007734|6|1)
intron_variant	Col4a3	protein_coding	NM_007734:c.3064+91T>C		MODIFIER										chr1	82690166	82690166	T	C	het	intron_variant(MODIFIER|||c.3064+91T>C|1669|Col4a3|protein_coding|CODING|NM_007734|36|1)
intron_variant	Col4a3	protein_coding	NM_007734:c.3511+64A>G		MODIFIER										chr1	82696842	82696842	A	G	het	intron_variant(MODIFIER|||c.3511+64A>G|1669|Col4a3|protein_coding|CODING|NM_007734|40|1)
intron_variant	Mff	protein_coding	NM_029409:c.744+105G>T		MODIFIER										chr1	82750709	82750709	G	T	het	intron_variant(MODIFIER|||c.744+105G>T|291|Mff|protein_coding|CODING|NM_029409|8|1)
intron_variant	Agfg1	protein_coding	NM_010472:c.377+160A>C		MODIFIER										chr1	82870960	82870960	A	C	het	intron_variant(MODIFIER|||c.377+160A>C|559|Agfg1|protein_coding|CODING|NM_010472|3|1)
3_prime_UTR_variant	Slc19a3	protein_coding	NM_030556:c.*19C>T		MODIFIER				rs33014848						chr1	83013800	83013800	G	A	het	3_prime_UTR_variant(MODIFIER||19|c.*19C>T|488|Slc19a3|protein_coding|CODING|NM_030556|7|1)
intron_variant	Daw1	protein_coding	NM_027725:c.441-9G>C		MODIFIER										chr1	83197212	83197212	G	C	het	intron_variant(MODIFIER|||c.441-9G>C|310|Daw1|protein_coding|CODING|NM_027725|5|1),intron_variant(MODIFIER|||n.773-9G>C||Daw1||CODING|NR_027636|8|1)
missense_variant	Daw1	MISSENSE	NM_027725:p.Lys245Met/c.734A>T	aAg/aTg	MODERATE										chr1	83205964	83205964	A	T	het	missense_variant(MODERATE|MISSENSE|aAg/aTg|p.Lys245Met/c.734A>T|310|Daw1|protein_coding|CODING|NM_027725|8|1),splice_region_variant(LOW|||c.734A>T|310|Daw1|protein_coding|CODING|NM_027725|8|1),splice_region_variant(LOW|||n.1066A>T||Daw1||CODING|NR_027636|11|1),non_coding_exon_variant(MODIFIER|||n.1066A>T||Daw1||CODING|NR_027636|11|1)
missense_variant	Sphkap	MISSENSE	NM_172430:p.Asn1140Ile/c.3419A>T	aAt/aTt	MODERATE										chr1	83276608	83276608	T	A	het	missense_variant(MODERATE|MISSENSE|aAt/aTt|p.Asn1140Ile/c.3419A>T|1658|Sphkap|protein_coding|CODING|NM_172430|7|1)
synonymous_variant	Sphkap	SILENT	NM_172430:p.Phe953Phe/c.2859T>C	ttT/ttC	LOW										chr1	83277168	83277168	A	G	het	synonymous_variant(LOW|SILENT|ttT/ttC|p.Phe953Phe/c.2859T>C|1658|Sphkap|protein_coding|CODING|NM_172430|7|1)
intron_variant	Dner	protein_coding	NM_152915:c.586-33A>C		MODIFIER										chr1	84583131	84583131	T	G	het	intron_variant(MODIFIER|||c.586-33A>C|737|Dner|protein_coding|CODING|NM_152915|2|1)
intron_variant	Trip12	protein_coding	NM_133975:c.4969-36T>C		MODIFIER										chr1	84732163	84732163	A	G	het	intron_variant(MODIFIER|||c.4969-36T>C|2025|Trip12|protein_coding|CODING|NM_133975|33|1)
intron_variant	Trip12	protein_coding	NM_133975:c.4968+85A>C		MODIFIER										chr1	84736897	84736897	T	G	het	intron_variant(MODIFIER|||c.4968+85A>C|2025|Trip12|protein_coding|CODING|NM_133975|33|1)
intron_variant	Trip12	protein_coding	NM_133975:c.3842+209T>C		MODIFIER										chr1	84746969	84746969	A	G	het	intron_variant(MODIFIER|||c.3842+209T>C|2025|Trip12|protein_coding|CODING|NM_133975|25|1)
missense_variant	Trip12	MISSENSE	NM_133975:p.Asn500Lys/c.1500T>G	aaT/aaG	MODERATE										chr1	84766168	84766168	A	C	het	missense_variant(MODERATE|MISSENSE|aaT/aaG|p.Asn500Lys/c.1500T>G|2025|Trip12|protein_coding|CODING|NM_133975|9|1)
upstream_gene_variant	Trip12	protein_coding	NM_133975		MODIFIER										chr1	84839820	84839820	G	C	het	upstream_gene_variant(MODIFIER||21||188|Fbxo36|protein_coding|CODING|NM_025386||1),upstream_gene_variant(MODIFIER||516||2025|Trip12|protein_coding|CODING|NM_133975||1),intergenic_region(MODIFIER||||||||||1)
intergenic_region					MODIFIER				rs108683232						chr1	84990476	84990476	G	A	het	intergenic_region(MODIFIER||||||||||1)
intergenic_region					MODIFIER										chr1	84990622	84990622	G	A	het	intergenic_region(MODIFIER||||||||||1)
intergenic_region					MODIFIER				rs237057176						chr1	84990766	84990766	T	C	het	intergenic_region(MODIFIER||||||||||1)
intergenic_region					MODIFIER				rs47264741						chr1	84990794	84990794	A	G	het	intergenic_region(MODIFIER||||||||||1)
intergenic_region					MODIFIER				rs108568181						chr1	84990813	84990813	A	T	het	intergenic_region(MODIFIER||||||||||1)
intergenic_region					MODIFIER										chr1	85012598	85012598	C	G	het	intergenic_region(MODIFIER||||||||||1)
intergenic_region					MODIFIER										chr1	85012714	85012714	T	C	het	intergenic_region(MODIFIER||||||||||1)
intergenic_region					MODIFIER				rs107800253						chr1	85012748	85012748	T	C	het	intergenic_region(MODIFIER||||||||||1)
intergenic_region					MODIFIER				rs107716122						chr1	85012868	85012868	G	T	het	intergenic_region(MODIFIER||||||||||1)
intergenic_region					MODIFIER				rs108687373						chr1	85041638	85041638	T	C	het	intergenic_region(MODIFIER||||||||||1)
intergenic_region					MODIFIER										chr1	85075059	85075059	A	C	het	intergenic_region(MODIFIER||||||||||1)
intergenic_region					MODIFIER										chr1	85075069	85075069	G	A	het	intergenic_region(MODIFIER||||||||||1)
intergenic_region					MODIFIER										chr1	85075082	85075082	T	C	het	intergenic_region(MODIFIER||||||||||1)
intergenic_region					MODIFIER										chr1	85075098	85075098	G	T	het	intergenic_region(MODIFIER||||||||||1)
synonymous_variant	A530032D15Rik	SILENT	NM_213615:p.Val183Val/c.549G>C	gtG/gtC	LOW				rs49173897						chr1	85089575	85089575	C	G	het	synonymous_variant(LOW|SILENT|gtG/gtC|p.Val183Val/c.549G>C|211|A530032D15Rik|protein_coding|CODING|NM_213615|6|1)
splice_region_variant	A530032D15Rik	protein_coding	NM_213615:c.544T>C		LOW				rs47242544						chr1	85089584	85089584	A	G	het	splice_region_variant(LOW|||c.544T>C|211|A530032D15Rik|protein_coding|CODING|NM_213615|5|1),intron_variant(MODIFIER|||c.544-4T>C|211|A530032D15Rik|protein_coding|CODING|NM_213615|5|1)
intron_variant	A530032D15Rik	protein_coding	NM_213615:c.431-174T>C		MODIFIER										chr1	85091363	85091363	A	G	het	intron_variant(MODIFIER|||c.431-174T>C|211|A530032D15Rik|protein_coding|CODING|NM_213615|4|1)
intron_variant	A530032D15Rik	protein_coding	NM_213615:c.430+181C>A		MODIFIER										chr1	85094116	85094116	G	T	het	intron_variant(MODIFIER|||c.430+181C>A|211|A530032D15Rik|protein_coding|CODING|NM_213615|4|1)
intron_variant	A530032D15Rik	protein_coding	NM_213615:c.367+234A>T		MODIFIER										chr1	85099243	85099243	T	A	het	intron_variant(MODIFIER|||c.367+234A>T|211|A530032D15Rik|protein_coding|CODING|NM_213615|3|1)
intron_variant	A530032D15Rik	protein_coding	NM_213615:c.367+199C>G		MODIFIER										chr1	85099278	85099278	G	C	het	intron_variant(MODIFIER|||c.367+199C>G|211|A530032D15Rik|protein_coding|CODING|NM_213615|3|1)
intron_variant	A530032D15Rik	protein_coding	NM_213615:c.367+173C>T		MODIFIER										chr1	85099304	85099304	G	A	het	intron_variant(MODIFIER|||c.367+173C>T|211|A530032D15Rik|protein_coding|CODING|NM_213615|3|1)
intron_variant	A530032D15Rik	protein_coding	NM_213615:c.367+155C>A		MODIFIER										chr1	85099322	85099322	G	T	het	intron_variant(MODIFIER|||c.367+155C>A|211|A530032D15Rik|protein_coding|CODING|NM_213615|3|1)
synonymous_variant	A530032D15Rik	SILENT	NM_213615:p.Phe120Phe/c.360C>T	ttC/ttT	LOW										chr1	85099484	85099484	G	A	het	synonymous_variant(LOW|SILENT|ttC/ttT|p.Phe120Phe/c.360C>T|211|A530032D15Rik|protein_coding|CODING|NM_213615|3|1)
synonymous_variant	A530032D15Rik	SILENT	NM_213615:p.Lys107Lys/c.321G>A	aaG/aaA	LOW										chr1	85099523	85099523	C	T	het	synonymous_variant(LOW|SILENT|aaG/aaA|p.Lys107Lys/c.321G>A|211|A530032D15Rik|protein_coding|CODING|NM_213615|3|1)
intron_variant	A530032D15Rik	protein_coding	NM_213615:c.195+112T>C		MODIFIER				rs48441394						chr1	85100420	85100420	A	G	het	intron_variant(MODIFIER|||c.195+112T>C|211|A530032D15Rik|protein_coding|CODING|NM_213615|2|1)
intron_variant	A530032D15Rik	protein_coding	NM_213615:c.195+83A>G		MODIFIER				rs49460044						chr1	85100449	85100449	T	C	het	intron_variant(MODIFIER|||c.195+83A>G|211|A530032D15Rik|protein_coding|CODING|NM_213615|2|1)
intergenic_region					MODIFIER				rs48193754						chr1	85112340	85112340	G	A	het	intergenic_region(MODIFIER||||||||||1)
intergenic_region					MODIFIER				rs47319198						chr1	85112363	85112363	G	T	het	intergenic_region(MODIFIER||||||||||1)
intergenic_region					MODIFIER				rs239732408						chr1	85112576	85112576	G	C	het	intergenic_region(MODIFIER||||||||||1)
intergenic_region					MODIFIER				rs259071907						chr1	85112620	85112620	G	T	het	intergenic_region(MODIFIER||||||||||1)
intergenic_region					MODIFIER				rs47064551						chr1	85113010	85113010	C	T	het	intergenic_region(MODIFIER||||||||||1)
intergenic_region					MODIFIER				rs50534324						chr1	85113047	85113047	G	A	het	intergenic_region(MODIFIER||||||||||1)
intergenic_region					MODIFIER				rs46182269						chr1	85113067	85113067	T	A	het	intergenic_region(MODIFIER||||||||||1)
intergenic_region					MODIFIER				rs107691715						chr1	85115161	85115161	G	A	het	intergenic_region(MODIFIER||||||||||1)
intergenic_region					MODIFIER										chr1	85117096	85117096	C	G	het	intergenic_region(MODIFIER||||||||||1)
intergenic_region					MODIFIER										chr1	85160886	85160886	T	C	het	intergenic_region(MODIFIER||||||||||1)
intergenic_region					MODIFIER										chr1	85185458	85185458	T	C	het	intergenic_region(MODIFIER||||||||||1)
intergenic_region					MODIFIER										chr1	85185830	85185830	T	G	het	intergenic_region(MODIFIER||||||||||1)
intergenic_region					MODIFIER										chr1	85192347	85192347	C	T	het	intergenic_region(MODIFIER||||||||||1)
intron_variant	Gm7609	protein_coding	NM_001081746:c.-387+153A>G		MODIFIER				rs108618542						chr1	85199875	85199875	A	G	het	intron_variant(MODIFIER|||c.-387+153A>G|296|Gm7609|protein_coding|CODING|NM_001081746|1|1)
intron_variant	Gm7609	protein_coding	NM_001081746:c.-386-193A>C		MODIFIER										chr1	85201947	85201947	A	C	het	intron_variant(MODIFIER|||c.-386-193A>C|296|Gm7609|protein_coding|CODING|NM_001081746|1|1)
intron_variant	Gm7609	protein_coding	NM_001081746:c.-386-120T>C		MODIFIER				rs49260518						chr1	85202020	85202020	T	C	het	intron_variant(MODIFIER|||c.-386-120T>C|296|Gm7609|protein_coding|CODING|NM_001081746|1|1)
3_prime_UTR_variant	C130026I21Rik	protein_coding	NM_175219:c.*197A>G		MODIFIER				rs108651518						chr1	85246740	85246740	T	C	het	3_prime_UTR_variant(MODIFIER||197|c.*197A>G|263|C130026I21Rik|protein_coding|CODING|NM_001037909|7|1),3_prime_UTR_variant(MODIFIER||197|c.*197A>G|291|C130026I21Rik|protein_coding|CODING|NM_175219|8|1)
3_prime_UTR_variant	C130026I21Rik	protein_coding	NM_175219:c.*180G>C		MODIFIER				rs108732226						chr1	85246757	85246757	C	G	het	3_prime_UTR_variant(MODIFIER||180|c.*180G>C|263|C130026I21Rik|protein_coding|CODING|NM_001037909|7|1),3_prime_UTR_variant(MODIFIER||180|c.*180G>C|291|C130026I21Rik|protein_coding|CODING|NM_175219|8|1)
3_prime_UTR_variant	C130026I21Rik	protein_coding	NM_175219:c.*167A>T		MODIFIER				rs108922642						chr1	85246770	85246770	T	A	het	3_prime_UTR_variant(MODIFIER||167|c.*167A>T|263|C130026I21Rik|protein_coding|CODING|NM_001037909|7|1),3_prime_UTR_variant(MODIFIER||167|c.*167A>T|291|C130026I21Rik|protein_coding|CODING|NM_175219|8|1)
3_prime_UTR_variant	C130026I21Rik	protein_coding	NM_175219:c.*152G>A		MODIFIER										chr1	85246785	85246785	C	T	het	3_prime_UTR_variant(MODIFIER||152|c.*152G>A|263|C130026I21Rik|protein_coding|CODING|NM_001037909|7|1),3_prime_UTR_variant(MODIFIER||152|c.*152G>A|291|C130026I21Rik|protein_coding|CODING|NM_175219|8|1)
3_prime_UTR_variant	C130026I21Rik	protein_coding	NM_175219:c.*39G>A		MODIFIER				rs108077365						chr1	85246898	85246898	C	T	het	3_prime_UTR_variant(MODIFIER||39|c.*39G>A|263|C130026I21Rik|protein_coding|CODING|NM_001037909|7|1),3_prime_UTR_variant(MODIFIER||39|c.*39G>A|291|C130026I21Rik|protein_coding|CODING|NM_175219|8|1)
missense_variant	C130026I21Rik	MISSENSE	NM_175219:p.Ser288Leu/c.863C>T	tCg/tTg	MODERATE										chr1	85246950	85246950	G	A	het	missense_variant(MODERATE|MISSENSE|tCg/tTg|p.Ser260Leu/c.779C>T|263|C130026I21Rik|protein_coding|CODING|NM_001037909|7|1),missense_variant(MODERATE|MISSENSE|tCg/tTg|p.Ser288Leu/c.863C>T|291|C130026I21Rik|protein_coding|CODING|NM_175219|8|1)
synonymous_variant	C130026I21Rik	SILENT	NM_175219:p.Gly233Gly/c.699A>G	ggA/ggG	LOW				rs107654454						chr1	85247114	85247114	T	C	het	synonymous_variant(LOW|SILENT|ggA/ggG|p.Gly205Gly/c.615A>G|263|C130026I21Rik|protein_coding|CODING|NM_001037909|7|1),synonymous_variant(LOW|SILENT|ggA/ggG|p.Gly233Gly/c.699A>G|291|C130026I21Rik|protein_coding|CODING|NM_175219|8|1)
intron_variant	C130026I21Rik	protein_coding	NM_175219:c.677-146G>T		MODIFIER				rs108929185						chr1	85247282	85247282	C	A	het	intron_variant(MODIFIER|||c.593-146G>T|263|C130026I21Rik|protein_coding|CODING|NM_001037909|6|1),intron_variant(MODIFIER|||c.677-146G>T|291|C130026I21Rik|protein_coding|CODING|NM_175219|7|1)
intron_variant	C130026I21Rik	protein_coding	NM_175219:c.677-186C>T		MODIFIER				rs108061332						chr1	85247322	85247322	G	A	het	intron_variant(MODIFIER|||c.593-186C>T|263|C130026I21Rik|protein_coding|CODING|NM_001037909|6|1),intron_variant(MODIFIER|||c.677-186C>T|291|C130026I21Rik|protein_coding|CODING|NM_175219|7|1)
intron_variant	C130026I21Rik	protein_coding	NM_175219:c.677-200C>G		MODIFIER				rs108905453						chr1	85247336	85247336	G	C	het	intron_variant(MODIFIER|||c.593-200C>G|263|C130026I21Rik|protein_coding|CODING|NM_001037909|6|1),intron_variant(MODIFIER|||c.677-200C>G|291|C130026I21Rik|protein_coding|CODING|NM_175219|7|1)
intron_variant	C130026I21Rik	protein_coding	NM_175219:c.677-235A>T		MODIFIER										chr1	85247371	85247371	T	A	het	intron_variant(MODIFIER|||c.593-235A>T|263|C130026I21Rik|protein_coding|CODING|NM_001037909|6|1),intron_variant(MODIFIER|||c.677-235A>T|291|C130026I21Rik|protein_coding|CODING|NM_175219|7|1)
intron_variant	C130026I21Rik	protein_coding	NM_175219:c.367+87G>A		MODIFIER										chr1	85259608	85259608	C	T	het	intron_variant(MODIFIER|||c.367+87G>A|263|C130026I21Rik|protein_coding|CODING|NM_001037909|3|1),intron_variant(MODIFIER|||c.367+87G>A|291|C130026I21Rik|protein_coding|CODING|NM_175219|3|1)
intron_variant	C130026I21Rik	protein_coding	NM_175219:c.367+76C>G		MODIFIER										chr1	85259619	85259619	G	C	het	intron_variant(MODIFIER|||c.367+76C>G|263|C130026I21Rik|protein_coding|CODING|NM_001037909|3|1),intron_variant(MODIFIER|||c.367+76C>G|291|C130026I21Rik|protein_coding|CODING|NM_175219|3|1)
intron_variant	C130026I21Rik	protein_coding	NM_175219:c.196-388G>A		MODIFIER										chr1	85260254	85260254	C	T	het	intron_variant(MODIFIER|||c.196-388G>A|263|C130026I21Rik|protein_coding|CODING|NM_001037909|2|1),intron_variant(MODIFIER|||c.196-388G>A|291|C130026I21Rik|protein_coding|CODING|NM_175219|2|1)
intergenic_region					MODIFIER				rs108862153						chr1	85284014	85284014	C	T	het	intergenic_region(MODIFIER||||||||||1)
intergenic_region					MODIFIER										chr1	85284053	85284053	C	T	het	intergenic_region(MODIFIER||||||||||1)
intergenic_region					MODIFIER				rs51202071						chr1	85345812	85345812	A	G	het	intergenic_region(MODIFIER||||||||||1)
intergenic_region					MODIFIER										chr1	85448382	85448382	G	A	het	intergenic_region(MODIFIER||||||||||1)
intergenic_region					MODIFIER										chr1	85448492	85448492	C	G	het	intergenic_region(MODIFIER||||||||||1)
intergenic_region					MODIFIER										chr1	85491344	85491344	C	G	het	intergenic_region(MODIFIER||||||||||1)
intergenic_region					MODIFIER										chr1	85512748	85512748	T	G	het	intergenic_region(MODIFIER||||||||||1)
intergenic_region					MODIFIER										chr1	85513054	85513054	T	C	het	intergenic_region(MODIFIER||||||||||1)
3_prime_UTR_variant	Sp110	protein_coding	NM_030194:c.*43G>A		MODIFIER				rs247341970						chr1	85577249	85577249	C	T	het	3_prime_UTR_variant(MODIFIER||43|c.*43G>A|445|Sp110|protein_coding|CODING|NM_030194|12|1),3_prime_UTR_variant(MODIFIER||43|c.*43G>A|445|Sp110|protein_coding|CODING|NM_175397|13|1)
3_prime_UTR_variant	Sp110	protein_coding	NM_030194:c.*23T>C		MODIFIER										chr1	85577269	85577269	A	G	het	3_prime_UTR_variant(MODIFIER||23|c.*23T>C|445|Sp110|protein_coding|CODING|NM_030194|12|1),3_prime_UTR_variant(MODIFIER||23|c.*23T>C|445|Sp110|protein_coding|CODING|NM_175397|13|1)
missense_variant	Sp110	MISSENSE	NM_030194:p.Phe434Cys/c.1301T>G	tTt/tGt	MODERATE										chr1	85577329	85577329	A	C	het	missense_variant(MODERATE|MISSENSE|tTt/tGt|p.Phe434Cys/c.1301T>G|445|Sp110|protein_coding|CODING|NM_030194|12|1),missense_variant(MODERATE|MISSENSE|tTt/tGt|p.Phe434Cys/c.1301T>G|445|Sp110|protein_coding|CODING|NM_175397|13|1)
intron_variant	Sp110	protein_coding	NM_030194:c.661+211C>T		MODIFIER										chr1	85588903	85588903	G	A	het	intron_variant(MODIFIER|||c.661+211C>T|445|Sp110|protein_coding|CODING|NM_030194|5|1),intron_variant(MODIFIER|||c.661+211C>T|445|Sp110|protein_coding|CODING|NM_175397|6|1)
intron_variant	Sp110	protein_coding	NM_030194:c.317-36G>A		MODIFIER										chr1	85591825	85591825	C	T	het	intron_variant(MODIFIER|||c.317-36G>A|445|Sp110|protein_coding|CODING|NM_030194|3|1),intron_variant(MODIFIER|||c.317-36G>A|445|Sp110|protein_coding|CODING|NM_175397|4|1)
5_prime_UTR_variant	Sp140	protein_coding	NM_001013817:c.-267C>A		MODIFIER				rs239672569						chr1	85600893	85600893	C	A	het	5_prime_UTR_variant(MODIFIER||267|c.-267C>A|534|Sp140|protein_coding|CODING|NM_001013817|1|1),intron_variant(MODIFIER|||c.-152-2114G>T|445|Sp110|protein_coding|CODING|NM_175397|1|1)
5_prime_UTR_variant	Sp140	protein_coding	NM_001013817:c.-222G>A		MODIFIER										chr1	85600938	85600938	G	A	het	5_prime_UTR_variant(MODIFIER||222|c.-222G>A|534|Sp140|protein_coding|CODING|NM_001013817|1|1),intron_variant(MODIFIER|||c.-152-2159C>T|445|Sp110|protein_coding|CODING|NM_175397|1|1)
intron_variant	Sp140	protein_coding	NM_001013817:c.32+19T>A		MODIFIER				rs108255078						chr1	85601210	85601210	T	A	het	intron_variant(MODIFIER|||c.-152-2431A>T|445|Sp110|protein_coding|CODING|NM_175397|1|1),intron_variant(MODIFIER|||c.32+19T>A|534|Sp140|protein_coding|CODING|NM_001013817|1|1)
intron_variant	Sp140	protein_coding	NM_001013817:c.32+168G>A		MODIFIER										chr1	85601359	85601359	G	A	het	intron_variant(MODIFIER|||c.-153+2476C>T|445|Sp110|protein_coding|CODING|NM_175397|1|1),intron_variant(MODIFIER|||c.32+168G>A|534|Sp140|protein_coding|CODING|NM_001013817|1|1)
splice_region_variant	Sp140	protein_coding	NM_001013817:c.196T>A		LOW										chr1	85610733	85610733	T	A	het	splice_region_variant(LOW|||c.196T>A|534|Sp140|protein_coding|CODING|NM_001013817|2|1),intron_variant(MODIFIER|||c.196-6T>A|534|Sp140|protein_coding|CODING|NM_001013817|2|1)
intron_variant	Sp140	protein_coding	NM_001013817:c.368-217G>T		MODIFIER										chr1	85614587	85614587	G	T	het	intron_variant(MODIFIER|||c.368-217G>T|534|Sp140|protein_coding|CODING|NM_001013817|3|1)
intron_variant	Sp140	protein_coding	NM_001013817:c.368-194A>G		MODIFIER										chr1	85614610	85614610	A	G	het	intron_variant(MODIFIER|||c.368-194A>G|534|Sp140|protein_coding|CODING|NM_001013817|3|1)
intron_variant	Sp140	protein_coding	NM_001013817:c.419-124A>C		MODIFIER				rs108406537						chr1	85615064	85615064	A	C	het	intron_variant(MODIFIER|||c.419-124A>C|534|Sp140|protein_coding|CODING|NM_001013817|4|1)
intron_variant	Sp140	protein_coding	NM_001013817:c.419-111T>C		MODIFIER										chr1	85615077	85615077	T	C	het	intron_variant(MODIFIER|||c.419-111T>C|534|Sp140|protein_coding|CODING|NM_001013817|4|1)
synonymous_variant	Sp140	SILENT	NM_001013817:p.Cys145Cys/c.435T>C	tgT/tgC	LOW				rs108602720						chr1	85615204	85615204	T	C	het	synonymous_variant(LOW|SILENT|tgT/tgC|p.Cys145Cys/c.435T>C|534|Sp140|protein_coding|CODING|NM_001013817|5|1)
missense_variant	Sp140	MISSENSE	NM_001013817:p.Thr148Arg/c.443C>G	aCa/aGa	MODERATE				rs108022100						chr1	85615212	85615212	C	G	het	missense_variant(MODERATE|MISSENSE|aCa/aGa|p.Thr148Arg/c.443C>G|534|Sp140|protein_coding|CODING|NM_001013817|5|1)
intron_variant	Sp140	protein_coding	NM_001013817:c.502+9G>T		MODIFIER				rs108112823						chr1	85615280	85615280	G	T	het	intron_variant(MODIFIER|||c.502+9G>T|534|Sp140|protein_coding|CODING|NM_001013817|5|1)
intron_variant	Sp140	protein_coding	NM_001013817:c.502+21G>A		MODIFIER				rs108736642						chr1	85615292	85615292	G	A	het	intron_variant(MODIFIER|||c.502+21G>A|534|Sp140|protein_coding|CODING|NM_001013817|5|1)
intron_variant	Sp140	protein_coding	NM_001013817:c.502+68C>T		MODIFIER				rs107797434						chr1	85615339	85615339	C	T	het	intron_variant(MODIFIER|||c.502+68C>T|534|Sp140|protein_coding|CODING|NM_001013817|5|1)
splice_region_variant	Sp140	protein_coding	NM_001013817:c.503C>T		LOW										chr1	85620051	85620051	C	T	het	splice_region_variant(LOW|||c.503C>T|534|Sp140|protein_coding|CODING|NM_001013817|5|1),intron_variant(MODIFIER|||c.503-5C>T|534|Sp140|protein_coding|CODING|NM_001013817|5|1)
missense_variant	Sp140	MISSENSE	NM_001013817:p.Ile182Met/c.546A>G	atA/atG	MODERATE				rs244762664						chr1	85620099	85620099	A	G	het	missense_variant(MODERATE|MISSENSE|atA/atG|p.Ile182Met/c.546A>G|534|Sp140|protein_coding|CODING|NM_001013817|6|1)
intron_variant	Sp140	protein_coding	NM_001013817:c.725-181A>T		MODIFIER										chr1	85630279	85630279	A	T	het	intron_variant(MODIFIER|||c.725-181A>T|534|Sp140|protein_coding|CODING|NM_001013817|8|1)
missense_variant	Sp140	MISSENSE	NM_001013817:p.His335Asn/c.1003C>A	Cat/Aat	MODERATE										chr1	85635589	85635589	C	A	het	missense_variant(MODERATE|MISSENSE|Cat/Aat|p.His335Asn/c.1003C>A|534|Sp140|protein_coding|CODING|NM_001013817|11|1)
missense_variant	Sp140	MISSENSE	NM_001013817:p.Glu340Gly/c.1019A>G	gAg/gGg	MODERATE										chr1	85635605	85635605	A	G	het	missense_variant(MODERATE|MISSENSE|gAg/gGg|p.Glu340Gly/c.1019A>G|534|Sp140|protein_coding|CODING|NM_001013817|11|1),splice_region_variant(LOW|||c.1019A>G|534|Sp140|protein_coding|CODING|NM_001013817|11|1)
intron_variant	Sp140	protein_coding	NM_001013817:c.1020+12C>T		MODIFIER										chr1	85635618	85635618	C	T	het	intron_variant(MODIFIER|||c.1020+12C>T|534|Sp140|protein_coding|CODING|NM_001013817|11|1)
intron_variant	Sp140	protein_coding	NM_001013817:c.1020+52A>T		MODIFIER										chr1	85635658	85635658	A	T	het	intron_variant(MODIFIER|||c.1020+52A>T|534|Sp140|protein_coding|CODING|NM_001013817|11|1)
intron_variant	Sp140	protein_coding	NM_001013817:c.1507-160G>T		MODIFIER				rs51014558						chr1	85644424	85644424	G	T	het	intron_variant(MODIFIER|||c.1507-160G>T|534|Sp140|protein_coding|CODING|NM_001013817|16|1)
intron_variant	Sp140	protein_coding	NM_001013817:c.1507-61G>C		MODIFIER				rs51945834						chr1	85644523	85644523	G	C	het	intron_variant(MODIFIER|||c.1507-61G>C|534|Sp140|protein_coding|CODING|NM_001013817|16|1)
3_prime_UTR_variant	Sp140	protein_coding	NM_001013817:c.*3A>G		MODIFIER				rs48216687						chr1	85644685	85644685	A	G	het	3_prime_UTR_variant(MODIFIER||3|c.*3A>G|534|Sp140|protein_coding|CODING|NM_001013817|17|1)
3_prime_UTR_variant	Sp140	protein_coding	NM_001013817:c.*42T>G		MODIFIER				rs244312229						chr1	85644724	85644724	T	G	het	3_prime_UTR_variant(MODIFIER||42|c.*42T>G|534|Sp140|protein_coding|CODING|NM_001013817|17|1)
intron_variant	Sp100	protein_coding	NM_013673:c.26+4A>G		MODIFIER				rs108740032						chr1	85650131	85650131	A	G	het	intron_variant(MODIFIER|||c.26+4A>G|591|Sp100|protein_coding|CODING|NM_013673|1|1)
intron_variant	Sp100	protein_coding	NM_013673:c.26+86T>C		MODIFIER				rs33036018						chr1	85650213	85650213	T	C	het	intron_variant(MODIFIER|||c.26+86T>C|591|Sp100|protein_coding|CODING|NM_013673|1|1)
intron_variant	Sp100	protein_coding	NM_013673:c.26+92C>T		MODIFIER				rs108479930						chr1	85650219	85650219	C	T	het	intron_variant(MODIFIER|||c.26+92C>T|591|Sp100|protein_coding|CODING|NM_013673|1|1)
intron_variant	Sp100	protein_coding	NM_013673:c.186+146T>C		MODIFIER				rs107706572						chr1	85660008	85660008	T	C	het	intron_variant(MODIFIER|||c.186+146T>C|591|Sp100|protein_coding|CODING|NM_013673|2|1)
3_prime_UTR_variant	Sp100	protein_coding	NM_013673:c.*20T>C		MODIFIER										chr1	85709138	85709138	T	C	het	3_prime_UTR_variant(MODIFIER||20|c.*20T>C|591|Sp100|protein_coding|CODING|NM_013673|20|1)
3_prime_UTR_variant	Sp100	protein_coding	NM_013673:c.*222G>C		MODIFIER										chr1	85709340	85709340	G	C	het	3_prime_UTR_variant(MODIFIER||222|c.*222G>C|591|Sp100|protein_coding|CODING|NM_013673|20|1)
intron_variant	A630001G21Rik	protein_coding	NM_177055:c.409+76C>G		MODIFIER										chr1	85723022	85723022	G	C	het	intron_variant(MODIFIER|||c.409+76C>G|229|A630001G21Rik|protein_coding|CODING|NM_177055|4|1)
intron_variant	A630001G21Rik	protein_coding	NM_177055:c.409+56T>G		MODIFIER										chr1	85723042	85723042	A	C	het	intron_variant(MODIFIER|||c.409+56T>G|229|A630001G21Rik|protein_coding|CODING|NM_177055|4|1)
intron_variant	A630001G21Rik	protein_coding	NM_177055:c.409+50T>G		MODIFIER										chr1	85723048	85723048	A	C	het	intron_variant(MODIFIER|||c.409+50T>G|229|A630001G21Rik|protein_coding|CODING|NM_177055|4|1)
intron_variant	Armc9	protein_coding	NM_030184:c.180+136A>C		MODIFIER										chr1	86160259	86160259	A	C	het	intron_variant(MODIFIER|||c.180+136A>C|666|Armc9|protein_coding|CODING|NM_027456|3|1),intron_variant(MODIFIER|||c.180+136A>C|817|Armc9|protein_coding|CODING|NM_030184|3|1)
intergenic_region					MODIFIER										chr1	86372675	86372675	T	G	het	intergenic_region(MODIFIER||||||||||1)
missense_variant	1700019O17Rik	MISSENSE	NM_027966:p.Leu456Ile/c.1366C>A	Cta/Ata	MODERATE										chr1	86427736	86427736	C	A	het	missense_variant(MODERATE|MISSENSE|Cta/Ata|p.Leu456Ile/c.1366C>A|530|1700019O17Rik|protein_coding|CODING|NM_027966|1|1)
intron_variant	Ecel1	protein_coding	NM_001277925:c.1506+27T>A		MODIFIER										chr1	87151422	87151422	A	T	het	intron_variant(MODIFIER|||c.1506+27T>A|775|Ecel1|protein_coding|CODING|NM_001277925|8|1),intron_variant(MODIFIER|||c.1506+27T>A|775|Ecel1|protein_coding|CODING|NM_021306|8|1)
intron_variant	Eif4e2	protein_coding	NM_001039170:c.665+146A>G		MODIFIER										chr1	87226379	87226379	A	G	het	intron_variant(MODIFIER|||c.650+146A>G|240|Eif4e2|protein_coding|CODING|NM_001039169|6|1),intron_variant(MODIFIER|||c.665+146A>G|245|Eif4e2|protein_coding|CODING|NM_001039170|6|1),intron_variant(MODIFIER|||c.665+146A>G|234|Eif4e2|protein_coding|CODING|NM_023314|6|1)
intron_variant	Gigyf2	protein_coding	NM_146112:c.268-72A>C		MODIFIER										chr1	87373925	87373925	A	C	het	intron_variant(MODIFIER|||c.268-72A>C|1285|Gigyf2|protein_coding|CODING|NM_001110212|5|1),intron_variant(MODIFIER|||c.268-72A>C|1291|Gigyf2|protein_coding|CODING|NM_146112|5|1)
intron_variant	Ngef	protein_coding	NM_001111314:c.1272+106G>A		MODIFIER				rs264824095						chr1	87486050	87486050	C	T	het	intron_variant(MODIFIER|||c.1272+106G>A|710|Ngef|protein_coding|CODING|NM_001111314|8|1),intron_variant(MODIFIER|||c.1002+106G>A|620|Ngef|protein_coding|CODING|NM_019867|6|1)
intron_variant	Sag	protein_coding	NM_009118:c.1094-45A>C		MODIFIER										chr1	87844067	87844067	A	C	het	intron_variant(MODIFIER|||c.1094-45A>C|403|Sag|protein_coding|CODING|NM_009118|14|1)
splice_region_variant	Dgkd	protein_coding	NM_177646:c.2271A>C		LOW										chr1	87929841	87929841	A	C	het	splice_region_variant(LOW|||c.2271A>C|1220|Dgkd|protein_coding|CODING|NM_177646|18|1),intron_variant(MODIFIER|||c.2270+4A>C|1220|Dgkd|protein_coding|CODING|NM_177646|18|1)
missense_variant	Ugt1a10	MISSENSE	NM_201641:p.Phe121Leu/c.361T>C	Ttt/Ctt	MODERATE										chr1	88055842	88055842	T	C	het	missense_variant(MODERATE|MISSENSE|Ttt/Ctt|p.Phe121Leu/c.361T>C|530|Ugt1a10|protein_coding|CODING|NM_201641|1|1)
missense_variant	Ugt1a6a	MISSENSE	NM_145079:p.Arg255Trp/c.763C>T	Cgg/Tgg	MODERATE										chr1	88139236	88139236	C	T	het	missense_variant(MODERATE|MISSENSE|Cgg/Tgg|p.Arg255Trp/c.763C>T|531|Ugt1a6a|protein_coding|CODING|NM_145079|2|1),intron_variant(MODIFIER|||c.856-75808C>T|530|Ugt1a10|protein_coding|CODING|NM_201641|1|1),intron_variant(MODIFIER|||c.849+67558C>T|528|Ugt1a9|protein_coding|CODING|NM_201644|1|1),intron_variant(MODIFIER|||c.858+43258C>T|531|Ugt1a7c|protein_coding|CODING|NM_201642|1|1),intron_variant(MO…
missense_variant	Dnajb3	MISSENSE	NM_008299:p.Lys29Thr/c.86A>C	aAg/aCg	MODERATE										chr1	88205593	88205593	T	G	het	missense_variant(MODERATE|MISSENSE|aAg/aCg|p.Lys29Thr/c.86A>C|242|Dnajb3|protein_coding|CODING|NM_008299|1|1),intron_variant(MODIFIER|||c.856-9451T>G|530|Ugt1a10|protein_coding|CODING|NM_201641|1|1),intron_variant(MODIFIER|||c.850-9451T>G|528|Ugt1a9|protein_coding|CODING|NM_201644|1|1),intron_variant(MODIFIER|||c.859-9451T>G|531|Ugt1a7c|protein_coding|CODING|NM_201642|1|1),intron_variant(MODIFIER…
upstream_gene_variant	Ugt1a1	protein_coding	NM_201645		MODIFIER				rs107933632						chr1	88211842	88211842	C	T	het	upstream_gene_variant(MODIFIER||117||535|Ugt1a1|protein_coding|CODING|NM_201645||1),intron_variant(MODIFIER|||c.856-3202C>T|530|Ugt1a10|protein_coding|CODING|NM_201641|1|1),intron_variant(MODIFIER|||c.850-3202C>T|528|Ugt1a9|protein_coding|CODING|NM_201644|1|1),intron_variant(MODIFIER|||c.859-3202C>T|531|Ugt1a7c|protein_coding|CODING|NM_201642|1|1),intron_variant(MODIFIER|||c.859-3202C>T|531|Ugt1a…
upstream_gene_variant	Ugt1a1	protein_coding	NM_201645		MODIFIER				rs51218584						chr1	88211898	88211898	G	A	het	upstream_gene_variant(MODIFIER||61||535|Ugt1a1|protein_coding|CODING|NM_201645||1),intron_variant(MODIFIER|||c.856-3146G>A|530|Ugt1a10|protein_coding|CODING|NM_201641|1|1),intron_variant(MODIFIER|||c.850-3146G>A|528|Ugt1a9|protein_coding|CODING|NM_201644|1|1),intron_variant(MODIFIER|||c.859-3146G>A|531|Ugt1a7c|protein_coding|CODING|NM_201642|1|1),intron_variant(MODIFIER|||c.859-3146G>A|531|Ugt1a6…
upstream_gene_variant	Ugt1a1	protein_coding	NM_201645		MODIFIER				rs46877154						chr1	88211915	88211915	A	G	het	upstream_gene_variant(MODIFIER||44||535|Ugt1a1|protein_coding|CODING|NM_201645||1),intron_variant(MODIFIER|||c.856-3129A>G|530|Ugt1a10|protein_coding|CODING|NM_201641|1|1),intron_variant(MODIFIER|||c.850-3129A>G|528|Ugt1a9|protein_coding|CODING|NM_201644|1|1),intron_variant(MODIFIER|||c.859-3129A>G|531|Ugt1a7c|protein_coding|CODING|NM_201642|1|1),intron_variant(MODIFIER|||c.859-3129A>G|531|Ugt1a6…
upstream_gene_variant	Ugt1a1	protein_coding	NM_201645		MODIFIER				rs47567212						chr1	88211922	88211922	A	C	het	upstream_gene_variant(MODIFIER||37||535|Ugt1a1|protein_coding|CODING|NM_201645||1),intron_variant(MODIFIER|||c.856-3122A>C|530|Ugt1a10|protein_coding|CODING|NM_201641|1|1),intron_variant(MODIFIER|||c.850-3122A>C|528|Ugt1a9|protein_coding|CODING|NM_201644|1|1),intron_variant(MODIFIER|||c.859-3122A>C|531|Ugt1a7c|protein_coding|CODING|NM_201642|1|1),intron_variant(MODIFIER|||c.859-3122A>C|531|Ugt1a6…
upstream_gene_variant	Ugt1a1	protein_coding	NM_201645		MODIFIER				rs50519654						chr1	88211945	88211945	G	A	het	upstream_gene_variant(MODIFIER||14||535|Ugt1a1|protein_coding|CODING|NM_201645||1),intron_variant(MODIFIER|||c.856-3099G>A|530|Ugt1a10|protein_coding|CODING|NM_201641|1|1),intron_variant(MODIFIER|||c.850-3099G>A|528|Ugt1a9|protein_coding|CODING|NM_201644|1|1),intron_variant(MODIFIER|||c.859-3099G>A|531|Ugt1a7c|protein_coding|CODING|NM_201642|1|1),intron_variant(MODIFIER|||c.859-3099G>A|531|Ugt1a6…
5_prime_UTR_variant	Ugt1a1	protein_coding	NM_201645:c.-35T>G		MODIFIER										chr1	88211967	88211967	T	G	het	5_prime_UTR_variant(MODIFIER||35|c.-35T>G|535|Ugt1a1|protein_coding|CODING|NM_201645|1|1),intron_variant(MODIFIER|||c.856-3077T>G|530|Ugt1a10|protein_coding|CODING|NM_201641|1|1),intron_variant(MODIFIER|||c.850-3077T>G|528|Ugt1a9|protein_coding|CODING|NM_201644|1|1),intron_variant(MODIFIER|||c.859-3077T>G|531|Ugt1a7c|protein_coding|CODING|NM_201642|1|1),intron_variant(MODIFIER|||c.859-3077T>G|531…
missense_variant	Ugt1a1	MISSENSE	NM_201645:p.Ser7Asn/c.20G>A	aGc/aAc	MODERATE				rs108626992						chr1	88212021	88212021	G	A	het	missense_variant(MODERATE|MISSENSE|aGc/aAc|p.Ser7Asn/c.20G>A|535|Ugt1a1|protein_coding|CODING|NM_201645|1|1),intron_variant(MODIFIER|||c.856-3023G>A|530|Ugt1a10|protein_coding|CODING|NM_201641|1|1),intron_variant(MODIFIER|||c.850-3023G>A|528|Ugt1a9|protein_coding|CODING|NM_201644|1|1),intron_variant(MODIFIER|||c.859-3023G>A|531|Ugt1a7c|protein_coding|CODING|NM_201642|1|1),intron_variant(MODIFIER|…
missense_variant	Ugt1a1	MISSENSE	NM_201645:p.His28Leu/c.83A>T	cAc/cTc	MODERATE				rs108359412						chr1	88212084	88212084	A	T	het	missense_variant(MODERATE|MISSENSE|cAc/cTc|p.His28Leu/c.83A>T|535|Ugt1a1|protein_coding|CODING|NM_201645|1|1),intron_variant(MODIFIER|||c.856-2960A>T|530|Ugt1a10|protein_coding|CODING|NM_201641|1|1),intron_variant(MODIFIER|||c.850-2960A>T|528|Ugt1a9|protein_coding|CODING|NM_201644|1|1),intron_variant(MODIFIER|||c.859-2960A>T|531|Ugt1a7c|protein_coding|CODING|NM_201642|1|1),intron_variant(MODIFIER…
missense_variant	Ugt1a1	MISSENSE	NM_201645:p.Arg31Lys/c.92G>A	aGg/aAg	MODERATE				rs47888099						chr1	88212093	88212093	G	A	het	missense_variant(MODERATE|MISSENSE|aGg/aAg|p.Arg31Lys/c.92G>A|535|Ugt1a1|protein_coding|CODING|NM_201645|1|1),intron_variant(MODIFIER|||c.856-2951G>A|530|Ugt1a10|protein_coding|CODING|NM_201641|1|1),intron_variant(MODIFIER|||c.850-2951G>A|528|Ugt1a9|protein_coding|CODING|NM_201644|1|1),intron_variant(MODIFIER|||c.859-2951G>A|531|Ugt1a7c|protein_coding|CODING|NM_201642|1|1),intron_variant(MODIFIER…
missense_variant	Ugt1a1	MISSENSE	NM_201645:p.Gly47Val/c.140G>T	gGa/gTa	MODERATE				rs49882561						chr1	88212141	88212141	G	T	het	missense_variant(MODERATE|MISSENSE|gGa/gTa|p.Gly47Val/c.140G>T|535|Ugt1a1|protein_coding|CODING|NM_201645|1|1),intron_variant(MODIFIER|||c.856-2903G>T|530|Ugt1a10|protein_coding|CODING|NM_201641|1|1),intron_variant(MODIFIER|||c.850-2903G>T|528|Ugt1a9|protein_coding|CODING|NM_201644|1|1),intron_variant(MODIFIER|||c.859-2903G>T|531|Ugt1a7c|protein_coding|CODING|NM_201642|1|1),intron_variant(MODIFIE…
synonymous_variant	Ugt1a1	SILENT	NM_201645:p.Phe81Phe/c.243C>T	ttC/ttT	LOW				rs46758900						chr1	88212244	88212244	C	T	het	synonymous_variant(LOW|SILENT|ttC/ttT|p.Phe81Phe/c.243C>T|535|Ugt1a1|protein_coding|CODING|NM_201645|1|1),intron_variant(MODIFIER|||c.856-2800C>T|530|Ugt1a10|protein_coding|CODING|NM_201641|1|1),intron_variant(MODIFIER|||c.850-2800C>T|528|Ugt1a9|protein_coding|CODING|NM_201644|1|1),intron_variant(MODIFIER|||c.859-2800C>T|531|Ugt1a7c|protein_coding|CODING|NM_201642|1|1),intron_variant(MODIFIER|||c…
missense_variant	Ugt1a1	MISSENSE	NM_201645:p.Arg99Gln/c.296G>A	cGg/cAg	MODERATE				rs108444413						chr1	88212297	88212297	G	A	het	missense_variant(MODERATE|MISSENSE|cGg/cAg|p.Arg99Gln/c.296G>A|535|Ugt1a1|protein_coding|CODING|NM_201645|1|1),intron_variant(MODIFIER|||c.856-2747G>A|530|Ugt1a10|protein_coding|CODING|NM_201641|1|1),intron_variant(MODIFIER|||c.850-2747G>A|528|Ugt1a9|protein_coding|CODING|NM_201644|1|1),intron_variant(MODIFIER|||c.859-2747G>A|531|Ugt1a7c|protein_coding|CODING|NM_201642|1|1),intron_variant(MODIFIE…
synonymous_variant	Ugt1a1	SILENT	NM_201645:p.Arg110Arg/c.330C>T	cgC/cgT	LOW				rs48833416						chr1	88212331	88212331	C	T	het	synonymous_variant(LOW|SILENT|cgC/cgT|p.Arg110Arg/c.330C>T|535|Ugt1a1|protein_coding|CODING|NM_201645|1|1),intron_variant(MODIFIER|||c.856-2713C>T|530|Ugt1a10|protein_coding|CODING|NM_201641|1|1),intron_variant(MODIFIER|||c.850-2713C>T|528|Ugt1a9|protein_coding|CODING|NM_201644|1|1),intron_variant(MODIFIER|||c.859-2713C>T|531|Ugt1a7c|protein_coding|CODING|NM_201642|1|1),intron_variant(MODIFIER|||…
missense_variant	Ugt1a1	MISSENSE	NM_201645:p.His131Tyr/c.391C>T	Cac/Tac	MODERATE				rs46698966						chr1	88212392	88212392	C	T	het	missense_variant(MODERATE|MISSENSE|Cac/Tac|p.His131Tyr/c.391C>T|535|Ugt1a1|protein_coding|CODING|NM_201645|1|1),intron_variant(MODIFIER|||c.856-2652C>T|530|Ugt1a10|protein_coding|CODING|NM_201641|1|1),intron_variant(MODIFIER|||c.850-2652C>T|528|Ugt1a9|protein_coding|CODING|NM_201644|1|1),intron_variant(MODIFIER|||c.859-2652C>T|531|Ugt1a7c|protein_coding|CODING|NM_201642|1|1),intron_variant(MODIFI…
synonymous_variant	Ugt1a1	SILENT	NM_201645:p.Ala136Ala/c.408C>T	gcC/gcT	LOW				rs30305270						chr1	88212409	88212409	C	T	het	synonymous_variant(LOW|SILENT|gcC/gcT|p.Ala136Ala/c.408C>T|535|Ugt1a1|protein_coding|CODING|NM_201645|1|1),intron_variant(MODIFIER|||c.856-2635C>T|530|Ugt1a10|protein_coding|CODING|NM_201641|1|1),intron_variant(MODIFIER|||c.850-2635C>T|528|Ugt1a9|protein_coding|CODING|NM_201644|1|1),intron_variant(MODIFIER|||c.859-2635C>T|531|Ugt1a7c|protein_coding|CODING|NM_201642|1|1),intron_variant(MODIFIER|||…
missense_variant	Ugt1a1	MISSENSE	NM_201645:p.Leu151Met/c.451C>A	Ctg/Atg	MODERATE				rs52022422						chr1	88212452	88212452	C	A	het	missense_variant(MODERATE|MISSENSE|Ctg/Atg|p.Leu151Met/c.451C>A|535|Ugt1a1|protein_coding|CODING|NM_201645|1|1),intron_variant(MODIFIER|||c.856-2592C>A|530|Ugt1a10|protein_coding|CODING|NM_201641|1|1),intron_variant(MODIFIER|||c.850-2592C>A|528|Ugt1a9|protein_coding|CODING|NM_201644|1|1),intron_variant(MODIFIER|||c.859-2592C>A|531|Ugt1a7c|protein_coding|CODING|NM_201642|1|1),intron_variant(MODIFI…
missense_variant	Ugt1a1	MISSENSE	NM_201645:p.Phe155Ser/c.464T>C	tTc/tCc	MODERATE				rs50344159						chr1	88212465	88212465	T	C	het	missense_variant(MODERATE|MISSENSE|tTc/tCc|p.Phe155Ser/c.464T>C|535|Ugt1a1|protein_coding|CODING|NM_201645|1|1),intron_variant(MODIFIER|||c.856-2579T>C|530|Ugt1a10|protein_coding|CODING|NM_201641|1|1),intron_variant(MODIFIER|||c.850-2579T>C|528|Ugt1a9|protein_coding|CODING|NM_201644|1|1),intron_variant(MODIFIER|||c.859-2579T>C|531|Ugt1a7c|protein_coding|CODING|NM_201642|1|1),intron_variant(MODIFI…
missense_variant	Ugt1a1	MISSENSE	NM_201645:p.Lys176Thr/c.527A>C	aAa/aCa	MODERATE				rs30305269						chr1	88212528	88212528	A	C	het	missense_variant(MODERATE|MISSENSE|aAa/aCa|p.Lys176Thr/c.527A>C|535|Ugt1a1|protein_coding|CODING|NM_201645|1|1),intron_variant(MODIFIER|||c.856-2516A>C|530|Ugt1a10|protein_coding|CODING|NM_201641|1|1),intron_variant(MODIFIER|||c.850-2516A>C|528|Ugt1a9|protein_coding|CODING|NM_201644|1|1),intron_variant(MODIFIER|||c.859-2516A>C|531|Ugt1a7c|protein_coding|CODING|NM_201642|1|1),intron_variant(MODIFI…
missense_variant	Ugt1a1	MISSENSE	NM_201645:p.Cys179Arg/c.535T>C	Tgc/Cgc	MODERATE				rs48083912						chr1	88212536	88212536	T	C	het	missense_variant(MODERATE|MISSENSE|Tgc/Cgc|p.Cys179Arg/c.535T>C|535|Ugt1a1|protein_coding|CODING|NM_201645|1|1),intron_variant(MODIFIER|||c.856-2508T>C|530|Ugt1a10|protein_coding|CODING|NM_201641|1|1),intron_variant(MODIFIER|||c.850-2508T>C|528|Ugt1a9|protein_coding|CODING|NM_201644|1|1),intron_variant(MODIFIER|||c.859-2508T>C|531|Ugt1a7c|protein_coding|CODING|NM_201642|1|1),intron_variant(MODIFI…
synonymous_variant	Ugt1a1	SILENT	NM_201645:p.Pro189Pro/c.567C>T	ccC/ccT	LOW				rs48332877						chr1	88212568	88212568	C	T	het	synonymous_variant(LOW|SILENT|ccC/ccT|p.Pro189Pro/c.567C>T|535|Ugt1a1|protein_coding|CODING|NM_201645|1|1),intron_variant(MODIFIER|||c.856-2476C>T|530|Ugt1a10|protein_coding|CODING|NM_201641|1|1),intron_variant(MODIFIER|||c.850-2476C>T|528|Ugt1a9|protein_coding|CODING|NM_201644|1|1),intron_variant(MODIFIER|||c.859-2476C>T|531|Ugt1a7c|protein_coding|CODING|NM_201642|1|1),intron_variant(MODIFIER|||…
synonymous_variant	Ugt1a1	SILENT	NM_201645:p.Val212Val/c.636G>A	gtG/gtA	LOW				rs48609033						chr1	88212637	88212637	G	A	het	synonymous_variant(LOW|SILENT|gtG/gtA|p.Val212Val/c.636G>A|535|Ugt1a1|protein_coding|CODING|NM_201645|1|1),intron_variant(MODIFIER|||c.856-2407G>A|530|Ugt1a10|protein_coding|CODING|NM_201641|1|1),intron_variant(MODIFIER|||c.850-2407G>A|528|Ugt1a9|protein_coding|CODING|NM_201644|1|1),intron_variant(MODIFIER|||c.859-2407G>A|531|Ugt1a7c|protein_coding|CODING|NM_201642|1|1),intron_variant(MODIFIER|||…
synonymous_variant	Ugt1a1	SILENT	NM_201645:p.Ala218Ala/c.654C>T	gcC/gcT	LOW				rs30305267						chr1	88212655	88212655	C	T	het	synonymous_variant(LOW|SILENT|gcC/gcT|p.Ala218Ala/c.654C>T|535|Ugt1a1|protein_coding|CODING|NM_201645|1|1),intron_variant(MODIFIER|||c.856-2389C>T|530|Ugt1a10|protein_coding|CODING|NM_201641|1|1),intron_variant(MODIFIER|||c.850-2389C>T|528|Ugt1a9|protein_coding|CODING|NM_201644|1|1),intron_variant(MODIFIER|||c.859-2389C>T|531|Ugt1a7c|protein_coding|CODING|NM_201642|1|1),intron_variant(MODIFIER|||…
missense_variant	Ugt1a1	MISSENSE	NM_201645:p.Met224Arg/c.671T>G	aTg/aGg	MODERATE										chr1	88212672	88212672	T	G	het	missense_variant(MODERATE|MISSENSE|aTg/aGg|p.Met224Arg/c.671T>G|535|Ugt1a1|protein_coding|CODING|NM_201645|1|1),intron_variant(MODIFIER|||c.856-2372T>G|530|Ugt1a10|protein_coding|CODING|NM_201641|1|1),intron_variant(MODIFIER|||c.850-2372T>G|528|Ugt1a9|protein_coding|CODING|NM_201644|1|1),intron_variant(MODIFIER|||c.859-2372T>G|531|Ugt1a7c|protein_coding|CODING|NM_201642|1|1),intron_variant(MODIFI…
missense_variant	Ugt1a1	MISSENSE	NM_201645:p.Tyr232Phe/c.695A>T	tAt/tTt	MODERATE				rs49839149						chr1	88212696	88212696	A	T	het	missense_variant(MODERATE|MISSENSE|tAt/tTt|p.Tyr232Phe/c.695A>T|535|Ugt1a1|protein_coding|CODING|NM_201645|1|1),intron_variant(MODIFIER|||c.856-2348A>T|530|Ugt1a10|protein_coding|CODING|NM_201641|1|1),intron_variant(MODIFIER|||c.850-2348A>T|528|Ugt1a9|protein_coding|CODING|NM_201644|1|1),intron_variant(MODIFIER|||c.859-2348A>T|531|Ugt1a7c|protein_coding|CODING|NM_201642|1|1),intron_variant(MODIFI…
synonymous_variant	Ugt1a1	SILENT	NM_201645:p.Glu243Glu/c.729A>G	gaA/gaG	LOW				rs30305266						chr1	88212730	88212730	A	G	het	synonymous_variant(LOW|SILENT|gaA/gaG|p.Glu243Glu/c.729A>G|535|Ugt1a1|protein_coding|CODING|NM_201645|1|1),intron_variant(MODIFIER|||c.856-2314A>G|530|Ugt1a10|protein_coding|CODING|NM_201641|1|1),intron_variant(MODIFIER|||c.850-2314A>G|528|Ugt1a9|protein_coding|CODING|NM_201644|1|1),intron_variant(MODIFIER|||c.859-2314A>G|531|Ugt1a7c|protein_coding|CODING|NM_201642|1|1),intron_variant(MODIFIER|||…
missense_variant	Ugt1a1	MISSENSE	NM_201645:p.Gln247Lys/c.739C>A	Cag/Aag	MODERATE				rs47467070						chr1	88212740	88212740	C	A	het	missense_variant(MODERATE|MISSENSE|Cag/Aag|p.Gln247Lys/c.739C>A|535|Ugt1a1|protein_coding|CODING|NM_201645|1|1),intron_variant(MODIFIER|||c.856-2304C>A|530|Ugt1a10|protein_coding|CODING|NM_201641|1|1),intron_variant(MODIFIER|||c.850-2304C>A|528|Ugt1a9|protein_coding|CODING|NM_201644|1|1),intron_variant(MODIFIER|||c.859-2304C>A|531|Ugt1a7c|protein_coding|CODING|NM_201642|1|1),intron_variant(MODIFI…
missense_variant	Ugt1a1	MISSENSE	NM_201645:p.Leu249Phe/c.745C>T	Ctt/Ttt	MODERATE				rs45901627						chr1	88212746	88212746	C	T	het	missense_variant(MODERATE|MISSENSE|Ctt/Ttt|p.Leu249Phe/c.745C>T|535|Ugt1a1|protein_coding|CODING|NM_201645|1|1),intron_variant(MODIFIER|||c.856-2298C>T|530|Ugt1a10|protein_coding|CODING|NM_201641|1|1),intron_variant(MODIFIER|||c.850-2298C>T|528|Ugt1a9|protein_coding|CODING|NM_201644|1|1),intron_variant(MODIFIER|||c.859-2298C>T|531|Ugt1a7c|protein_coding|CODING|NM_201642|1|1),intron_variant(MODIFI…
synonymous_variant	Ugt1a1	SILENT	NM_201645:p.Arg259Arg/c.777A>G	agA/agG	LOW				rs51876413						chr1	88212778	88212778	A	G	het	synonymous_variant(LOW|SILENT|agA/agG|p.Arg259Arg/c.777A>G|535|Ugt1a1|protein_coding|CODING|NM_201645|1|1),intron_variant(MODIFIER|||c.856-2266A>G|530|Ugt1a10|protein_coding|CODING|NM_201641|1|1),intron_variant(MODIFIER|||c.850-2266A>G|528|Ugt1a9|protein_coding|CODING|NM_201644|1|1),intron_variant(MODIFIER|||c.859-2266A>G|531|Ugt1a7c|protein_coding|CODING|NM_201642|1|1),intron_variant(MODIFIER|||…
intron_variant	Ugt1a1	protein_coding	NM_201645:c.870+13G>A		MODIFIER				rs30305265						chr1	88212884	88212884	G	A	het	intron_variant(MODIFIER|||c.856-2160G>A|530|Ugt1a10|protein_coding|CODING|NM_201641|1|1),intron_variant(MODIFIER|||c.850-2160G>A|528|Ugt1a9|protein_coding|CODING|NM_201644|1|1),intron_variant(MODIFIER|||c.859-2160G>A|531|Ugt1a7c|protein_coding|CODING|NM_201642|1|1),intron_variant(MODIFIER|||c.859-2160G>A|531|Ugt1a6b|protein_coding|CODING|NM_201410|2|1),intron_variant(MODIFIER|||c.859-2160G>A|531|…
intron_variant	Ugt1a1	protein_coding	NM_201645:c.870+148C>T		MODIFIER				rs30305264						chr1	88213019	88213019	C	T	het	intron_variant(MODIFIER|||c.856-2025C>T|530|Ugt1a10|protein_coding|CODING|NM_201641|1|1),intron_variant(MODIFIER|||c.850-2025C>T|528|Ugt1a9|protein_coding|CODING|NM_201644|1|1),intron_variant(MODIFIER|||c.859-2025C>T|531|Ugt1a7c|protein_coding|CODING|NM_201642|1|1),intron_variant(MODIFIER|||c.859-2025C>T|531|Ugt1a6b|protein_coding|CODING|NM_201410|2|1),intron_variant(MODIFIER|||c.859-2025C>T|531|…
intron_variant	Ugt1a1	protein_coding	NM_201645:c.870+186A>G		MODIFIER				rs51452259						chr1	88213057	88213057	A	G	het	intron_variant(MODIFIER|||c.856-1987A>G|530|Ugt1a10|protein_coding|CODING|NM_201641|1|1),intron_variant(MODIFIER|||c.850-1987A>G|528|Ugt1a9|protein_coding|CODING|NM_201644|1|1),intron_variant(MODIFIER|||c.859-1987A>G|531|Ugt1a7c|protein_coding|CODING|NM_201642|1|1),intron_variant(MODIFIER|||c.859-1987A>G|531|Ugt1a6b|protein_coding|CODING|NM_201410|2|1),intron_variant(MODIFIER|||c.859-1987A>G|531|…
intron_variant	Ugt1a1	protein_coding	NM_201645:c.871-160G>A		MODIFIER										chr1	88214884	88214884	G	A	het	intron_variant(MODIFIER|||c.856-160G>A|530|Ugt1a10|protein_coding|CODING|NM_201641|1|1),intron_variant(MODIFIER|||c.850-160G>A|528|Ugt1a9|protein_coding|CODING|NM_201644|1|1),intron_variant(MODIFIER|||c.859-160G>A|531|Ugt1a7c|protein_coding|CODING|NM_201642|1|1),intron_variant(MODIFIER|||c.859-160G>A|531|Ugt1a6b|protein_coding|CODING|NM_201410|2|1),intron_variant(MODIFIER|||c.859-160G>A|531|Ugt1a…
intron_variant	Ugt1a1	protein_coding	NM_201645:c.871-97C>A		MODIFIER				rs49857111						chr1	88214947	88214947	C	A	het	intron_variant(MODIFIER|||c.856-97C>A|530|Ugt1a10|protein_coding|CODING|NM_201641|1|1),intron_variant(MODIFIER|||c.850-97C>A|528|Ugt1a9|protein_coding|CODING|NM_201644|1|1),intron_variant(MODIFIER|||c.859-97C>A|531|Ugt1a7c|protein_coding|CODING|NM_201642|1|1),intron_variant(MODIFIER|||c.859-97C>A|531|Ugt1a6b|protein_coding|CODING|NM_201410|2|1),intron_variant(MODIFIER|||c.859-97C>A|531|Ugt1a6a|pr…
intron_variant	Ugt1a1	protein_coding	NM_201645:c.871-57G>A		MODIFIER				rs8258194						chr1	88214987	88214987	G	A	het	intron_variant(MODIFIER|||c.856-57G>A|530|Ugt1a10|protein_coding|CODING|NM_201641|1|1),intron_variant(MODIFIER|||c.850-57G>A|528|Ugt1a9|protein_coding|CODING|NM_201644|1|1),intron_variant(MODIFIER|||c.859-57G>A|531|Ugt1a7c|protein_coding|CODING|NM_201642|1|1),intron_variant(MODIFIER|||c.859-57G>A|531|Ugt1a6b|protein_coding|CODING|NM_201410|2|1),intron_variant(MODIFIER|||c.859-57G>A|531|Ugt1a6a|pr…
splice_region_variant	Ugt1a1	protein_coding	NM_201645:c.871A>G		LOW				rs30303367						chr1	88215037	88215037	A	G	het	splice_region_variant(LOW|||c.865A>G|533|Ugt1a2|protein_coding|CODING|NM_013701|1|1),splice_region_variant(LOW|||c.859A>G|531|Ugt1a6a|protein_coding|CODING|NM_145079|2|1),splice_region_variant(LOW|||c.859A>G|531|Ugt1a6b|protein_coding|CODING|NM_201410|2|1),splice_region_variant(LOW|||c.856A>G|530|Ugt1a10|protein_coding|CODING|NM_201641|1|1),splice_region_variant(LOW|||c.859A>G|531|Ugt1a7c|protein…
missense_variant	Ugt1a1	MISSENSE	NM_201645:p.Ala294Val/c.881C>T	gCc/gTc	MODERATE										chr1	88215054	88215054	C	T	het	missense_variant(MODERATE|MISSENSE|gCc/gTc|p.Ala292Val/c.875C>T|533|Ugt1a2|protein_coding|CODING|NM_013701|2|1),missense_variant(MODERATE|MISSENSE|gCc/gTc|p.Ala290Val/c.869C>T|531|Ugt1a6a|protein_coding|CODING|NM_145079|3|1),missense_variant(MODERATE|MISSENSE|gCc/gTc|p.Ala290Val/c.869C>T|531|Ugt1a6b|protein_coding|CODING|NM_201410|3|1),missense_variant(MODERATE|MISSENSE|gCc/gTc|p.Ala289Val/c.866C…
synonymous_variant	Ugt1a1	SILENT	NM_201645:p.Val305Val/c.915T>G	gtT/gtG	LOW				rs30303366						chr1	88215088	88215088	T	G	het	synonymous_variant(LOW|SILENT|gtT/gtG|p.Val303Val/c.909T>G|533|Ugt1a2|protein_coding|CODING|NM_013701|2|1),synonymous_variant(LOW|SILENT|gtT/gtG|p.Val301Val/c.903T>G|531|Ugt1a6a|protein_coding|CODING|NM_145079|3|1),synonymous_variant(LOW|SILENT|gtT/gtG|p.Val301Val/c.903T>G|531|Ugt1a6b|protein_coding|CODING|NM_201410|3|1),synonymous_variant(LOW|SILENT|gtT/gtG|p.Val300Val/c.900T>G|530|Ugt1a10|prote…
missense_variant	Ugt1a1	MISSENSE	NM_201645:p.Pro317Leu/c.950C>T	cCg/cTg	MODERATE										chr1	88215123	88215123	C	T	het	missense_variant(MODERATE|MISSENSE|cCg/cTg|p.Pro315Leu/c.944C>T|533|Ugt1a2|protein_coding|CODING|NM_013701|2|1),missense_variant(MODERATE|MISSENSE|cCg/cTg|p.Pro313Leu/c.938C>T|531|Ugt1a6a|protein_coding|CODING|NM_145079|3|1),missense_variant(MODERATE|MISSENSE|cCg/cTg|p.Pro313Leu/c.938C>T|531|Ugt1a6b|protein_coding|CODING|NM_201410|3|1),missense_variant(MODERATE|MISSENSE|cCg/cTg|p.Pro312Leu/c.935C…
intron_variant	Ugt1a1	protein_coding	NM_201645:c.1002+13T>G		MODIFIER				rs48922510						chr1	88215188	88215188	T	G	het	intron_variant(MODIFIER|||c.996+13T>G|533|Ugt1a2|protein_coding|CODING|NM_013701|2|1),intron_variant(MODIFIER|||c.990+13T>G|531|Ugt1a6a|protein_coding|CODING|NM_145079|3|1),intron_variant(MODIFIER|||c.990+13T>G|531|Ugt1a6b|protein_coding|CODING|NM_201410|3|1),intron_variant(MODIFIER|||c.987+13T>G|530|Ugt1a10|protein_coding|CODING|NM_201641|2|1),intron_variant(MODIFIER|||c.990+13T>G|531|Ugt1a7c|pr…
intron_variant	Ugt1a1	protein_coding	NM_201645:c.1002+23C>T		MODIFIER				rs47315269						chr1	88215198	88215198	C	T	het	intron_variant(MODIFIER|||c.996+23C>T|533|Ugt1a2|protein_coding|CODING|NM_013701|2|1),intron_variant(MODIFIER|||c.990+23C>T|531|Ugt1a6a|protein_coding|CODING|NM_145079|3|1),intron_variant(MODIFIER|||c.990+23C>T|531|Ugt1a6b|protein_coding|CODING|NM_201410|3|1),intron_variant(MODIFIER|||c.987+23C>T|530|Ugt1a10|protein_coding|CODING|NM_201641|2|1),intron_variant(MODIFIER|||c.990+23C>T|531|Ugt1a7c|pr…
intron_variant	Ugt1a1	protein_coding	NM_201645:c.1002+42A>T		MODIFIER				rs50978260						chr1	88215217	88215217	A	T	het	intron_variant(MODIFIER|||c.996+42A>T|533|Ugt1a2|protein_coding|CODING|NM_013701|2|1),intron_variant(MODIFIER|||c.990+42A>T|531|Ugt1a6a|protein_coding|CODING|NM_145079|3|1),intron_variant(MODIFIER|||c.990+42A>T|531|Ugt1a6b|protein_coding|CODING|NM_201410|3|1),intron_variant(MODIFIER|||c.987+42A>T|530|Ugt1a10|protein_coding|CODING|NM_201641|2|1),intron_variant(MODIFIER|||c.990+42A>T|531|Ugt1a7c|pr…
intron_variant	Ugt1a1	protein_coding	NM_201645:c.1002+58C>T		MODIFIER				rs51071268						chr1	88215233	88215233	C	T	het	intron_variant(MODIFIER|||c.996+58C>T|533|Ugt1a2|protein_coding|CODING|NM_013701|2|1),intron_variant(MODIFIER|||c.990+58C>T|531|Ugt1a6a|protein_coding|CODING|NM_145079|3|1),intron_variant(MODIFIER|||c.990+58C>T|531|Ugt1a6b|protein_coding|CODING|NM_201410|3|1),intron_variant(MODIFIER|||c.987+58C>T|530|Ugt1a10|protein_coding|CODING|NM_201641|2|1),intron_variant(MODIFIER|||c.990+58C>T|531|Ugt1a7c|pr…
intron_variant	Ugt1a1	protein_coding	NM_201645:c.1002+132C>T		MODIFIER										chr1	88215307	88215307	C	T	het	intron_variant(MODIFIER|||c.996+132C>T|533|Ugt1a2|protein_coding|CODING|NM_013701|2|1),intron_variant(MODIFIER|||c.990+132C>T|531|Ugt1a6a|protein_coding|CODING|NM_145079|3|1),intron_variant(MODIFIER|||c.990+132C>T|531|Ugt1a6b|protein_coding|CODING|NM_201410|3|1),intron_variant(MODIFIER|||c.987+132C>T|530|Ugt1a10|protein_coding|CODING|NM_201641|2|1),intron_variant(MODIFIER|||c.990+132C>T|531|Ugt1a…
intron_variant	Ugt1a1	protein_coding	NM_201645:c.1002+141C>T		MODIFIER				rs262689678						chr1	88215316	88215316	C	T	het	intron_variant(MODIFIER|||c.996+141C>T|533|Ugt1a2|protein_coding|CODING|NM_013701|2|1),intron_variant(MODIFIER|||c.990+141C>T|531|Ugt1a6a|protein_coding|CODING|NM_145079|3|1),intron_variant(MODIFIER|||c.990+141C>T|531|Ugt1a6b|protein_coding|CODING|NM_201410|3|1),intron_variant(MODIFIER|||c.987+141C>T|530|Ugt1a10|protein_coding|CODING|NM_201641|2|1),intron_variant(MODIFIER|||c.990+141C>T|531|Ugt1a…
intron_variant	Ugt1a1	protein_coding	NM_201645:c.1002+208C>A		MODIFIER										chr1	88215383	88215383	C	A	het	intron_variant(MODIFIER|||c.996+208C>A|533|Ugt1a2|protein_coding|CODING|NM_013701|2|1),intron_variant(MODIFIER|||c.990+208C>A|531|Ugt1a6a|protein_coding|CODING|NM_145079|3|1),intron_variant(MODIFIER|||c.990+208C>A|531|Ugt1a6b|protein_coding|CODING|NM_201410|3|1),intron_variant(MODIFIER|||c.987+208C>A|530|Ugt1a10|protein_coding|CODING|NM_201641|2|1),intron_variant(MODIFIER|||c.990+208C>A|531|Ugt1a…
intron_variant	Ugt1a1	protein_coding	NM_201645:c.1003-197C>G		MODIFIER										chr1	88215598	88215598	C	G	het	intron_variant(MODIFIER|||c.997-197C>G|533|Ugt1a2|protein_coding|CODING|NM_013701|2|1),intron_variant(MODIFIER|||c.991-197C>G|531|Ugt1a6a|protein_coding|CODING|NM_145079|3|1),intron_variant(MODIFIER|||c.991-197C>G|531|Ugt1a6b|protein_coding|CODING|NM_201410|3|1),intron_variant(MODIFIER|||c.988-197C>G|530|Ugt1a10|protein_coding|CODING|NM_201641|2|1),intron_variant(MODIFIER|||c.991-197C>G|531|Ugt1a…
intron_variant	Ugt1a1	protein_coding	NM_201645:c.1003-189C>G		MODIFIER				rs30303364						chr1	88215606	88215606	C	G	het	intron_variant(MODIFIER|||c.997-189C>G|533|Ugt1a2|protein_coding|CODING|NM_013701|2|1),intron_variant(MODIFIER|||c.991-189C>G|531|Ugt1a6a|protein_coding|CODING|NM_145079|3|1),intron_variant(MODIFIER|||c.991-189C>G|531|Ugt1a6b|protein_coding|CODING|NM_201410|3|1),intron_variant(MODIFIER|||c.988-189C>G|530|Ugt1a10|protein_coding|CODING|NM_201641|2|1),intron_variant(MODIFIER|||c.991-189C>G|531|Ugt1a…
intron_variant	Ugt1a1	protein_coding	NM_201645:c.1003-144C>T		MODIFIER										chr1	88215651	88215651	C	T	het	intron_variant(MODIFIER|||c.997-144C>T|533|Ugt1a2|protein_coding|CODING|NM_013701|2|1),intron_variant(MODIFIER|||c.991-144C>T|531|Ugt1a6a|protein_coding|CODING|NM_145079|3|1),intron_variant(MODIFIER|||c.991-144C>T|531|Ugt1a6b|protein_coding|CODING|NM_201410|3|1),intron_variant(MODIFIER|||c.988-144C>T|530|Ugt1a10|protein_coding|CODING|NM_201641|2|1),intron_variant(MODIFIER|||c.991-144C>T|531|Ugt1a…
intron_variant	Ugt1a1	protein_coding	NM_201645:c.1003-67A>T		MODIFIER										chr1	88215728	88215728	A	T	het	intron_variant(MODIFIER|||c.997-67A>T|533|Ugt1a2|protein_coding|CODING|NM_013701|2|1),intron_variant(MODIFIER|||c.991-67A>T|531|Ugt1a6a|protein_coding|CODING|NM_145079|3|1),intron_variant(MODIFIER|||c.991-67A>T|531|Ugt1a6b|protein_coding|CODING|NM_201410|3|1),intron_variant(MODIFIER|||c.988-67A>T|530|Ugt1a10|protein_coding|CODING|NM_201641|2|1),intron_variant(MODIFIER|||c.991-67A>T|531|Ugt1a7c|pr…
splice_region_variant	Ugt1a1	protein_coding	NM_201645:c.1003C>T		LOW										chr1	88215788	88215788	C	T	het	splice_region_variant(LOW|||c.997C>T|533|Ugt1a2|protein_coding|CODING|NM_013701|2|1),splice_region_variant(LOW|||c.991C>T|531|Ugt1a6a|protein_coding|CODING|NM_145079|3|1),splice_region_variant(LOW|||c.991C>T|531|Ugt1a6b|protein_coding|CODING|NM_201410|3|1),splice_region_variant(LOW|||c.988C>T|530|Ugt1a10|protein_coding|CODING|NM_201641|2|1),splice_region_variant(LOW|||c.991C>T|531|Ugt1a7c|protein…
splice_donor_variant	Ugt1a1	protein_coding	NM_201645:c.1091T>A		HIGH				rs8258197					Ugt1a9:1.00(1);Ugt1a6b:1.00(1);Ugt1a5:1.00(1);Ugt1a10:1.00(1);Ugt1a1:1.00(1);Ugt1a7c:1.00(1);Ugt1a6a:1.00(1);Ugt1a2:1.00(1);	chr1	88215884	88215884	T	A	het	splice_donor_variant(HIGH|||c.1085T>A|533|Ugt1a2|protein_coding|CODING|NM_013701|3|1),splice_donor_variant(HIGH|||c.1079T>A|531|Ugt1a6a|protein_coding|CODING|NM_145079|4|1),splice_donor_variant(HIGH|||c.1079T>A|531|Ugt1a6b|protein_coding|CODING|NM_201410|4|1),splice_donor_variant(HIGH|||c.1076T>A|530|Ugt1a10|protein_coding|CODING|NM_201641|3|1),splice_donor_variant(HIGH|||c.1079T>A|531|Ugt1a7c|pr…
intron_variant	Ugt1a1	protein_coding	NM_201645:c.1090+61A>G		MODIFIER				rs51622145						chr1	88215943	88215943	A	G	het	intron_variant(MODIFIER|||c.1084+61A>G|533|Ugt1a2|protein_coding|CODING|NM_013701|3|1),intron_variant(MODIFIER|||c.1078+61A>G|531|Ugt1a6a|protein_coding|CODING|NM_145079|4|1),intron_variant(MODIFIER|||c.1078+61A>G|531|Ugt1a6b|protein_coding|CODING|NM_201410|4|1),intron_variant(MODIFIER|||c.1075+61A>G|530|Ugt1a10|protein_coding|CODING|NM_201641|3|1),intron_variant(MODIFIER|||c.1078+61A>G|531|Ugt1a…
intron_variant	Ugt1a1	protein_coding	NM_201645:c.1091-22C>T		MODIFIER				rs51316825						chr1	88216116	88216116	C	T	het	intron_variant(MODIFIER|||c.1085-22C>T|533|Ugt1a2|protein_coding|CODING|NM_013701|3|1),intron_variant(MODIFIER|||c.1079-22C>T|531|Ugt1a6a|protein_coding|CODING|NM_145079|4|1),intron_variant(MODIFIER|||c.1079-22C>T|531|Ugt1a6b|protein_coding|CODING|NM_201410|4|1),intron_variant(MODIFIER|||c.1076-22C>T|530|Ugt1a10|protein_coding|CODING|NM_201641|3|1),intron_variant(MODIFIER|||c.1079-22C>T|531|Ugt1a…
missense_variant	Ugt1a1	MISSENSE	NM_201645:p.His365Asn/c.1093C>A	Cat/Aat	MODERATE										chr1	88216140	88216140	C	A	het	missense_variant(MODERATE|MISSENSE|Cat/Aat|p.His363Asn/c.1087C>A|533|Ugt1a2|protein_coding|CODING|NM_013701|4|1),missense_variant(MODERATE|MISSENSE|Cat/Aat|p.His361Asn/c.1081C>A|531|Ugt1a6a|protein_coding|CODING|NM_145079|5|1),missense_variant(MODERATE|MISSENSE|Cat/Aat|p.His361Asn/c.1081C>A|531|Ugt1a6b|protein_coding|CODING|NM_201410|5|1),missense_variant(MODERATE|MISSENSE|Cat/Aat|p.His360Asn/c.1…
missense_variant	Ugt1a1	MISSENSE	NM_201645:p.Pro389Leu/c.1166C>T	cCg/cTg	MODERATE				rs49604602						chr1	88216213	88216213	C	T	het	missense_variant(MODERATE|MISSENSE|cCg/cTg|p.Pro387Leu/c.1160C>T|533|Ugt1a2|protein_coding|CODING|NM_013701|4|1),missense_variant(MODERATE|MISSENSE|cCg/cTg|p.Pro385Leu/c.1154C>T|531|Ugt1a6a|protein_coding|CODING|NM_145079|5|1),missense_variant(MODERATE|MISSENSE|cCg/cTg|p.Pro385Leu/c.1154C>T|531|Ugt1a6b|protein_coding|CODING|NM_201410|5|1),missense_variant(MODERATE|MISSENSE|cCg/cTg|p.Pro384Leu/c.1…
missense_variant	Ugt1a1	MISSENSE	NM_201645:p.Ala403Thr/c.1207G>A	Gcc/Acc	MODERATE				rs48308731						chr1	88216254	88216254	G	A	het	missense_variant(MODERATE|MISSENSE|Gcc/Acc|p.Ala401Thr/c.1201G>A|533|Ugt1a2|protein_coding|CODING|NM_013701|4|1),missense_variant(MODERATE|MISSENSE|Gcc/Acc|p.Ala399Thr/c.1195G>A|531|Ugt1a6a|protein_coding|CODING|NM_145079|5|1),missense_variant(MODERATE|MISSENSE|Gcc/Acc|p.Ala399Thr/c.1195G>A|531|Ugt1a6b|protein_coding|CODING|NM_201410|5|1),missense_variant(MODERATE|MISSENSE|Gcc/Acc|p.Ala398Thr/c.1…
missense_variant	Ugt1a1	MISSENSE	NM_201645:p.Arg409Pro/c.1226G>C	cGg/cCg	MODERATE										chr1	88216273	88216273	G	C	het	missense_variant(MODERATE|MISSENSE|cGg/cCg|p.Arg407Pro/c.1220G>C|533|Ugt1a2|protein_coding|CODING|NM_013701|4|1),missense_variant(MODERATE|MISSENSE|cGg/cCg|p.Arg405Pro/c.1214G>C|531|Ugt1a6a|protein_coding|CODING|NM_145079|5|1),missense_variant(MODERATE|MISSENSE|cGg/cCg|p.Arg405Pro/c.1214G>C|531|Ugt1a6b|protein_coding|CODING|NM_201410|5|1),missense_variant(MODERATE|MISSENSE|cGg/cCg|p.Arg404Pro/c.1…
intron_variant	Ugt1a1	protein_coding	NM_201645:c.1310+36G>T		MODIFIER				rs48400836						chr1	88216393	88216393	G	T	het	intron_variant(MODIFIER|||c.1304+36G>T|533|Ugt1a2|protein_coding|CODING|NM_013701|4|1),intron_variant(MODIFIER|||c.1298+36G>T|531|Ugt1a6a|protein_coding|CODING|NM_145079|5|1),intron_variant(MODIFIER|||c.1298+36G>T|531|Ugt1a6b|protein_coding|CODING|NM_201410|5|1),intron_variant(MODIFIER|||c.1295+36G>T|530|Ugt1a10|protein_coding|CODING|NM_201641|4|1),intron_variant(MODIFIER|||c.1298+36G>T|531|Ugt1a…
intron_variant	Ugt1a1	protein_coding	NM_201645:c.1310+187T>A		MODIFIER				rs32743240						chr1	88216544	88216544	T	A	het	intron_variant(MODIFIER|||c.1304+187T>A|533|Ugt1a2|protein_coding|CODING|NM_013701|4|1),intron_variant(MODIFIER|||c.1298+187T>A|531|Ugt1a6a|protein_coding|CODING|NM_145079|5|1),intron_variant(MODIFIER|||c.1298+187T>A|531|Ugt1a6b|protein_coding|CODING|NM_201410|5|1),intron_variant(MODIFIER|||c.1295+187T>A|530|Ugt1a10|protein_coding|CODING|NM_201641|4|1),intron_variant(MODIFIER|||c.1298+187T>A|531|…
intron_variant	Ugt1a1	protein_coding	NM_201645:c.1310+202C>T		MODIFIER				rs50418040						chr1	88216559	88216559	C	T	het	intron_variant(MODIFIER|||c.1304+202C>T|533|Ugt1a2|protein_coding|CODING|NM_013701|4|1),intron_variant(MODIFIER|||c.1298+202C>T|531|Ugt1a6a|protein_coding|CODING|NM_145079|5|1),intron_variant(MODIFIER|||c.1298+202C>T|531|Ugt1a6b|protein_coding|CODING|NM_201410|5|1),intron_variant(MODIFIER|||c.1295+202C>T|530|Ugt1a10|protein_coding|CODING|NM_201641|4|1),intron_variant(MODIFIER|||c.1298+202C>T|531|…
intron_variant	Ugt1a1	protein_coding	NM_201645:c.1310+209T>C		MODIFIER				rs46659644						chr1	88216566	88216566	T	C	het	intron_variant(MODIFIER|||c.1304+209T>C|533|Ugt1a2|protein_coding|CODING|NM_013701|4|1),intron_variant(MODIFIER|||c.1298+209T>C|531|Ugt1a6a|protein_coding|CODING|NM_145079|5|1),intron_variant(MODIFIER|||c.1298+209T>C|531|Ugt1a6b|protein_coding|CODING|NM_201410|5|1),intron_variant(MODIFIER|||c.1295+209T>C|530|Ugt1a10|protein_coding|CODING|NM_201641|4|1),intron_variant(MODIFIER|||c.1298+209T>C|531|…
intron_variant	Ugt1a1	protein_coding	NM_201645:c.1311-217C>T		MODIFIER				rs48412197						chr1	88217910	88217910	C	T	het	intron_variant(MODIFIER|||c.1305-217C>T|533|Ugt1a2|protein_coding|CODING|NM_013701|4|1),intron_variant(MODIFIER|||c.1299-217C>T|531|Ugt1a6a|protein_coding|CODING|NM_145079|5|1),intron_variant(MODIFIER|||c.1299-217C>T|531|Ugt1a6b|protein_coding|CODING|NM_201410|5|1),intron_variant(MODIFIER|||c.1296-217C>T|530|Ugt1a10|protein_coding|CODING|NM_201641|4|1),intron_variant(MODIFIER|||c.1299-217C>T|531|…
intron_variant	Ugt1a1	protein_coding	NM_201645:c.1311-186A>G		MODIFIER				rs51823669						chr1	88217941	88217941	A	G	het	intron_variant(MODIFIER|||c.1305-186A>G|533|Ugt1a2|protein_coding|CODING|NM_013701|4|1),intron_variant(MODIFIER|||c.1299-186A>G|531|Ugt1a6a|protein_coding|CODING|NM_145079|5|1),intron_variant(MODIFIER|||c.1299-186A>G|531|Ugt1a6b|protein_coding|CODING|NM_201410|5|1),intron_variant(MODIFIER|||c.1296-186A>G|530|Ugt1a10|protein_coding|CODING|NM_201641|4|1),intron_variant(MODIFIER|||c.1299-186A>G|531|…
intron_variant	Ugt1a1	protein_coding	NM_201645:c.1311-49C>A		MODIFIER				rs45719392						chr1	88218078	88218078	C	A	het	intron_variant(MODIFIER|||c.1305-49C>A|533|Ugt1a2|protein_coding|CODING|NM_013701|4|1),intron_variant(MODIFIER|||c.1299-49C>A|531|Ugt1a6a|protein_coding|CODING|NM_145079|5|1),intron_variant(MODIFIER|||c.1299-49C>A|531|Ugt1a6b|protein_coding|CODING|NM_201410|5|1),intron_variant(MODIFIER|||c.1296-49C>A|530|Ugt1a10|protein_coding|CODING|NM_201641|4|1),intron_variant(MODIFIER|||c.1299-49C>A|531|Ugt1a…
intron_variant	Ugt1a1	protein_coding	NM_201645:c.1311-38A>G		MODIFIER				rs30310343						chr1	88218089	88218089	A	G	het	intron_variant(MODIFIER|||c.1305-38A>G|533|Ugt1a2|protein_coding|CODING|NM_013701|4|1),intron_variant(MODIFIER|||c.1299-38A>G|531|Ugt1a6a|protein_coding|CODING|NM_145079|5|1),intron_variant(MODIFIER|||c.1299-38A>G|531|Ugt1a6b|protein_coding|CODING|NM_201410|5|1),intron_variant(MODIFIER|||c.1296-38A>G|530|Ugt1a10|protein_coding|CODING|NM_201641|4|1),intron_variant(MODIFIER|||c.1299-38A>G|531|Ugt1a…
intron_variant	Ugt1a1	protein_coding	NM_201645:c.1311-29C>T		MODIFIER				rs50005353						chr1	88218098	88218098	C	T	het	intron_variant(MODIFIER|||c.1305-29C>T|533|Ugt1a2|protein_coding|CODING|NM_013701|4|1),intron_variant(MODIFIER|||c.1299-29C>T|531|Ugt1a6a|protein_coding|CODING|NM_145079|5|1),intron_variant(MODIFIER|||c.1299-29C>T|531|Ugt1a6b|protein_coding|CODING|NM_201410|5|1),intron_variant(MODIFIER|||c.1296-29C>T|530|Ugt1a10|protein_coding|CODING|NM_201641|4|1),intron_variant(MODIFIER|||c.1299-29C>T|531|Ugt1a…
intron_variant	Ugt1a1	protein_coding	NM_201645:c.1311-14T>G		MODIFIER										chr1	88218113	88218113	T	G	het	intron_variant(MODIFIER|||c.1305-14T>G|533|Ugt1a2|protein_coding|CODING|NM_013701|4|1),intron_variant(MODIFIER|||c.1299-14T>G|531|Ugt1a6a|protein_coding|CODING|NM_145079|5|1),intron_variant(MODIFIER|||c.1299-14T>G|531|Ugt1a6b|protein_coding|CODING|NM_201410|5|1),intron_variant(MODIFIER|||c.1296-14T>G|530|Ugt1a10|protein_coding|CODING|NM_201641|4|1),intron_variant(MODIFIER|||c.1299-14T>G|531|Ugt1a…
intron_variant	Ugt1a1	protein_coding	NM_201645:c.1311-8G>T		MODIFIER										chr1	88218119	88218119	G	T	het	intron_variant(MODIFIER|||c.1305-8G>T|533|Ugt1a2|protein_coding|CODING|NM_013701|4|1),intron_variant(MODIFIER|||c.1299-8G>T|531|Ugt1a6a|protein_coding|CODING|NM_145079|5|1),intron_variant(MODIFIER|||c.1299-8G>T|531|Ugt1a6b|protein_coding|CODING|NM_201410|5|1),intron_variant(MODIFIER|||c.1296-8G>T|530|Ugt1a10|protein_coding|CODING|NM_201641|4|1),intron_variant(MODIFIER|||c.1299-8G>T|531|Ugt1a7c|pr…
splice_acceptor_variant	Ugt1a1	protein_coding	NM_201645:c.1311G>C		HIGH									Ugt1a9:1.00(1);Ugt1a6b:1.00(1);Ugt1a5:1.00(1);Ugt1a10:1.00(1);Ugt1a1:1.00(1);Ugt1a7c:1.00(1);Ugt1a6a:1.00(1);Ugt1a2:1.00(1);	chr1	88218126	88218126	G	C	het	splice_acceptor_variant(HIGH|||c.1305G>C|533|Ugt1a2|protein_coding|CODING|NM_013701|5|1),splice_acceptor_variant(HIGH|||c.1299G>C|531|Ugt1a6a|protein_coding|CODING|NM_145079|6|1),splice_acceptor_variant(HIGH|||c.1299G>C|531|Ugt1a6b|protein_coding|CODING|NM_201410|6|1),splice_acceptor_variant(HIGH|||c.1296G>C|530|Ugt1a10|protein_coding|CODING|NM_201641|5|1),splice_acceptor_variant(HIGH|||c.1299G>C…
missense_variant	Ugt1a1	MISSENSE	NM_201645:p.Arg444Ser/c.1330C>A	Cgc/Agc	MODERATE				rs47490282						chr1	88218146	88218146	C	A	het	missense_variant(MODERATE|MISSENSE|Cgc/Agc|p.Arg440Ser/c.1318C>A|531|Ugt1a6b|protein_coding|CODING|NM_201410|6|1),missense_variant(MODERATE|MISSENSE|Cgc/Agc|p.Arg442Ser/c.1324C>A|533|Ugt1a2|protein_coding|CODING|NM_013701|5|1),missense_variant(MODERATE|MISSENSE|Cgc/Agc|p.Arg440Ser/c.1318C>A|531|Ugt1a6a|protein_coding|CODING|NM_145079|6|1),missense_variant(MODERATE|MISSENSE|Cgc/Agc|p.Arg439Ser/c.1…
missense_variant	Ugt1a1	MISSENSE	NM_201645:p.Gly515Asp/c.1544G>A	gGc/gAc	MODERATE				rs46776285						chr1	88218360	88218360	G	A	het	missense_variant(MODERATE|MISSENSE|gGc/gAc|p.Gly511Asp/c.1532G>A|531|Ugt1a6b|protein_coding|CODING|NM_201410|6|1),missense_variant(MODERATE|MISSENSE|gGc/gAc|p.Gly513Asp/c.1538G>A|533|Ugt1a2|protein_coding|CODING|NM_013701|5|1),missense_variant(MODERATE|MISSENSE|gGc/gAc|p.Gly511Asp/c.1532G>A|531|Ugt1a6a|protein_coding|CODING|NM_145079|6|1),missense_variant(MODERATE|MISSENSE|gGc/gAc|p.Gly510Asp/c.1…
3_prime_UTR_variant	Ugt1a1	protein_coding	NM_201645:c.*47G>T		MODIFIER										chr1	88218471	88218471	G	T	het	3_prime_UTR_variant(MODIFIER||47|c.*47G>T|531|Ugt1a6b|protein_coding|CODING|NM_201410|6|1),3_prime_UTR_variant(MODIFIER||47|c.*47G>T|533|Ugt1a2|protein_coding|CODING|NM_013701|5|1),3_prime_UTR_variant(MODIFIER||47|c.*47G>T|531|Ugt1a6a|protein_coding|CODING|NM_145079|6|1),3_prime_UTR_variant(MODIFIER||47|c.*47G>T|530|Ugt1a10|protein_coding|CODING|NM_201641|5|1),3_prime_UTR_variant(MODIFIER||47|c.*…
3_prime_UTR_variant	Ugt1a1	protein_coding	NM_201645:c.*114T>C		MODIFIER				rs8258198						chr1	88218538	88218538	T	C	het	3_prime_UTR_variant(MODIFIER||114|c.*114T>C|531|Ugt1a6b|protein_coding|CODING|NM_201410|6|1),3_prime_UTR_variant(MODIFIER||114|c.*114T>C|533|Ugt1a2|protein_coding|CODING|NM_013701|5|1),3_prime_UTR_variant(MODIFIER||114|c.*114T>C|531|Ugt1a6a|protein_coding|CODING|NM_145079|6|1),3_prime_UTR_variant(MODIFIER||114|c.*114T>C|530|Ugt1a10|protein_coding|CODING|NM_201641|5|1),3_prime_UTR_variant(MODIFIER…
intron_variant	Mroh2a	protein_coding	NM_001177364:c.-14-191G>T		MODIFIER				rs48140162						chr1	88227863	88227863	G	T	het	intron_variant(MODIFIER|||c.-14-191G>T|1679|Mroh2a|protein_coding|CODING|NM_001177364|1|1)
intron_variant	Mroh2a	protein_coding	NM_001177364:c.-14-137G>C		MODIFIER				rs47821136						chr1	88227917	88227917	G	C	het	intron_variant(MODIFIER|||c.-14-137G>C|1679|Mroh2a|protein_coding|CODING|NM_001177364|1|1)
intron_variant	Mroh2a	protein_coding	NM_001177364:c.-14-119C>T		MODIFIER				rs30307490						chr1	88227935	88227935	C	T	het	intron_variant(MODIFIER|||c.-14-119C>T|1679|Mroh2a|protein_coding|CODING|NM_001177364|1|1)
intron_variant	Mroh2a	protein_coding	NM_001177364:c.-14-85G>A		MODIFIER				rs47805142						chr1	88227969	88227969	G	A	het	intron_variant(MODIFIER|||c.-14-85G>A|1679|Mroh2a|protein_coding|CODING|NM_001177364|1|1)
missense_variant	Mroh2a	MISSENSE	NM_001177364:p.Glu66Lys/c.196G>A	Gag/Aag	MODERATE				rs49785943						chr1	88228343	88228343	G	A	het	missense_variant(MODERATE|MISSENSE|Gag/Aag|p.Glu66Lys/c.196G>A|1679|Mroh2a|protein_coding|CODING|NM_001177364|3|1)
missense_variant	Mroh2a	MISSENSE	NM_001177364:p.Ala78Glu/c.233C>A	gCg/gAg	MODERATE				rs48164227						chr1	88228380	88228380	C	A	het	missense_variant(MODERATE|MISSENSE|gCg/gAg|p.Ala78Glu/c.233C>A|1679|Mroh2a|protein_coding|CODING|NM_001177364|3|1)
intron_variant	Mroh2a	protein_coding	NM_001177364:c.261+19G>A		MODIFIER				rs47381372						chr1	88228427	88228427	G	A	het	intron_variant(MODIFIER|||c.261+19G>A|1679|Mroh2a|protein_coding|CODING|NM_001177364|3|1)
intron_variant	Mroh2a	protein_coding	NM_001177364:c.261+66C>T		MODIFIER				rs46829270						chr1	88228474	88228474	C	T	het	intron_variant(MODIFIER|||c.261+66C>T|1679|Mroh2a|protein_coding|CODING|NM_001177364|3|1)
intron_variant	Mroh2a	protein_coding	NM_001177364:c.261+170G>A		MODIFIER				rs46418876						chr1	88228578	88228578	G	A	het	intron_variant(MODIFIER|||c.261+170G>A|1679|Mroh2a|protein_coding|CODING|NM_001177364|3|1)
intron_variant	Mroh2a	protein_coding	NM_001177364:c.261+194G>A		MODIFIER				rs49734761						chr1	88228602	88228602	G	A	het	intron_variant(MODIFIER|||c.261+194G>A|1679|Mroh2a|protein_coding|CODING|NM_001177364|3|1)
intron_variant	Mroh2a	protein_coding	NM_001177364:c.262-184T>C		MODIFIER				rs51196419						chr1	88230158	88230158	T	C	het	intron_variant(MODIFIER|||c.262-184T>C|1679|Mroh2a|protein_coding|CODING|NM_001177364|3|1)
intron_variant	Mroh2a	protein_coding	NM_001177364:c.262-88A>C		MODIFIER				rs47278076						chr1	88230254	88230254	A	C	het	intron_variant(MODIFIER|||c.262-88A>C|1679|Mroh2a|protein_coding|CODING|NM_001177364|3|1)
synonymous_variant	Mroh2a	SILENT	NM_001177364:p.Ile96Ile/c.288C>A	atC/atA	LOW				rs46011708						chr1	88230368	88230368	C	A	het	synonymous_variant(LOW|SILENT|atC/atA|p.Ile96Ile/c.288C>A|1679|Mroh2a|protein_coding|CODING|NM_001177364|4|1)
intron_variant	Mroh2a	protein_coding	NM_001177364:c.393+17T>C		MODIFIER				rs45780079						chr1	88230490	88230490	T	C	het	intron_variant(MODIFIER|||c.393+17T>C|1679|Mroh2a|protein_coding|CODING|NM_001177364|4|1)
intron_variant	Mroh2a	protein_coding	NM_001177364:c.393+36G>C		MODIFIER				rs47542255						chr1	88230509	88230509	G	C	het	intron_variant(MODIFIER|||c.393+36G>C|1679|Mroh2a|protein_coding|CODING|NM_001177364|4|1)
intron_variant	Mroh2a	protein_coding	NM_001177364:c.394-50A>G		MODIFIER				rs48988179						chr1	88230576	88230576	A	G	het	intron_variant(MODIFIER|||c.394-50A>G|1679|Mroh2a|protein_coding|CODING|NM_001177364|4|1)
intron_variant	Mroh2a	protein_coding	NM_001177364:c.394-24C>T		MODIFIER				rs30307486						chr1	88230602	88230602	C	T	het	intron_variant(MODIFIER|||c.394-24C>T|1679|Mroh2a|protein_coding|CODING|NM_001177364|4|1)
synonymous_variant	Mroh2a	SILENT	NM_001177364:p.Phe135Phe/c.405T>C	ttT/ttC	LOW				rs49389668						chr1	88230637	88230637	T	C	het	synonymous_variant(LOW|SILENT|ttT/ttC|p.Phe135Phe/c.405T>C|1679|Mroh2a|protein_coding|CODING|NM_001177364|5|1)
missense_variant	Mroh2a	MISSENSE	NM_001177364:p.Ala138Thr/c.412G>A	Gcc/Acc	MODERATE				rs107689057						chr1	88230644	88230644	G	A	het	missense_variant(MODERATE|MISSENSE|Gcc/Acc|p.Ala138Thr/c.412G>A|1679|Mroh2a|protein_coding|CODING|NM_001177364|5|1)
missense_variant	Mroh2a	MISSENSE	NM_001177364:p.Val140Met/c.418G>A	Gtg/Atg	MODERATE				rs46220231						chr1	88230650	88230650	G	A	het	missense_variant(MODERATE|MISSENSE|Gtg/Atg|p.Val140Met/c.418G>A|1679|Mroh2a|protein_coding|CODING|NM_001177364|5|1)
synonymous_variant	Mroh2a	SILENT	NM_001177364:p.Leu145Leu/c.435A>C	ctA/ctC	LOW				rs48110663						chr1	88230667	88230667	A	C	het	synonymous_variant(LOW|SILENT|ctA/ctC|p.Leu145Leu/c.435A>C|1679|Mroh2a|protein_coding|CODING|NM_001177364|5|1)
stop_gained	Mroh2a	NONSENSE	NM_001177364:p.Arg150*/c.448C>T	Cga/Tga	HIGH				rs108619704					Mroh2a:1.00(1);Mroh2a:1.00(1);	chr1	88230680	88230680	C	T	het	stop_gained(HIGH|NONSENSE|Cga/Tga|p.Arg150*/c.448C>T|1679|Mroh2a|protein_coding|CODING|NM_001177364|5|1)
missense_variant	Mroh2a	MISSENSE	NM_001177364:p.Glu172Lys/c.514G>A	Gag/Aag	MODERATE				rs108141835						chr1	88230746	88230746	G	A	het	missense_variant(MODERATE|MISSENSE|Gag/Aag|p.Glu172Lys/c.514G>A|1679|Mroh2a|protein_coding|CODING|NM_001177364|5|1)
intron_variant	Mroh2a	protein_coding	NM_001177364:c.556+91T>C		MODIFIER				rs47313177						chr1	88230879	88230879	T	C	het	intron_variant(MODIFIER|||c.556+91T>C|1679|Mroh2a|protein_coding|CODING|NM_001177364|5|1)
intron_variant	Mroh2a	protein_coding	NM_001177364:c.556+100C>T		MODIFIER				rs108541903						chr1	88230888	88230888	C	T	het	intron_variant(MODIFIER|||c.556+100C>T|1679|Mroh2a|protein_coding|CODING|NM_001177364|5|1)
intron_variant	Mroh2a	protein_coding	NM_001177364:c.556+108T>A		MODIFIER				rs50348246						chr1	88230896	88230896	T	A	het	intron_variant(MODIFIER|||c.556+108T>A|1679|Mroh2a|protein_coding|CODING|NM_001177364|5|1)
intron_variant	Mroh2a	protein_coding	NM_001177364:c.556+128C>G		MODIFIER				rs108046519						chr1	88230916	88230916	C	G	het	intron_variant(MODIFIER|||c.556+128C>G|1679|Mroh2a|protein_coding|CODING|NM_001177364|5|1)
intron_variant	Mroh2a	protein_coding	NM_001177364:c.556+144A>C		MODIFIER				rs49774785						chr1	88230932	88230932	A	C	het	intron_variant(MODIFIER|||c.556+144A>C|1679|Mroh2a|protein_coding|CODING|NM_001177364|5|1)
intron_variant	Mroh2a	protein_coding	NM_001177364:c.557-224T>G		MODIFIER				rs52617336						chr1	88232020	88232020	T	G	het	intron_variant(MODIFIER|||c.557-224T>G|1679|Mroh2a|protein_coding|CODING|NM_001177364|5|1)
intron_variant	Mroh2a	protein_coding	NM_001177364:c.557-203T>A		MODIFIER										chr1	88232041	88232041	T	A	het	intron_variant(MODIFIER|||c.557-203T>A|1679|Mroh2a|protein_coding|CODING|NM_001177364|5|1)
intron_variant	Mroh2a	protein_coding	NM_001177364:c.557-197C>T		MODIFIER				rs52594762						chr1	88232047	88232047	C	T	het	intron_variant(MODIFIER|||c.557-197C>T|1679|Mroh2a|protein_coding|CODING|NM_001177364|5|1)
intron_variant	Mroh2a	protein_coding	NM_001177364:c.557-158A>T		MODIFIER				rs52607119						chr1	88232086	88232086	A	T	het	intron_variant(MODIFIER|||c.557-158A>T|1679|Mroh2a|protein_coding|CODING|NM_001177364|5|1)
intron_variant	Mroh2a	protein_coding	NM_001177364:c.557-74G>A		MODIFIER				rs50073641						chr1	88232170	88232170	G	A	het	intron_variant(MODIFIER|||c.557-74G>A|1679|Mroh2a|protein_coding|CODING|NM_001177364|5|1)
missense_variant	Mroh2a	MISSENSE	NM_001177364:p.Thr202Met/c.605C>T	aCg/aTg	MODERATE										chr1	88232292	88232292	C	T	het	missense_variant(MODERATE|MISSENSE|aCg/aTg|p.Thr202Met/c.605C>T|1679|Mroh2a|protein_coding|CODING|NM_001177364|6|1)
missense_variant	Mroh2a	MISSENSE	NM_001177364:p.Arg213Cys/c.637C>T	Cgc/Tgc	MODERATE				rs49941474						chr1	88232324	88232324	C	T	het	missense_variant(MODERATE|MISSENSE|Cgc/Tgc|p.Arg213Cys/c.637C>T|1679|Mroh2a|protein_coding|CODING|NM_001177364|6|1)
intron_variant	Mroh2a	protein_coding	NM_001177364:c.655+11C>T		MODIFIER				rs47589956						chr1	88232353	88232353	C	T	het	intron_variant(MODIFIER|||c.655+11C>T|1679|Mroh2a|protein_coding|CODING|NM_001177364|6|1)
intron_variant	Mroh2a	protein_coding	NM_001177364:c.655+47T>G		MODIFIER				rs49751518						chr1	88232389	88232389	T	G	het	intron_variant(MODIFIER|||c.655+47T>G|1679|Mroh2a|protein_coding|CODING|NM_001177364|6|1)
intron_variant	Mroh2a	protein_coding	NM_001177364:c.656-178G>T		MODIFIER				rs48643135						chr1	88233139	88233139	G	T	het	intron_variant(MODIFIER|||c.656-178G>T|1679|Mroh2a|protein_coding|CODING|NM_001177364|6|1)
intron_variant	Mroh2a	protein_coding	NM_001177364:c.656-128A>G		MODIFIER				rs51112296						chr1	88233189	88233189	A	G	het	intron_variant(MODIFIER|||c.656-128A>G|1679|Mroh2a|protein_coding|CODING|NM_001177364|6|1)
intron_variant	Mroh2a	protein_coding	NM_001177364:c.656-14C>A		MODIFIER				rs49424981						chr1	88233303	88233303	C	A	het	intron_variant(MODIFIER|||c.656-14C>A|1679|Mroh2a|protein_coding|CODING|NM_001177364|6|1)
missense_variant	Mroh2a	MISSENSE	NM_001177364:p.Val227Met/c.679G>A	Gtg/Atg	MODERATE				rs51945100						chr1	88233340	88233340	G	A	het	missense_variant(MODERATE|MISSENSE|Gtg/Atg|p.Val227Met/c.679G>A|1679|Mroh2a|protein_coding|CODING|NM_001177364|7|1)
synonymous_variant	Mroh2a	SILENT	NM_001177364:p.Phe252Phe/c.756C>T	ttC/ttT	LOW				rs50034482						chr1	88233417	88233417	C	T	het	synonymous_variant(LOW|SILENT|ttC/ttT|p.Phe252Phe/c.756C>T|1679|Mroh2a|protein_coding|CODING|NM_001177364|7|1)
missense_variant	Mroh2a	MISSENSE	NM_001177364:p.Arg256Gln/c.767G>A	cGa/cAa	MODERATE				rs47598429						chr1	88233428	88233428	G	A	het	missense_variant(MODERATE|MISSENSE|cGa/cAa|p.Arg256Gln/c.767G>A|1679|Mroh2a|protein_coding|CODING|NM_001177364|7|1)
synonymous_variant	Mroh2a	SILENT	NM_001177364:p.Phe258Phe/c.774C>T	ttC/ttT	LOW				rs47540255						chr1	88233435	88233435	C	T	het	synonymous_variant(LOW|SILENT|ttC/ttT|p.Phe258Phe/c.774C>T|1679|Mroh2a|protein_coding|CODING|NM_001177364|7|1)
missense_variant	Mroh2a	MISSENSE	NM_001177364:p.Val261Leu/c.781G>T	Gtg/Ttg	MODERATE				rs47038443						chr1	88233442	88233442	G	T	het	missense_variant(MODERATE|MISSENSE|Gtg/Ttg|p.Val261Leu/c.781G>T|1679|Mroh2a|protein_coding|CODING|NM_001177364|7|1)
intron_variant	Mroh2a	protein_coding	NM_001177364:c.807+58T>C		MODIFIER										chr1	88233526	88233526	T	C	het	intron_variant(MODIFIER|||c.807+58T>C|1679|Mroh2a|protein_coding|CODING|NM_001177364|7|1)
intron_variant	Mroh2a	protein_coding	NM_001177364:c.807+72T>C		MODIFIER				rs47942576						chr1	88233540	88233540	T	C	het	intron_variant(MODIFIER|||c.807+72T>C|1679|Mroh2a|protein_coding|CODING|NM_001177364|7|1)
intron_variant	Mroh2a	protein_coding	NM_001177364:c.808-198A>G		MODIFIER				rs46602113						chr1	88233804	88233804	A	G	het	intron_variant(MODIFIER|||c.808-198A>G|1679|Mroh2a|protein_coding|CODING|NM_001177364|7|1)
intron_variant	Mroh2a	protein_coding	NM_001177364:c.808-192G>T		MODIFIER				rs50502108						chr1	88233810	88233810	G	T	het	intron_variant(MODIFIER|||c.808-192G>T|1679|Mroh2a|protein_coding|CODING|NM_001177364|7|1)
intron_variant	Mroh2a	protein_coding	NM_001177364:c.808-185C>T		MODIFIER				rs51842618						chr1	88233817	88233817	C	T	het	intron_variant(MODIFIER|||c.808-185C>T|1679|Mroh2a|protein_coding|CODING|NM_001177364|7|1)
intron_variant	Mroh2a	protein_coding	NM_001177364:c.808-142C>T		MODIFIER				rs51585063						chr1	88233860	88233860	C	T	het	intron_variant(MODIFIER|||c.808-142C>T|1679|Mroh2a|protein_coding|CODING|NM_001177364|7|1)
intron_variant	Mroh2a	protein_coding	NM_001177364:c.808-135T>G		MODIFIER				rs49300752						chr1	88233867	88233867	T	G	het	intron_variant(MODIFIER|||c.808-135T>G|1679|Mroh2a|protein_coding|CODING|NM_001177364|7|1)
intron_variant	Mroh2a	protein_coding	NM_001177364:c.808-65G>A		MODIFIER										chr1	88233937	88233937	G	A	het	intron_variant(MODIFIER|||c.808-65G>A|1679|Mroh2a|protein_coding|CODING|NM_001177364|7|1)
intron_variant	Mroh2a	protein_coding	NM_001177364:c.808-13A>T		MODIFIER										chr1	88233989	88233989	A	T	het	intron_variant(MODIFIER|||c.808-13A>T|1679|Mroh2a|protein_coding|CODING|NM_001177364|7|1)
synonymous_variant	Mroh2a	SILENT	NM_001177364:p.Leu282Leu/c.846G>C	ctG/ctC	LOW				rs47387152						chr1	88234040	88234040	G	C	het	synonymous_variant(LOW|SILENT|ctG/ctC|p.Leu282Leu/c.846G>C|1679|Mroh2a|protein_coding|CODING|NM_001177364|8|1)
splice_region_variant	Mroh2a	protein_coding	NM_001177364:c.923G>A		LOW										chr1	88234120	88234120	G	A	het	splice_region_variant(LOW|||c.923G>A|1679|Mroh2a|protein_coding|CODING|NM_001177364|8|1),intron_variant(MODIFIER|||c.922+4G>A|1679|Mroh2a|protein_coding|CODING|NM_001177364|8|1)
intron_variant	Mroh2a	protein_coding	NM_001177364:c.922+21G>A		MODIFIER										chr1	88234137	88234137	G	A	het	intron_variant(MODIFIER|||c.922+21G>A|1679|Mroh2a|protein_coding|CODING|NM_001177364|8|1)
intron_variant	Mroh2a	protein_coding	NM_001177364:c.922+84G>A		MODIFIER										chr1	88234200	88234200	G	A	het	intron_variant(MODIFIER|||c.922+84G>A|1679|Mroh2a|protein_coding|CODING|NM_001177364|8|1)
intron_variant	Mroh2a	protein_coding	NM_001177364:c.922+127T>C		MODIFIER										chr1	88234243	88234243	T	C	het	intron_variant(MODIFIER|||c.922+127T>C|1679|Mroh2a|protein_coding|CODING|NM_001177364|8|1)
intron_variant	Mroh2a	protein_coding	NM_001177364:c.922+153G>A		MODIFIER				rs47522416						chr1	88234269	88234269	G	A	het	intron_variant(MODIFIER|||c.922+153G>A|1679|Mroh2a|protein_coding|CODING|NM_001177364|8|1)
intron_variant	Mroh2a	protein_coding	NM_001177364:c.922+190C>T		MODIFIER				rs47147533						chr1	88234306	88234306	C	T	het	intron_variant(MODIFIER|||c.922+190C>T|1679|Mroh2a|protein_coding|CODING|NM_001177364|8|1)
intron_variant	Mroh2a	protein_coding	NM_001177364:c.922+196T>C		MODIFIER				rs30306582						chr1	88234312	88234312	T	C	het	intron_variant(MODIFIER|||c.922+196T>C|1679|Mroh2a|protein_coding|CODING|NM_001177364|8|1)
intron_variant	Mroh2a	protein_coding	NM_001177364:c.945-114T>C		MODIFIER				rs47110174						chr1	88234840	88234840	T	C	het	intron_variant(MODIFIER|||c.945-114T>C|1679|Mroh2a|protein_coding|CODING|NM_001177364|9|1)
intron_variant	Mroh2a	protein_coding	NM_001177364:c.945-82G>A		MODIFIER										chr1	88234872	88234872	G	A	het	intron_variant(MODIFIER|||c.945-82G>A|1679|Mroh2a|protein_coding|CODING|NM_001177364|9|1)
intron_variant	Mroh2a	protein_coding	NM_001177364:c.945-18T>C		MODIFIER				rs49249967						chr1	88234936	88234936	T	C	het	intron_variant(MODIFIER|||c.945-18T>C|1679|Mroh2a|protein_coding|CODING|NM_001177364|9|1)
intron_variant	Mroh2a	protein_coding	NM_001177364:c.945-10C>G		MODIFIER										chr1	88234944	88234944	C	G	het	intron_variant(MODIFIER|||c.945-10C>G|1679|Mroh2a|protein_coding|CODING|NM_001177364|9|1)
synonymous_variant	Mroh2a	SILENT	NM_001177364:p.Gln324Gln/c.972G>A	caG/caA	LOW				rs46732827						chr1	88234981	88234981	G	A	het	synonymous_variant(LOW|SILENT|caG/caA|p.Gln324Gln/c.972G>A|1679|Mroh2a|protein_coding|CODING|NM_001177364|10|1)
synonymous_variant	Mroh2a	SILENT	NM_001177364:p.Ser329Ser/c.987G>A	tcG/tcA	LOW										chr1	88234996	88234996	G	A	het	synonymous_variant(LOW|SILENT|tcG/tcA|p.Ser329Ser/c.987G>A|1679|Mroh2a|protein_coding|CODING|NM_001177364|10|1)
synonymous_variant	Mroh2a	SILENT	NM_001177364:p.Pro338Pro/c.1014G>A	ccG/ccA	LOW				rs51100050						chr1	88235023	88235023	G	A	het	synonymous_variant(LOW|SILENT|ccG/ccA|p.Pro338Pro/c.1014G>A|1679|Mroh2a|protein_coding|CODING|NM_001177364|10|1)
synonymous_variant	Mroh2a	SILENT	NM_001177364:p.Leu348Leu/c.1042T>C	Ttg/Ctg	LOW				rs30306580						chr1	88235051	88235051	T	C	het	synonymous_variant(LOW|SILENT|Ttg/Ctg|p.Leu348Leu/c.1042T>C|1679|Mroh2a|protein_coding|CODING|NM_001177364|10|1)
intron_variant	Mroh2a	protein_coding	NM_001177364:c.1053+17G>A		MODIFIER				rs49288088						chr1	88235079	88235079	G	A	het	intron_variant(MODIFIER|||c.1053+17G>A|1679|Mroh2a|protein_coding|CODING|NM_001177364|10|1)
intron_variant	Mroh2a	protein_coding	NM_001177364:c.1053+36G>C		MODIFIER				rs50657360						chr1	88235098	88235098	G	C	het	intron_variant(MODIFIER|||c.1053+36G>C|1679|Mroh2a|protein_coding|CODING|NM_001177364|10|1)
intron_variant	Mroh2a	protein_coding	NM_001177364:c.1053+52G>A		MODIFIER				rs49604714						chr1	88235114	88235114	G	A	het	intron_variant(MODIFIER|||c.1053+52G>A|1679|Mroh2a|protein_coding|CODING|NM_001177364|10|1)
intron_variant	Mroh2a	protein_coding	NM_001177364:c.1054-63C>T		MODIFIER				rs48711666						chr1	88235127	88235127	C	T	het	intron_variant(MODIFIER|||c.1054-63C>T|1679|Mroh2a|protein_coding|CODING|NM_001177364|10|1)
intron_variant	Mroh2a	protein_coding	NM_001177364:c.1054-47T>C		MODIFIER				rs46220804						chr1	88235143	88235143	T	C	het	intron_variant(MODIFIER|||c.1054-47T>C|1679|Mroh2a|protein_coding|CODING|NM_001177364|10|1)
intron_variant	Mroh2a	protein_coding	NM_001177364:c.1054-14G>A		MODIFIER										chr1	88235176	88235176	G	A	het	intron_variant(MODIFIER|||c.1054-14G>A|1679|Mroh2a|protein_coding|CODING|NM_001177364|10|1)
splice_region_variant	Mroh2a	protein_coding	NM_001177364:c.1054C>T		LOW				rs47716307						chr1	88235184	88235184	C	T	het	splice_region_variant(LOW|||c.1054C>T|1679|Mroh2a|protein_coding|CODING|NM_001177364|10|1),intron_variant(MODIFIER|||c.1054-6C>T|1679|Mroh2a|protein_coding|CODING|NM_001177364|10|1)
missense_variant	Mroh2a	MISSENSE	NM_001177364:p.Cys373Tyr/c.1118G>A	tGc/tAc	MODERATE				rs47868953						chr1	88235254	88235254	G	A	het	missense_variant(MODERATE|MISSENSE|tGc/tAc|p.Cys373Tyr/c.1118G>A|1679|Mroh2a|protein_coding|CODING|NM_001177364|11|1)
missense_variant	Mroh2a	MISSENSE	NM_001177364:p.Arg379His/c.1136G>A	cGc/cAc	MODERATE				rs46577219						chr1	88235376	88235376	G	A	het	missense_variant(MODERATE|MISSENSE|cGc/cAc|p.Arg379His/c.1136G>A|1679|Mroh2a|protein_coding|CODING|NM_001177364|12|1)
missense_variant	Mroh2a	MISSENSE	NM_001177364:p.Arg401His/c.1202G>A	cGt/cAt	MODERATE				rs51702482						chr1	88235442	88235442	G	A	het	missense_variant(MODERATE|MISSENSE|cGt/cAt|p.Arg401His/c.1202G>A|1679|Mroh2a|protein_coding|CODING|NM_001177364|12|1)
synonymous_variant	Mroh2a	SILENT	NM_001177364:p.Gly403Gly/c.1209G>T	ggG/ggT	LOW										chr1	88235449	88235449	G	T	het	synonymous_variant(LOW|SILENT|ggG/ggT|p.Gly403Gly/c.1209G>T|1679|Mroh2a|protein_coding|CODING|NM_001177364|12|1)
intron_variant	Mroh2a	protein_coding	NM_001177364:c.1246+143C>T		MODIFIER				rs49858676						chr1	88235629	88235629	C	T	het	intron_variant(MODIFIER|||c.1246+143C>T|1679|Mroh2a|protein_coding|CODING|NM_001177364|12|1)
intron_variant	Mroh2a	protein_coding	NM_001177364:c.1246+184G>T		MODIFIER										chr1	88235670	88235670	G	T	het	intron_variant(MODIFIER|||c.1246+184G>T|1679|Mroh2a|protein_coding|CODING|NM_001177364|12|1)
intron_variant	Mroh2a	protein_coding	NM_001177364:c.1247-240A>T		MODIFIER										chr1	88236415	88236415	A	T	het	intron_variant(MODIFIER|||c.1247-240A>T|1679|Mroh2a|protein_coding|CODING|NM_001177364|12|1)
intron_variant	Mroh2a	protein_coding	NM_001177364:c.1247-134T>C		MODIFIER				rs260009471						chr1	88236521	88236521	T	C	het	intron_variant(MODIFIER|||c.1247-134T>C|1679|Mroh2a|protein_coding|CODING|NM_001177364|12|1)
intron_variant	Mroh2a	protein_coding	NM_001177364:c.1247-93C>G		MODIFIER				rs47201237						chr1	88236562	88236562	C	G	het	intron_variant(MODIFIER|||c.1247-93C>G|1679|Mroh2a|protein_coding|CODING|NM_001177364|12|1)
intron_variant	Mroh2a	protein_coding	NM_001177364:c.1247-74G>A		MODIFIER				rs50064535						chr1	88236581	88236581	G	A	het	intron_variant(MODIFIER|||c.1247-74G>A|1679|Mroh2a|protein_coding|CODING|NM_001177364|12|1)
intron_variant	Mroh2a	protein_coding	NM_001177364:c.1247-46A>G		MODIFIER				rs46262366						chr1	88236609	88236609	A	G	het	intron_variant(MODIFIER|||c.1247-46A>G|1679|Mroh2a|protein_coding|CODING|NM_001177364|12|1)
intron_variant	Mroh2a	protein_coding	NM_001177364:c.1247-24T>C		MODIFIER				rs45690353						chr1	88236631	88236631	T	C	het	intron_variant(MODIFIER|||c.1247-24T>C|1679|Mroh2a|protein_coding|CODING|NM_001177364|12|1)
intron_variant	Mroh2a	protein_coding	NM_001177364:c.1247-16G>T		MODIFIER				rs48299286						chr1	88236639	88236639	G	T	het	intron_variant(MODIFIER|||c.1247-16G>T|1679|Mroh2a|protein_coding|CODING|NM_001177364|12|1)
missense_variant	Mroh2a	MISSENSE	NM_001177364:p.Ile419Met/c.1257T>G	atT/atG	MODERATE				rs47887801						chr1	88236665	88236665	T	G	het	missense_variant(MODERATE|MISSENSE|atT/atG|p.Ile419Met/c.1257T>G|1679|Mroh2a|protein_coding|CODING|NM_001177364|13|1)
synonymous_variant	Mroh2a	SILENT	NM_001177364:p.Arg429Arg/c.1287C>G	cgC/cgG	LOW				rs46995426						chr1	88236695	88236695	C	G	het	synonymous_variant(LOW|SILENT|cgC/cgG|p.Arg429Arg/c.1287C>G|1679|Mroh2a|protein_coding|CODING|NM_001177364|13|1)
intron_variant	Mroh2a	protein_coding	NM_001177364:c.1323+22T>C		MODIFIER				rs45956738						chr1	88236753	88236753	T	C	het	intron_variant(MODIFIER|||c.1323+22T>C|1679|Mroh2a|protein_coding|CODING|NM_001177364|13|1)
intron_variant	Mroh2a	protein_coding	NM_001177364:c.1323+82A>G		MODIFIER				rs50799947						chr1	88236813	88236813	A	G	het	intron_variant(MODIFIER|||c.1323+82A>G|1679|Mroh2a|protein_coding|CODING|NM_001177364|13|1)
intron_variant	Mroh2a	protein_coding	NM_001177364:c.1324-194A>G		MODIFIER				rs45633344						chr1	88237279	88237279	A	G	het	intron_variant(MODIFIER|||c.1324-194A>G|1679|Mroh2a|protein_coding|CODING|NM_001177364|13|1)
intron_variant	Mroh2a	protein_coding	NM_001177364:c.1324-173G>A		MODIFIER				rs49078240						chr1	88237300	88237300	G	A	het	intron_variant(MODIFIER|||c.1324-173G>A|1679|Mroh2a|protein_coding|CODING|NM_001177364|13|1)
intron_variant	Mroh2a	protein_coding	NM_001177364:c.1324-138C>T		MODIFIER				rs108444406						chr1	88237335	88237335	C	T	het	intron_variant(MODIFIER|||c.1324-138C>T|1679|Mroh2a|protein_coding|CODING|NM_001177364|13|1)
intron_variant	Mroh2a	protein_coding	NM_001177364:c.1324-93C>G		MODIFIER				rs49259097						chr1	88237380	88237380	C	G	het	intron_variant(MODIFIER|||c.1324-93C>G|1679|Mroh2a|protein_coding|CODING|NM_001177364|13|1)
intron_variant	Mroh2a	protein_coding	NM_001177364:c.1324-16T>A		MODIFIER				rs48101914						chr1	88237457	88237457	T	A	het	intron_variant(MODIFIER|||c.1324-16T>A|1679|Mroh2a|protein_coding|CODING|NM_001177364|13|1)
stop_gained	Mroh2a	NONSENSE	NM_001177364:p.Arg448*/c.1342C>T	Cga/Tga	HIGH				rs49684833					Mroh2a:1.00(1);Mroh2a:1.00(1);	chr1	88237491	88237491	C	T	het	stop_gained(HIGH|NONSENSE|Cga/Tga|p.Arg448*/c.1342C>T|1679|Mroh2a|protein_coding|CODING|NM_001177364|14|1)
synonymous_variant	Mroh2a	SILENT	NM_001177364:p.Gly464Gly/c.1392C>A	ggC/ggA	LOW				rs45963845						chr1	88237541	88237541	C	A	het	synonymous_variant(LOW|SILENT|ggC/ggA|p.Gly464Gly/c.1392C>A|1679|Mroh2a|protein_coding|CODING|NM_001177364|14|1)
intron_variant	Mroh2a	protein_coding	NM_001177364:c.1444-96C>G		MODIFIER				rs47600260						chr1	88237749	88237749	C	G	het	intron_variant(MODIFIER|||c.1444-96C>G|1679|Mroh2a|protein_coding|CODING|NM_001177364|14|1)
intron_variant	Mroh2a	protein_coding	NM_001177364:c.1444-65G>A		MODIFIER				rs50672514						chr1	88237780	88237780	G	A	het	intron_variant(MODIFIER|||c.1444-65G>A|1679|Mroh2a|protein_coding|CODING|NM_001177364|14|1)
intron_variant	Mroh2a	protein_coding	NM_001177364:c.1444-56A>T		MODIFIER				rs46546338						chr1	88237789	88237789	A	T	het	intron_variant(MODIFIER|||c.1444-56A>T|1679|Mroh2a|protein_coding|CODING|NM_001177364|14|1)
intron_variant	Mroh2a	protein_coding	NM_001177364:c.1444-45T>A		MODIFIER				rs51520385						chr1	88237800	88237800	T	A	het	intron_variant(MODIFIER|||c.1444-45T>A|1679|Mroh2a|protein_coding|CODING|NM_001177364|14|1)
intron_variant	Mroh2a	protein_coding	NM_001177364:c.1444-32C>T		MODIFIER				rs46423284						chr1	88237813	88237813	C	T	het	intron_variant(MODIFIER|||c.1444-32C>T|1679|Mroh2a|protein_coding|CODING|NM_001177364|14|1)
missense_variant	Mroh2a	MISSENSE	NM_001177364:p.Gly515Ser/c.1543G>A	Ggc/Agc	MODERATE				rs51161324						chr1	88237944	88237944	G	A	het	missense_variant(MODERATE|MISSENSE|Ggc/Agc|p.Gly515Ser/c.1543G>A|1679|Mroh2a|protein_coding|CODING|NM_001177364|15|1)
intron_variant	Mroh2a	protein_coding	NM_001177364:c.1554+13C>A		MODIFIER				rs51387513						chr1	88237968	88237968	C	A	het	intron_variant(MODIFIER|||c.1554+13C>A|1679|Mroh2a|protein_coding|CODING|NM_001177364|15|1)
intron_variant	Mroh2a	protein_coding	NM_001177364:c.1554+21C>T		MODIFIER				rs47338225						chr1	88237976	88237976	C	T	het	intron_variant(MODIFIER|||c.1554+21C>T|1679|Mroh2a|protein_coding|CODING|NM_001177364|15|1)
intron_variant	Mroh2a	protein_coding	NM_001177364:c.1554+33C>G		MODIFIER				rs46817305						chr1	88237988	88237988	C	G	het	intron_variant(MODIFIER|||c.1554+33C>G|1679|Mroh2a|protein_coding|CODING|NM_001177364|15|1)
intron_variant	Mroh2a	protein_coding	NM_001177364:c.1554+43T>C		MODIFIER				rs30306576						chr1	88237998	88237998	T	C	het	intron_variant(MODIFIER|||c.1554+43T>C|1679|Mroh2a|protein_coding|CODING|NM_001177364|15|1)
intron_variant	Mroh2a	protein_coding	NM_001177364:c.1555-208T>C		MODIFIER				rs47097747						chr1	88238686	88238686	T	C	het	intron_variant(MODIFIER|||c.1555-208T>C|1679|Mroh2a|protein_coding|CODING|NM_001177364|15|1)
intron_variant	Mroh2a	protein_coding	NM_001177364:c.1555-78G>A		MODIFIER				rs51977061						chr1	88238816	88238816	G	A	het	intron_variant(MODIFIER|||c.1555-78G>A|1679|Mroh2a|protein_coding|CODING|NM_001177364|15|1)
splice_region_variant	Mroh2a	protein_coding	NM_001177364:c.1555T>C		LOW				rs49591749						chr1	88238889	88238889	T	C	het	splice_region_variant(LOW|||c.1555T>C|1679|Mroh2a|protein_coding|CODING|NM_001177364|15|1),intron_variant(MODIFIER|||c.1555-5T>C|1679|Mroh2a|protein_coding|CODING|NM_001177364|15|1)
synonymous_variant	Mroh2a	SILENT	NM_001177364:p.Ala536Ala/c.1608A>G	gcA/gcG	LOW				rs50675978						chr1	88238947	88238947	A	G	het	synonymous_variant(LOW|SILENT|gcA/gcG|p.Ala536Ala/c.1608A>G|1679|Mroh2a|protein_coding|CODING|NM_001177364|16|1)
synonymous_variant	Mroh2a	SILENT	NM_001177364:p.Ala548Ala/c.1644C>T	gcC/gcT	LOW				rs51943203						chr1	88238983	88238983	C	T	het	synonymous_variant(LOW|SILENT|gcC/gcT|p.Ala548Ala/c.1644C>T|1679|Mroh2a|protein_coding|CODING|NM_001177364|16|1)
missense_variant	Mroh2a	MISSENSE	NM_001177364:p.Gly554Val/c.1661G>T	gGc/gTc	MODERATE				rs47327704						chr1	88239000	88239000	G	T	het	missense_variant(MODERATE|MISSENSE|gGc/gTc|p.Gly554Val/c.1661G>T|1679|Mroh2a|protein_coding|CODING|NM_001177364|16|1)
missense_variant	Mroh2a	MISSENSE	NM_001177364:p.Asp556Ala/c.1667A>C	gAc/gCc	MODERATE				rs47431882						chr1	88239006	88239006	A	C	het	missense_variant(MODERATE|MISSENSE|gAc/gCc|p.Asp556Ala/c.1667A>C|1679|Mroh2a|protein_coding|CODING|NM_001177364|16|1)
intron_variant	Mroh2a	protein_coding	NM_001177364:c.1702+126C>T		MODIFIER										chr1	88239167	88239167	C	T	het	intron_variant(MODIFIER|||c.1702+126C>T|1679|Mroh2a|protein_coding|CODING|NM_001177364|16|1)
intron_variant	Mroh2a	protein_coding	NM_001177364:c.1703-166G>A		MODIFIER				rs45975266						chr1	88239953	88239953	G	A	het	intron_variant(MODIFIER|||c.1703-166G>A|1679|Mroh2a|protein_coding|CODING|NM_001177364|16|1)
intron_variant	Mroh2a	protein_coding	NM_001177364:c.1703-125T>A		MODIFIER				rs49196011						chr1	88239994	88239994	T	A	het	intron_variant(MODIFIER|||c.1703-125T>A|1679|Mroh2a|protein_coding|CODING|NM_001177364|16|1)
synonymous_variant	Mroh2a	SILENT	NM_001177364:p.Leu570Leu/c.1708T>C	Ttg/Ctg	LOW				rs51719921						chr1	88240124	88240124	T	C	het	synonymous_variant(LOW|SILENT|Ttg/Ctg|p.Leu570Leu/c.1708T>C|1679|Mroh2a|protein_coding|CODING|NM_001177364|17|1)
missense_variant	Mroh2a	MISSENSE	NM_001177364:p.Ala578Val/c.1733C>T	gCc/gTc	MODERATE				rs48472294						chr1	88240149	88240149	C	T	het	missense_variant(MODERATE|MISSENSE|gCc/gTc|p.Ala578Val/c.1733C>T|1679|Mroh2a|protein_coding|CODING|NM_001177364|17|1)
intron_variant	Mroh2a	protein_coding	NM_001177364:c.1743+66C>T		MODIFIER				rs30306575						chr1	88240225	88240225	C	T	het	intron_variant(MODIFIER|||c.1743+66C>T|1679|Mroh2a|protein_coding|CODING|NM_001177364|17|1)
intron_variant	Mroh2a	protein_coding	NM_001177364:c.1743+183T>G		MODIFIER				rs49533396						chr1	88240342	88240342	T	G	het	intron_variant(MODIFIER|||c.1743+183T>G|1679|Mroh2a|protein_coding|CODING|NM_001177364|17|1)
intron_variant	Mroh2a	protein_coding	NM_001177364:c.1743+228T>C		MODIFIER				rs30306574						chr1	88240387	88240387	T	C	het	intron_variant(MODIFIER|||c.1743+228T>C|1679|Mroh2a|protein_coding|CODING|NM_001177364|17|1)
intron_variant	Mroh2a	protein_coding	NM_001177364:c.1743+251G>A		MODIFIER				rs46041707						chr1	88240410	88240410	G	A	het	intron_variant(MODIFIER|||c.1743+251G>A|1679|Mroh2a|protein_coding|CODING|NM_001177364|17|1)
intron_variant	Mroh2a	protein_coding	NM_001177364:c.1744-172G>A		MODIFIER				rs51030761						chr1	88240507	88240507	G	A	het	intron_variant(MODIFIER|||c.1744-172G>A|1679|Mroh2a|protein_coding|CODING|NM_001177364|17|1)
missense_variant	Mroh2a	MISSENSE	NM_001177364:p.Gly590Arg/c.1768G>A	Gga/Aga	MODERATE				rs46352364						chr1	88240703	88240703	G	A	het	missense_variant(MODERATE|MISSENSE|Gga/Aga|p.Gly590Arg/c.1768G>A|1679|Mroh2a|protein_coding|CODING|NM_001177364|18|1)
missense_variant	Mroh2a	MISSENSE	NM_001177364:p.Gly592Cys/c.1774G>T	Ggc/Tgc	MODERATE										chr1	88240709	88240709	G	T	het	missense_variant(MODERATE|MISSENSE|Ggc/Tgc|p.Gly592Cys/c.1774G>T|1679|Mroh2a|protein_coding|CODING|NM_001177364|18|1)
synonymous_variant	Mroh2a	SILENT	NM_001177364:p.Leu623Leu/c.1867C>T	Cta/Tta	LOW				rs47373236						chr1	88240802	88240802	C	T	het	synonymous_variant(LOW|SILENT|Cta/Tta|p.Leu623Leu/c.1867C>T|1679|Mroh2a|protein_coding|CODING|NM_001177364|18|1)
intron_variant	Mroh2a	protein_coding	NM_001177364:c.1885+19G>A		MODIFIER				rs51509347						chr1	88240839	88240839	G	A	het	intron_variant(MODIFIER|||c.1885+19G>A|1679|Mroh2a|protein_coding|CODING|NM_001177364|18|1)
intron_variant	Mroh2a	protein_coding	NM_001177364:c.1886-102G>A		MODIFIER				rs49834198						chr1	88240969	88240969	G	A	het	intron_variant(MODIFIER|||c.1886-102G>A|1679|Mroh2a|protein_coding|CODING|NM_001177364|18|1)
intron_variant	Mroh2a	protein_coding	NM_001177364:c.1886-78G>C		MODIFIER										chr1	88240993	88240993	G	C	het	intron_variant(MODIFIER|||c.1886-78G>C|1679|Mroh2a|protein_coding|CODING|NM_001177364|18|1)
synonymous_variant	Mroh2a	SILENT	NM_001177364:p.Asn636Asn/c.1908C>T	aaC/aaT	LOW				rs30305673						chr1	88241093	88241093	C	T	het	synonymous_variant(LOW|SILENT|aaC/aaT|p.Asn636Asn/c.1908C>T|1679|Mroh2a|protein_coding|CODING|NM_001177364|19|1)
intron_variant	Mroh2a	protein_coding	NM_001177364:c.1938+37G>A		MODIFIER				rs47087507						chr1	88241160	88241160	G	A	het	intron_variant(MODIFIER|||c.1938+37G>A|1679|Mroh2a|protein_coding|CODING|NM_001177364|19|1)
intron_variant	Mroh2a	protein_coding	NM_001177364:c.1938+74C>T		MODIFIER				rs47127906						chr1	88241197	88241197	C	T	het	intron_variant(MODIFIER|||c.1938+74C>T|1679|Mroh2a|protein_coding|CODING|NM_001177364|19|1)
intron_variant	Mroh2a	protein_coding	NM_001177364:c.1938+110G>A		MODIFIER										chr1	88241233	88241233	G	A	het	intron_variant(MODIFIER|||c.1938+110G>A|1679|Mroh2a|protein_coding|CODING|NM_001177364|19|1)
intron_variant	Mroh2a	protein_coding	NM_001177364:c.1938+122T>C		MODIFIER				rs51712461						chr1	88241245	88241245	T	C	het	intron_variant(MODIFIER|||c.1938+122T>C|1679|Mroh2a|protein_coding|CODING|NM_001177364|19|1)
intron_variant	Mroh2a	protein_coding	NM_001177364:c.1938+167C>A		MODIFIER				rs45656739						chr1	88241290	88241290	C	A	het	intron_variant(MODIFIER|||c.1938+167C>A|1679|Mroh2a|protein_coding|CODING|NM_001177364|19|1)
intron_variant	Mroh2a	protein_coding	NM_001177364:c.1938+202C>A		MODIFIER				rs51368881						chr1	88241325	88241325	C	A	het	intron_variant(MODIFIER|||c.1938+202C>A|1679|Mroh2a|protein_coding|CODING|NM_001177364|19|1)
intron_variant	Mroh2a	protein_coding	NM_001177364:c.1939-208C>T		MODIFIER				rs48661799						chr1	88241335	88241335	C	T	het	intron_variant(MODIFIER|||c.1939-208C>T|1679|Mroh2a|protein_coding|CODING|NM_001177364|19|1)
intron_variant	Mroh2a	protein_coding	NM_001177364:c.1939-183T>C		MODIFIER				rs45995677						chr1	88241360	88241360	T	C	het	intron_variant(MODIFIER|||c.1939-183T>C|1679|Mroh2a|protein_coding|CODING|NM_001177364|19|1)
intron_variant	Mroh2a	protein_coding	NM_001177364:c.1939-170A>G		MODIFIER				rs46136900						chr1	88241373	88241373	A	G	het	intron_variant(MODIFIER|||c.1939-170A>G|1679|Mroh2a|protein_coding|CODING|NM_001177364|19|1)
intron_variant	Mroh2a	protein_coding	NM_001177364:c.1939-158A>T		MODIFIER				rs47083175						chr1	88241385	88241385	A	T	het	intron_variant(MODIFIER|||c.1939-158A>T|1679|Mroh2a|protein_coding|CODING|NM_001177364|19|1)
intron_variant	Mroh2a	protein_coding	NM_001177364:c.1939-152C>G		MODIFIER				rs46448095						chr1	88241391	88241391	C	G	het	intron_variant(MODIFIER|||c.1939-152C>G|1679|Mroh2a|protein_coding|CODING|NM_001177364|19|1)
intron_variant	Mroh2a	protein_coding	NM_001177364:c.1939-57T>G		MODIFIER				rs51133357						chr1	88241486	88241486	T	G	het	intron_variant(MODIFIER|||c.1939-57T>G|1679|Mroh2a|protein_coding|CODING|NM_001177364|19|1)
intron_variant	Mroh2a	protein_coding	NM_001177364:c.1939-33C>T		MODIFIER				rs30305672						chr1	88241510	88241510	C	T	het	intron_variant(MODIFIER|||c.1939-33C>T|1679|Mroh2a|protein_coding|CODING|NM_001177364|19|1)
intron_variant	Mroh2a	protein_coding	NM_001177364:c.1939-18C>T		MODIFIER				rs49301010						chr1	88241525	88241525	C	T	het	intron_variant(MODIFIER|||c.1939-18C>T|1679|Mroh2a|protein_coding|CODING|NM_001177364|19|1)
stop_gained	Mroh2a	NONSENSE	NM_001177364:p.Trp660*/c.1980G>A	tgG/tgA	HIGH				rs46209645					Mroh2a:1.00(1);Mroh2a:1.00(1);	chr1	88241584	88241584	G	A	het	stop_gained(HIGH|NONSENSE|tgG/tgA|p.Trp660*/c.1980G>A|1679|Mroh2a|protein_coding|CODING|NM_001177364|20|1)
synonymous_variant	Mroh2a	SILENT	NM_001177364:p.Leu662Leu/c.1986A>G	ctA/ctG	LOW				rs47901697						chr1	88241590	88241590	A	G	het	synonymous_variant(LOW|SILENT|ctA/ctG|p.Leu662Leu/c.1986A>G|1679|Mroh2a|protein_coding|CODING|NM_001177364|20|1)
missense_variant	Mroh2a	MISSENSE	NM_001177364:p.Ile672Leu/c.2014A>C	Atc/Ctc	MODERATE										chr1	88241618	88241618	A	C	het	missense_variant(MODERATE|MISSENSE|Atc/Ctc|p.Ile672Leu/c.2014A>C|1679|Mroh2a|protein_coding|CODING|NM_001177364|20|1)
intron_variant	Mroh2a	protein_coding	NM_001177364:c.2046+11G>A		MODIFIER				rs49704559						chr1	88241661	88241661	G	A	het	intron_variant(MODIFIER|||c.2046+11G>A|1679|Mroh2a|protein_coding|CODING|NM_001177364|20|1)
intron_variant	Mroh2a	protein_coding	NM_001177364:c.2046+63G>A		MODIFIER										chr1	88241713	88241713	G	A	het	intron_variant(MODIFIER|||c.2046+63G>A|1679|Mroh2a|protein_coding|CODING|NM_001177364|20|1)
intron_variant	Mroh2a	protein_coding	NM_001177364:c.2046+82G>A		MODIFIER				rs50059810						chr1	88241732	88241732	G	A	het	intron_variant(MODIFIER|||c.2046+82G>A|1679|Mroh2a|protein_coding|CODING|NM_001177364|20|1)
intron_variant	Mroh2a	protein_coding	NM_001177364:c.2046+147G>A		MODIFIER				rs51706734						chr1	88241797	88241797	G	A	het	intron_variant(MODIFIER|||c.2046+147G>A|1679|Mroh2a|protein_coding|CODING|NM_001177364|20|1)
intron_variant	Mroh2a	protein_coding	NM_001177364:c.2046+176G>T		MODIFIER				rs47829931						chr1	88241826	88241826	G	T	het	intron_variant(MODIFIER|||c.2046+176G>T|1679|Mroh2a|protein_coding|CODING|NM_001177364|20|1)
intron_variant	Mroh2a	protein_coding	NM_001177364:c.2047-238A>G		MODIFIER				rs50449886						chr1	88242166	88242166	A	G	het	intron_variant(MODIFIER|||c.2047-238A>G|1679|Mroh2a|protein_coding|CODING|NM_001177364|20|1)
intron_variant	Mroh2a	protein_coding	NM_001177364:c.2047-221G>T		MODIFIER				rs30305670						chr1	88242183	88242183	G	T	het	intron_variant(MODIFIER|||c.2047-221G>T|1679|Mroh2a|protein_coding|CODING|NM_001177364|20|1)
intron_variant	Mroh2a	protein_coding	NM_001177364:c.2047-162C>T		MODIFIER				rs49984831						chr1	88242242	88242242	C	T	het	intron_variant(MODIFIER|||c.2047-162C>T|1679|Mroh2a|protein_coding|CODING|NM_001177364|20|1)
intron_variant	Mroh2a	protein_coding	NM_001177364:c.2166+14C>T		MODIFIER				rs48485339						chr1	88242537	88242537	C	T	het	intron_variant(MODIFIER|||c.2166+14C>T|1679|Mroh2a|protein_coding|CODING|NM_001177364|21|1)
intron_variant	Mroh2a	protein_coding	NM_001177364:c.2166+35C>T		MODIFIER				rs51683890						chr1	88242558	88242558	C	T	het	intron_variant(MODIFIER|||c.2166+35C>T|1679|Mroh2a|protein_coding|CODING|NM_001177364|21|1)
intron_variant	Mroh2a	protein_coding	NM_001177364:c.2166+53G>T		MODIFIER				rs51002005						chr1	88242576	88242576	G	T	het	intron_variant(MODIFIER|||c.2166+53G>T|1679|Mroh2a|protein_coding|CODING|NM_001177364|21|1)
intron_variant	Mroh2a	protein_coding	NM_001177364:c.2166+70T>C		MODIFIER				rs49270920						chr1	88242593	88242593	T	C	het	intron_variant(MODIFIER|||c.2166+70T>C|1679|Mroh2a|protein_coding|CODING|NM_001177364|21|1)
intron_variant	Mroh2a	protein_coding	NM_001177364:c.2167-63A>G		MODIFIER				rs30928763						chr1	88242606	88242606	A	G	het	intron_variant(MODIFIER|||c.2167-63A>G|1679|Mroh2a|protein_coding|CODING|NM_001177364|21|1)
synonymous_variant	Mroh2a	SILENT	NM_001177364:p.Leu730Leu/c.2190G>A	ctG/ctA	LOW										chr1	88242692	88242692	G	A	het	synonymous_variant(LOW|SILENT|ctG/ctA|p.Leu730Leu/c.2190G>A|1679|Mroh2a|protein_coding|CODING|NM_001177364|22|1)
synonymous_variant	Mroh2a	SILENT	NM_001177364:p.Ile759Ile/c.2277C>T	atC/atT	LOW				rs50099360						chr1	88242779	88242779	C	T	het	synonymous_variant(LOW|SILENT|atC/atT|p.Ile759Ile/c.2277C>T|1679|Mroh2a|protein_coding|CODING|NM_001177364|22|1)
intron_variant	Mroh2a	protein_coding	NM_001177364:c.2289+16T>G		MODIFIER				rs51073242						chr1	88242807	88242807	T	G	het	intron_variant(MODIFIER|||c.2289+16T>G|1679|Mroh2a|protein_coding|CODING|NM_001177364|22|1)
intron_variant	Mroh2a	protein_coding	NM_001177364:c.2289+85T>G		MODIFIER				rs49368593						chr1	88242876	88242876	T	G	het	intron_variant(MODIFIER|||c.2289+85T>G|1679|Mroh2a|protein_coding|CODING|NM_001177364|22|1)
intron_variant	Mroh2a	protein_coding	NM_001177364:c.2290-218C>A		MODIFIER										chr1	88243713	88243713	C	A	het	intron_variant(MODIFIER|||c.2290-218C>A|1679|Mroh2a|protein_coding|CODING|NM_001177364|22|1)
missense_variant	Mroh2a	MISSENSE	NM_001177364:p.Arg770Gln/c.2309G>A	cGa/cAa	MODERATE										chr1	88243950	88243950	G	A	het	missense_variant(MODERATE|MISSENSE|cGa/cAa|p.Arg770Gln/c.2309G>A|1679|Mroh2a|protein_coding|CODING|NM_001177364|23|1)
synonymous_variant	Mroh2a	SILENT	NM_001177364:p.Tyr787Tyr/c.2361C>T	taC/taT	LOW										chr1	88244002	88244002	C	T	het	synonymous_variant(LOW|SILENT|taC/taT|p.Tyr787Tyr/c.2361C>T|1679|Mroh2a|protein_coding|CODING|NM_001177364|23|1)
synonymous_variant	Mroh2a	SILENT	NM_001177364:p.Gln791Gln/c.2373G>A	caG/caA	LOW				rs45714767						chr1	88244014	88244014	G	A	het	synonymous_variant(LOW|SILENT|caG/caA|p.Gln791Gln/c.2373G>A|1679|Mroh2a|protein_coding|CODING|NM_001177364|23|1)
splice_region_variant	Mroh2a	protein_coding	NM_001177364:c.2442G>A		LOW										chr1	88244083	88244083	G	A	het	splice_region_variant(LOW|||c.2442G>A|1679|Mroh2a|protein_coding|CODING|NM_001177364|23|1),synonymous_variant(LOW|SILENT|caG/caA|p.Gln814Gln/c.2442G>A|1679|Mroh2a|protein_coding|CODING|NM_001177364|23|1)
intron_variant	Mroh2a	protein_coding	NM_001177364:c.2442+35T>C		MODIFIER				rs50772163						chr1	88244118	88244118	T	C	het	intron_variant(MODIFIER|||c.2442+35T>C|1679|Mroh2a|protein_coding|CODING|NM_001177364|23|1)
intron_variant	Mroh2a	protein_coding	NM_001177364:c.2442+63A>G		MODIFIER				rs49969874						chr1	88244146	88244146	A	G	het	intron_variant(MODIFIER|||c.2442+63A>G|1679|Mroh2a|protein_coding|CODING|NM_001177364|23|1)
intron_variant	Mroh2a	protein_coding	NM_001177364:c.2442+74G>A		MODIFIER				rs51906777						chr1	88244157	88244157	G	A	het	intron_variant(MODIFIER|||c.2442+74G>A|1679|Mroh2a|protein_coding|CODING|NM_001177364|23|1)
intron_variant	Mroh2a	protein_coding	NM_001177364:c.2442+81T>C		MODIFIER				rs47082164						chr1	88244164	88244164	T	C	het	intron_variant(MODIFIER|||c.2442+81T>C|1679|Mroh2a|protein_coding|CODING|NM_001177364|23|1)
intron_variant	Mroh2a	protein_coding	NM_001177364:c.2442+119G>T		MODIFIER										chr1	88244202	88244202	G	T	het	intron_variant(MODIFIER|||c.2442+119G>T|1679|Mroh2a|protein_coding|CODING|NM_001177364|23|1)
intron_variant	Mroh2a	protein_coding	NM_001177364:c.2442+172C>A		MODIFIER										chr1	88244255	88244255	C	A	het	intron_variant(MODIFIER|||c.2442+172C>A|1679|Mroh2a|protein_coding|CODING|NM_001177364|23|1)
intron_variant	Mroh2a	protein_coding	NM_001177364:c.2442+197G>A		MODIFIER										chr1	88244280	88244280	G	A	het	intron_variant(MODIFIER|||c.2442+197G>A|1679|Mroh2a|protein_coding|CODING|NM_001177364|23|1)
intron_variant	Mroh2a	protein_coding	NM_001177364:c.2443-136G>A		MODIFIER				rs108127323						chr1	88244808	88244808	G	A	het	intron_variant(MODIFIER|||c.2443-136G>A|1679|Mroh2a|protein_coding|CODING|NM_001177364|23|1)
intron_variant	Mroh2a	protein_coding	NM_001177364:c.2443-100C>T		MODIFIER				rs46985486						chr1	88244844	88244844	C	T	het	intron_variant(MODIFIER|||c.2443-100C>T|1679|Mroh2a|protein_coding|CODING|NM_001177364|23|1)
missense_variant	Mroh2a	MISSENSE	NM_001177364:p.Met823Ile/c.2469G>T	atG/atT	MODERATE										chr1	88244970	88244970	G	T	het	missense_variant(MODERATE|MISSENSE|atG/atT|p.Met823Ile/c.2469G>T|1679|Mroh2a|protein_coding|CODING|NM_001177364|24|1)
missense_variant	Mroh2a	MISSENSE	NM_001177364:p.Ala832Ser/c.2494G>T	Gcc/Tcc	MODERATE				rs49694003						chr1	88244995	88244995	G	T	het	missense_variant(MODERATE|MISSENSE|Gcc/Tcc|p.Ala832Ser/c.2494G>T|1679|Mroh2a|protein_coding|CODING|NM_001177364|24|1)
intron_variant	Mroh2a	protein_coding	NM_001177364:c.2565+60C>T		MODIFIER				rs47667811						chr1	88245126	88245126	C	T	het	intron_variant(MODIFIER|||c.2565+60C>T|1679|Mroh2a|protein_coding|CODING|NM_001177364|24|1)
intron_variant	Mroh2a	protein_coding	NM_001177364:c.2565+79A>G		MODIFIER				rs51651816						chr1	88245145	88245145	A	G	het	intron_variant(MODIFIER|||c.2565+79A>G|1679|Mroh2a|protein_coding|CODING|NM_001177364|24|1)
intron_variant	Mroh2a	protein_coding	NM_001177364:c.2565+121T>C		MODIFIER				rs46408433						chr1	88245187	88245187	T	C	het	intron_variant(MODIFIER|||c.2565+121T>C|1679|Mroh2a|protein_coding|CODING|NM_001177364|24|1)
intron_variant	Mroh2a	protein_coding	NM_001177364:c.2565+174G>A		MODIFIER				rs30304853						chr1	88245240	88245240	G	A	het	intron_variant(MODIFIER|||c.2565+174G>A|1679|Mroh2a|protein_coding|CODING|NM_001177364|24|1)
intron_variant	Mroh2a	protein_coding	NM_001177364:c.2566-245C>T		MODIFIER				rs51968014						chr1	88245743	88245743	C	T	het	intron_variant(MODIFIER|||c.2566-245C>T|1679|Mroh2a|protein_coding|CODING|NM_001177364|24|1)
intron_variant	Mroh2a	protein_coding	NM_001177364:c.2566-214T>A		MODIFIER				rs49983243						chr1	88245774	88245774	T	A	het	intron_variant(MODIFIER|||c.2566-214T>A|1679|Mroh2a|protein_coding|CODING|NM_001177364|24|1)
intron_variant	Mroh2a	protein_coding	NM_001177364:c.2566-117A>G		MODIFIER				rs46194879						chr1	88245871	88245871	A	G	het	intron_variant(MODIFIER|||c.2566-117A>G|1679|Mroh2a|protein_coding|CODING|NM_001177364|24|1)
intron_variant	Mroh2a	protein_coding	NM_001177364:c.2566-110C>T		MODIFIER				rs50582628						chr1	88245878	88245878	C	T	het	intron_variant(MODIFIER|||c.2566-110C>T|1679|Mroh2a|protein_coding|CODING|NM_001177364|24|1)
intron_variant	Mroh2a	protein_coding	NM_001177364:c.2566-39G>A		MODIFIER				rs30304852						chr1	88245949	88245949	G	A	het	intron_variant(MODIFIER|||c.2566-39G>A|1679|Mroh2a|protein_coding|CODING|NM_001177364|24|1)
missense_variant	Mroh2a	MISSENSE	NM_001177364:p.Val856Ala/c.2567T>C	gTg/gCg	MODERATE				rs48134977						chr1	88245989	88245989	T	C	het	missense_variant(MODERATE|MISSENSE|gTg/gCg|p.Val856Ala/c.2567T>C|1679|Mroh2a|protein_coding|CODING|NM_001177364|25|1),splice_region_variant(LOW|||c.2567T>C|1679|Mroh2a|protein_coding|CODING|NM_001177364|25|1)
synonymous_variant	Mroh2a	SILENT	NM_001177364:p.His865His/c.2595C>T	caC/caT	LOW										chr1	88246017	88246017	C	T	het	synonymous_variant(LOW|SILENT|caC/caT|p.His865His/c.2595C>T|1679|Mroh2a|protein_coding|CODING|NM_001177364|25|1)
missense_variant	Mroh2a	MISSENSE	NM_001177364:p.Ala874Pro/c.2620G>C	Gca/Cca	MODERATE										chr1	88246042	88246042	G	C	het	missense_variant(MODERATE|MISSENSE|Gca/Cca|p.Ala874Pro/c.2620G>C|1679|Mroh2a|protein_coding|CODING|NM_001177364|25|1)
splice_region_variant	Mroh2a	protein_coding	NM_001177364:c.2643A>G		LOW				rs50479857						chr1	88246065	88246065	A	G	het	splice_region_variant(LOW|||c.2643A>G|1679|Mroh2a|protein_coding|CODING|NM_001177364|25|1),synonymous_variant(LOW|SILENT|ctA/ctG|p.Leu881Leu/c.2643A>G|1679|Mroh2a|protein_coding|CODING|NM_001177364|25|1)
intron_variant	Mroh2a	protein_coding	NM_001177364:c.2645+65T>C		MODIFIER				rs47336759						chr1	88246132	88246132	T	C	het	intron_variant(MODIFIER|||c.2645+65T>C|1679|Mroh2a|protein_coding|CODING|NM_001177364|25|1)
intron_variant	Mroh2a	protein_coding	NM_001177364:c.2645+89C>A		MODIFIER				rs49267994						chr1	88246156	88246156	C	A	het	intron_variant(MODIFIER|||c.2645+89C>A|1679|Mroh2a|protein_coding|CODING|NM_001177364|25|1)
intron_variant	Mroh2a	protein_coding	NM_001177364:c.2645+163T>G		MODIFIER				rs30304851						chr1	88246230	88246230	T	G	het	intron_variant(MODIFIER|||c.2645+163T>G|1679|Mroh2a|protein_coding|CODING|NM_001177364|25|1)
intron_variant	Mroh2a	protein_coding	NM_001177364:c.2646-231C>A		MODIFIER				rs46628706						chr1	88246905	88246905	C	A	het	intron_variant(MODIFIER|||c.2646-231C>A|1679|Mroh2a|protein_coding|CODING|NM_001177364|25|1)
intron_variant	Mroh2a	protein_coding	NM_001177364:c.2646-199A>G		MODIFIER				rs50533904						chr1	88246937	88246937	A	G	het	intron_variant(MODIFIER|||c.2646-199A>G|1679|Mroh2a|protein_coding|CODING|NM_001177364|25|1)
intron_variant	Mroh2a	protein_coding	NM_001177364:c.2646-159A>C		MODIFIER				rs51660884						chr1	88246977	88246977	A	C	het	intron_variant(MODIFIER|||c.2646-159A>C|1679|Mroh2a|protein_coding|CODING|NM_001177364|25|1)
intron_variant	Mroh2a	protein_coding	NM_001177364:c.2646-136G>A		MODIFIER				rs48788585						chr1	88247000	88247000	G	A	het	intron_variant(MODIFIER|||c.2646-136G>A|1679|Mroh2a|protein_coding|CODING|NM_001177364|25|1)
intron_variant	Mroh2a	protein_coding	NM_001177364:c.2646-108T>C		MODIFIER				rs47779264						chr1	88247028	88247028	T	C	het	intron_variant(MODIFIER|||c.2646-108T>C|1679|Mroh2a|protein_coding|CODING|NM_001177364|25|1)
intron_variant	Mroh2a	protein_coding	NM_001177364:c.2646-70C>T		MODIFIER				rs108497371						chr1	88247066	88247066	C	T	het	intron_variant(MODIFIER|||c.2646-70C>T|1679|Mroh2a|protein_coding|CODING|NM_001177364|25|1)
intron_variant	Mroh2a	protein_coding	NM_001177364:c.2646-13T>C		MODIFIER				rs45887350						chr1	88247123	88247123	T	C	het	intron_variant(MODIFIER|||c.2646-13T>C|1679|Mroh2a|protein_coding|CODING|NM_001177364|25|1)
missense_variant	Mroh2a	MISSENSE	NM_001177364:p.Met884Leu/c.2650A>C	Atg/Ctg	MODERATE				rs30304848						chr1	88247140	88247140	A	C	het	missense_variant(MODERATE|MISSENSE|Atg/Ctg|p.Met884Leu/c.2650A>C|1679|Mroh2a|protein_coding|CODING|NM_001177364|26|1)
synonymous_variant	Mroh2a	SILENT	NM_001177364:p.Thr894Thr/c.2682A>G	acA/acG	LOW				rs108928087						chr1	88247172	88247172	A	G	het	synonymous_variant(LOW|SILENT|acA/acG|p.Thr894Thr/c.2682A>G|1679|Mroh2a|protein_coding|CODING|NM_001177364|26|1)
intron_variant	Mroh2a	protein_coding	NM_001177364:c.2754+118A>G		MODIFIER				rs49275112						chr1	88247362	88247362	A	G	het	intron_variant(MODIFIER|||c.2754+118A>G|1679|Mroh2a|protein_coding|CODING|NM_001177364|26|1)
intron_variant	Mroh2a	protein_coding	NM_001177364:c.2754+202A>G		MODIFIER				rs46362046						chr1	88247446	88247446	A	G	het	intron_variant(MODIFIER|||c.2754+202A>G|1679|Mroh2a|protein_coding|CODING|NM_001177364|26|1)
intron_variant	Mroh2a	protein_coding	NM_001177364:c.2755-209A>G		MODIFIER				rs49015057						chr1	88247539	88247539	A	G	het	intron_variant(MODIFIER|||c.2755-209A>G|1679|Mroh2a|protein_coding|CODING|NM_001177364|26|1)
intron_variant	Mroh2a	protein_coding	NM_001177364:c.2755-65A>G		MODIFIER				rs46917902						chr1	88247683	88247683	A	G	het	intron_variant(MODIFIER|||c.2755-65A>G|1679|Mroh2a|protein_coding|CODING|NM_001177364|26|1)
intron_variant	Mroh2a	protein_coding	NM_001177364:c.2755-45C>A		MODIFIER				rs108027202						chr1	88247703	88247703	C	A	het	intron_variant(MODIFIER|||c.2755-45C>A|1679|Mroh2a|protein_coding|CODING|NM_001177364|26|1)
missense_variant	Mroh2a	MISSENSE	NM_001177364:p.Thr924Ala/c.2770A>G	Acc/Gcc	MODERATE				rs51677514						chr1	88247763	88247763	A	G	het	missense_variant(MODERATE|MISSENSE|Acc/Gcc|p.Thr924Ala/c.2770A>G|1679|Mroh2a|protein_coding|CODING|NM_001177364|27|1)
intron_variant	Mroh2a	protein_coding	NM_001177364:c.2850+9T>C		MODIFIER				rs30304847						chr1	88247852	88247852	T	C	het	intron_variant(MODIFIER|||c.2850+9T>C|1679|Mroh2a|protein_coding|CODING|NM_001177364|27|1)
intron_variant	Mroh2a	protein_coding	NM_001177364:c.2850+57G>A		MODIFIER				rs48395532						chr1	88247900	88247900	G	A	het	intron_variant(MODIFIER|||c.2850+57G>A|1679|Mroh2a|protein_coding|CODING|NM_001177364|27|1)
intron_variant	Mroh2a	protein_coding	NM_001177364:c.2850+112A>T		MODIFIER				rs47890389						chr1	88247955	88247955	A	T	het	intron_variant(MODIFIER|||c.2850+112A>T|1679|Mroh2a|protein_coding|CODING|NM_001177364|27|1)
intron_variant	Mroh2a	protein_coding	NM_001177364:c.2850+186A>G		MODIFIER				rs47122436						chr1	88248029	88248029	A	G	het	intron_variant(MODIFIER|||c.2850+186A>G|1679|Mroh2a|protein_coding|CODING|NM_001177364|27|1)
intron_variant	Mroh2a	protein_coding	NM_001177364:c.2850+238G>A		MODIFIER				rs51558536						chr1	88248081	88248081	G	A	het	intron_variant(MODIFIER|||c.2850+238G>A|1679|Mroh2a|protein_coding|CODING|NM_001177364|27|1)
intron_variant	Mroh2a	protein_coding	NM_001177364:c.2851-112G>A		MODIFIER				rs50191844						chr1	88248440	88248440	G	A	het	intron_variant(MODIFIER|||c.2851-112G>A|1679|Mroh2a|protein_coding|CODING|NM_001177364|27|1)
intron_variant	Mroh2a	protein_coding	NM_001177364:c.2851-58G>A		MODIFIER				rs51486861						chr1	88248494	88248494	G	A	het	intron_variant(MODIFIER|||c.2851-58G>A|1679|Mroh2a|protein_coding|CODING|NM_001177364|27|1)
intron_variant	Mroh2a	protein_coding	NM_001177364:c.2851-22G>A		MODIFIER										chr1	88248530	88248530	G	A	het	intron_variant(MODIFIER|||c.2851-22G>A|1679|Mroh2a|protein_coding|CODING|NM_001177364|27|1)
missense_variant	Mroh2a	MISSENSE	NM_001177364:p.Leu952Met/c.2854C>A	Ctg/Atg	MODERATE										chr1	88248555	88248555	C	A	het	missense_variant(MODERATE|MISSENSE|Ctg/Atg|p.Leu952Met/c.2854C>A|1679|Mroh2a|protein_coding|CODING|NM_001177364|28|1)
missense_variant	Mroh2a	MISSENSE	NM_001177364:p.Met968Ile/c.2904G>T	atG/atT	MODERATE				rs46529405						chr1	88248605	88248605	G	T	het	missense_variant(MODERATE|MISSENSE|atG/atT|p.Met968Ile/c.2904G>T|1679|Mroh2a|protein_coding|CODING|NM_001177364|28|1)
synonymous_variant	Mroh2a	SILENT	NM_001177364:p.His971His/c.2913T>C	caT/caC	LOW				rs50202562						chr1	88248614	88248614	T	C	het	synonymous_variant(LOW|SILENT|caT/caC|p.His971His/c.2913T>C|1679|Mroh2a|protein_coding|CODING|NM_001177364|28|1)
missense_variant	Mroh2a	MISSENSE	NM_001177364:p.Leu974Phe/c.2920C>T	Ctc/Ttc	MODERATE				rs50937237						chr1	88248621	88248621	C	T	het	missense_variant(MODERATE|MISSENSE|Ctc/Ttc|p.Leu974Phe/c.2920C>T|1679|Mroh2a|protein_coding|CODING|NM_001177364|28|1)
intron_variant	Mroh2a	protein_coding	NM_001177364:c.2955+128G>A		MODIFIER										chr1	88248784	88248784	G	A	het	intron_variant(MODIFIER|||c.2955+128G>A|1679|Mroh2a|protein_coding|CODING|NM_001177364|28|1)
intron_variant	Mroh2a	protein_coding	NM_001177364:c.2955+142C>T		MODIFIER				rs50846712						chr1	88248798	88248798	C	T	het	intron_variant(MODIFIER|||c.2955+142C>T|1679|Mroh2a|protein_coding|CODING|NM_001177364|28|1)
intron_variant	Mroh2a	protein_coding	NM_001177364:c.2955+160T>A		MODIFIER				rs49835252						chr1	88248816	88248816	T	A	het	intron_variant(MODIFIER|||c.2955+160T>A|1679|Mroh2a|protein_coding|CODING|NM_001177364|28|1)
intron_variant	Mroh2a	protein_coding	NM_001177364:c.2955+174G>T		MODIFIER				rs46721425						chr1	88248830	88248830	G	T	het	intron_variant(MODIFIER|||c.2955+174G>T|1679|Mroh2a|protein_coding|CODING|NM_001177364|28|1)
intron_variant	Mroh2a	protein_coding	NM_001177364:c.2955+188G>A		MODIFIER				rs49491131						chr1	88248844	88248844	G	A	het	intron_variant(MODIFIER|||c.2955+188G>A|1679|Mroh2a|protein_coding|CODING|NM_001177364|28|1)
intron_variant	Mroh2a	protein_coding	NM_001177364:c.2956-246T>C		MODIFIER				rs49268205						chr1	88249457	88249457	T	C	het	intron_variant(MODIFIER|||c.2956-246T>C|1679|Mroh2a|protein_coding|CODING|NM_001177364|28|1)
intron_variant	Mroh2a	protein_coding	NM_001177364:c.2956-146T>A		MODIFIER				rs48851291						chr1	88249557	88249557	T	A	het	intron_variant(MODIFIER|||c.2956-146T>A|1679|Mroh2a|protein_coding|CODING|NM_001177364|28|1)
intron_variant	Mroh2a	protein_coding	NM_001177364:c.2956-135A>G		MODIFIER				rs49928501						chr1	88249568	88249568	A	G	het	intron_variant(MODIFIER|||c.2956-135A>G|1679|Mroh2a|protein_coding|CODING|NM_001177364|28|1)
intron_variant	Mroh2a	protein_coding	NM_001177364:c.2956-105C>T		MODIFIER				rs46902818						chr1	88249598	88249598	C	T	het	intron_variant(MODIFIER|||c.2956-105C>T|1679|Mroh2a|protein_coding|CODING|NM_001177364|28|1)
intron_variant	Mroh2a	protein_coding	NM_001177364:c.2956-17C>T		MODIFIER				rs244113765						chr1	88249686	88249686	C	T	het	intron_variant(MODIFIER|||c.2956-17C>T|1679|Mroh2a|protein_coding|CODING|NM_001177364|28|1)
splice_region_variant	Mroh2a	protein_coding	NM_001177364:c.2956T>C		LOW				rs49354716						chr1	88249700	88249700	T	C	het	splice_region_variant(LOW|||c.2956T>C|1679|Mroh2a|protein_coding|CODING|NM_001177364|28|1),intron_variant(MODIFIER|||c.2956-3T>C|1679|Mroh2a|protein_coding|CODING|NM_001177364|28|1)
synonymous_variant	Mroh2a	SILENT	NM_001177364:p.Leu999Leu/c.2997C>T	ctC/ctT	LOW				rs46845106						chr1	88249744	88249744	C	T	het	synonymous_variant(LOW|SILENT|ctC/ctT|p.Leu999Leu/c.2997C>T|1679|Mroh2a|protein_coding|CODING|NM_001177364|29|1)
splice_region_variant	Mroh2a	protein_coding	NM_001177364:c.3080G>A		LOW				rs47269647						chr1	88249832	88249832	G	A	het	splice_region_variant(LOW|||c.3080G>A|1679|Mroh2a|protein_coding|CODING|NM_001177364|29|1),intron_variant(MODIFIER|||c.3079+6G>A|1679|Mroh2a|protein_coding|CODING|NM_001177364|29|1)
intron_variant	Mroh2a	protein_coding	NM_001177364:c.3079+35A>G		MODIFIER				rs50960505						chr1	88249861	88249861	A	G	het	intron_variant(MODIFIER|||c.3079+35A>G|1679|Mroh2a|protein_coding|CODING|NM_001177364|29|1)
intron_variant	Mroh2a	protein_coding	NM_001177364:c.3079+43A>C		MODIFIER				rs48854013						chr1	88249869	88249869	A	C	het	intron_variant(MODIFIER|||c.3079+43A>C|1679|Mroh2a|protein_coding|CODING|NM_001177364|29|1)
intron_variant	Mroh2a	protein_coding	NM_001177364:c.3079+144C>T		MODIFIER				rs48055553						chr1	88249970	88249970	C	T	het	intron_variant(MODIFIER|||c.3079+144C>T|1679|Mroh2a|protein_coding|CODING|NM_001177364|29|1)
intron_variant	Mroh2a	protein_coding	NM_001177364:c.3079+164A>C		MODIFIER				rs49791151						chr1	88249990	88249990	A	C	het	intron_variant(MODIFIER|||c.3079+164A>C|1679|Mroh2a|protein_coding|CODING|NM_001177364|29|1)
intron_variant	Mroh2a	protein_coding	NM_001177364:c.3079+219T>C		MODIFIER										chr1	88250045	88250045	T	C	het	intron_variant(MODIFIER|||c.3079+219T>C|1679|Mroh2a|protein_coding|CODING|NM_001177364|29|1)
intron_variant	Mroh2a	protein_coding	NM_001177364:c.3080-164T>C		MODIFIER				rs30303912						chr1	88250101	88250101	T	C	het	intron_variant(MODIFIER|||c.3080-164T>C|1679|Mroh2a|protein_coding|CODING|NM_001177364|29|1)
intron_variant	Mroh2a	protein_coding	NM_001177364:c.3080-146A>G		MODIFIER				rs47889459						chr1	88250119	88250119	A	G	het	intron_variant(MODIFIER|||c.3080-146A>G|1679|Mroh2a|protein_coding|CODING|NM_001177364|29|1)
splice_region_variant	Mroh2a	protein_coding	NM_001177364:c.3081A>G		LOW				rs46922901						chr1	88250266	88250266	A	G	het	splice_region_variant(LOW|||c.3081A>G|1679|Mroh2a|protein_coding|CODING|NM_001177364|30|1),synonymous_variant(LOW|SILENT|gtA/gtG|p.Val1027Val/c.3081A>G|1679|Mroh2a|protein_coding|CODING|NM_001177364|30|1)
missense_variant	Mroh2a	MISSENSE	NM_001177364:p.Asp1053Asn/c.3157G>A	Gac/Aac	MODERATE				rs46670044						chr1	88250342	88250342	G	A	het	missense_variant(MODERATE|MISSENSE|Gac/Aac|p.Asp1053Asn/c.3157G>A|1679|Mroh2a|protein_coding|CODING|NM_001177364|30|1)
intron_variant	Mroh2a	protein_coding	NM_001177364:c.3198+10G>A		MODIFIER				rs49466835						chr1	88250393	88250393	G	A	het	intron_variant(MODIFIER|||c.3198+10G>A|1679|Mroh2a|protein_coding|CODING|NM_001177364|30|1)
intron_variant	Mroh2a	protein_coding	NM_001177364:c.3198+42C>T		MODIFIER				rs49769505						chr1	88250425	88250425	C	T	het	intron_variant(MODIFIER|||c.3198+42C>T|1679|Mroh2a|protein_coding|CODING|NM_001177364|30|1)
intron_variant	Mroh2a	protein_coding	NM_001177364:c.3198+53T>C		MODIFIER				rs47847431						chr1	88250436	88250436	T	C	het	intron_variant(MODIFIER|||c.3198+53T>C|1679|Mroh2a|protein_coding|CODING|NM_001177364|30|1)
intron_variant	Mroh2a	protein_coding	NM_001177364:c.3198+109C>T		MODIFIER				rs46623910						chr1	88250492	88250492	C	T	het	intron_variant(MODIFIER|||c.3198+109C>T|1679|Mroh2a|protein_coding|CODING|NM_001177364|30|1)
intron_variant	Mroh2a	protein_coding	NM_001177364:c.3198+174G>C		MODIFIER				rs48249960						chr1	88250557	88250557	G	C	het	intron_variant(MODIFIER|||c.3198+174G>C|1679|Mroh2a|protein_coding|CODING|NM_001177364|30|1)
intron_variant	Mroh2a	protein_coding	NM_001177364:c.3198+224C>A		MODIFIER				rs48866068						chr1	88250607	88250607	C	A	het	intron_variant(MODIFIER|||c.3198+224C>A|1679|Mroh2a|protein_coding|CODING|NM_001177364|30|1)
intron_variant	Mroh2a	protein_coding	NM_001177364:c.3198+233T>C		MODIFIER				rs30303911						chr1	88250616	88250616	T	C	het	intron_variant(MODIFIER|||c.3198+233T>C|1679|Mroh2a|protein_coding|CODING|NM_001177364|30|1)
intron_variant	Mroh2a	protein_coding	NM_001177364:c.3199-177C>T		MODIFIER				rs51643475						chr1	88251068	88251068	C	T	het	intron_variant(MODIFIER|||c.3199-177C>T|1679|Mroh2a|protein_coding|CODING|NM_001177364|30|1)
intron_variant	Mroh2a	protein_coding	NM_001177364:c.3199-72G>A		MODIFIER				rs230403595						chr1	88251173	88251173	G	A	het	intron_variant(MODIFIER|||c.3199-72G>A|1679|Mroh2a|protein_coding|CODING|NM_001177364|30|1)
intron_variant	Mroh2a	protein_coding	NM_001177364:c.3199-58C>G		MODIFIER				rs51127165						chr1	88251187	88251187	C	G	het	intron_variant(MODIFIER|||c.3199-58C>G|1679|Mroh2a|protein_coding|CODING|NM_001177364|30|1)
intron_variant	Mroh2a	protein_coding	NM_001177364:c.3199-50A>G		MODIFIER				rs47026838						chr1	88251195	88251195	A	G	het	intron_variant(MODIFIER|||c.3199-50A>G|1679|Mroh2a|protein_coding|CODING|NM_001177364|30|1)
intron_variant	Mroh2a	protein_coding	NM_001177364:c.3199-16T>C		MODIFIER				rs48741853						chr1	88251229	88251229	T	C	het	intron_variant(MODIFIER|||c.3199-16T>C|1679|Mroh2a|protein_coding|CODING|NM_001177364|30|1)
missense_variant	Mroh2a	MISSENSE	NM_001177364:p.Cys1074Phe/c.3221G>T	tGc/tTc	MODERATE				rs50826619						chr1	88251267	88251267	G	T	het	missense_variant(MODERATE|MISSENSE|tGc/tTc|p.Cys1074Phe/c.3221G>T|1679|Mroh2a|protein_coding|CODING|NM_001177364|31|1)
synonymous_variant	Mroh2a	SILENT	NM_001177364:p.Ile1081Ile/c.3243C>T	atC/atT	LOW										chr1	88251289	88251289	C	T	het	synonymous_variant(LOW|SILENT|atC/atT|p.Ile1081Ile/c.3243C>T|1679|Mroh2a|protein_coding|CODING|NM_001177364|31|1)
synonymous_variant	Mroh2a	SILENT	NM_001177364:p.Val1100Val/c.3300C>T	gtC/gtT	LOW				rs50151850						chr1	88251346	88251346	C	T	het	synonymous_variant(LOW|SILENT|gtC/gtT|p.Val1100Val/c.3300C>T|1679|Mroh2a|protein_coding|CODING|NM_001177364|31|1)
missense_variant	Mroh2a	MISSENSE	NM_001177364:p.Leu1107Phe/c.3319C>T	Ctc/Ttc	MODERATE										chr1	88251365	88251365	C	T	het	missense_variant(MODERATE|MISSENSE|Ctc/Ttc|p.Leu1107Phe/c.3319C>T|1679|Mroh2a|protein_coding|CODING|NM_001177364|31|1)
missense_variant	Mroh2a	MISSENSE	NM_001177364:p.Arg1110Trp/c.3328C>T	Cgg/Tgg	MODERATE										chr1	88251374	88251374	C	T	het	missense_variant(MODERATE|MISSENSE|Cgg/Tgg|p.Arg1110Trp/c.3328C>T|1679|Mroh2a|protein_coding|CODING|NM_001177364|31|1)
missense_variant	Mroh2a	MISSENSE	NM_001177364:p.Glu1113Asp/c.3339G>T	gaG/gaT	MODERATE				rs48746447						chr1	88251385	88251385	G	T	het	missense_variant(MODERATE|MISSENSE|gaG/gaT|p.Glu1113Asp/c.3339G>T|1679|Mroh2a|protein_coding|CODING|NM_001177364|31|1)
intron_variant	Mroh2a	protein_coding	NM_001177364:c.3351+62C>A		MODIFIER				rs49402694						chr1	88251459	88251459	C	A	het	intron_variant(MODIFIER|||c.3351+62C>A|1679|Mroh2a|protein_coding|CODING|NM_001177364|31|1)
intron_variant	Mroh2a	protein_coding	NM_001177364:c.3351+75T>C		MODIFIER				rs30303909						chr1	88251472	88251472	T	C	het	intron_variant(MODIFIER|||c.3351+75T>C|1679|Mroh2a|protein_coding|CODING|NM_001177364|31|1)
intron_variant	Mroh2a	protein_coding	NM_001177364:c.3351+82C>T		MODIFIER				rs48272521						chr1	88251479	88251479	C	T	het	intron_variant(MODIFIER|||c.3351+82C>T|1679|Mroh2a|protein_coding|CODING|NM_001177364|31|1)
intron_variant	Mroh2a	protein_coding	NM_001177364:c.3351+93A>G		MODIFIER										chr1	88251490	88251490	A	G	het	intron_variant(MODIFIER|||c.3351+93A>G|1679|Mroh2a|protein_coding|CODING|NM_001177364|31|1)
intron_variant	Mroh2a	protein_coding	NM_001177364:c.3351+164C>T		MODIFIER				rs30303908						chr1	88251561	88251561	C	T	het	intron_variant(MODIFIER|||c.3351+164C>T|1679|Mroh2a|protein_coding|CODING|NM_001177364|31|1)
intron_variant	Mroh2a	protein_coding	NM_001177364:c.3351+187T>C		MODIFIER				rs51732114						chr1	88251584	88251584	T	C	hom	intron_variant(MODIFIER|||c.3351+187T>C|1679|Mroh2a|protein_coding|CODING|NM_001177364|31|1)
intron_variant	Mroh2a	protein_coding	NM_001177364:c.3351+242T>C		MODIFIER				rs46016372						chr1	88251639	88251639	T	C	het	intron_variant(MODIFIER|||c.3351+242T>C|1679|Mroh2a|protein_coding|CODING|NM_001177364|31|1)
intron_variant	Mroh2a	protein_coding	NM_001177364:c.3352-237G>A		MODIFIER				rs48045859						chr1	88252099	88252099	G	A	het	intron_variant(MODIFIER|||c.3352-237G>A|1679|Mroh2a|protein_coding|CODING|NM_001177364|31|1)
intron_variant	Mroh2a	protein_coding	NM_001177364:c.3352-190C>T		MODIFIER				rs47629892						chr1	88252146	88252146	C	T	het	intron_variant(MODIFIER|||c.3352-190C>T|1679|Mroh2a|protein_coding|CODING|NM_001177364|31|1)
intron_variant	Mroh2a	protein_coding	NM_001177364:c.3352-165C>T		MODIFIER				rs46670503						chr1	88252171	88252171	C	T	het	intron_variant(MODIFIER|||c.3352-165C>T|1679|Mroh2a|protein_coding|CODING|NM_001177364|31|1)
intron_variant	Mroh2a	protein_coding	NM_001177364:c.3352-77A>G		MODIFIER				rs51172860						chr1	88252259	88252259	A	G	het	intron_variant(MODIFIER|||c.3352-77A>G|1679|Mroh2a|protein_coding|CODING|NM_001177364|31|1)
intron_variant	Mroh2a	protein_coding	NM_001177364:c.3352-23A>G		MODIFIER				rs49686764						chr1	88252313	88252313	A	G	het	intron_variant(MODIFIER|||c.3352-23A>G|1679|Mroh2a|protein_coding|CODING|NM_001177364|31|1)
synonymous_variant	Mroh2a	SILENT	NM_001177364:p.Asp1133Asp/c.3399T>C	gaT/gaC	LOW				rs48997232						chr1	88252383	88252383	T	C	het	synonymous_variant(LOW|SILENT|gaT/gaC|p.Asp1133Asp/c.3399T>C|1679|Mroh2a|protein_coding|CODING|NM_001177364|32|1)
synonymous_variant	Mroh2a	SILENT	NM_001177364:p.Arg1139Arg/c.3417A>G	cgA/cgG	LOW										chr1	88252401	88252401	A	G	het	synonymous_variant(LOW|SILENT|cgA/cgG|p.Arg1139Arg/c.3417A>G|1679|Mroh2a|protein_coding|CODING|NM_001177364|32|1)
synonymous_variant	Mroh2a	SILENT	NM_001177364:p.Thr1158Thr/c.3474A>G	acA/acG	LOW				rs50204196						chr1	88252458	88252458	A	G	het	synonymous_variant(LOW|SILENT|acA/acG|p.Thr1158Thr/c.3474A>G|1679|Mroh2a|protein_coding|CODING|NM_001177364|32|1)
synonymous_variant	Mroh2a	SILENT	NM_001177364:p.Leu1165Leu/c.3493C>T	Ctg/Ttg	LOW				rs51522420						chr1	88252477	88252477	C	T	het	synonymous_variant(LOW|SILENT|Ctg/Ttg|p.Leu1165Leu/c.3493C>T|1679|Mroh2a|protein_coding|CODING|NM_001177364|32|1)
intron_variant	Mroh2a	protein_coding	NM_001177364:c.3506+179C>T		MODIFIER				rs46710367						chr1	88252669	88252669	C	T	het	intron_variant(MODIFIER|||c.3506+179C>T|1679|Mroh2a|protein_coding|CODING|NM_001177364|32|1)
intron_variant	Mroh2a	protein_coding	NM_001177364:c.3507-182C>T		MODIFIER										chr1	88254676	88254676	C	T	het	intron_variant(MODIFIER|||c.3507-182C>T|1679|Mroh2a|protein_coding|CODING|NM_001177364|32|1)
intron_variant	Mroh2a	protein_coding	NM_001177364:c.3507-119C>T		MODIFIER				rs108215745						chr1	88254739	88254739	C	T	het	intron_variant(MODIFIER|||c.3507-119C>T|1679|Mroh2a|protein_coding|CODING|NM_001177364|32|1)
intron_variant	Mroh2a	protein_coding	NM_001177364:c.3507-72G>A		MODIFIER										chr1	88254786	88254786	G	A	het	intron_variant(MODIFIER|||c.3507-72G>A|1679|Mroh2a|protein_coding|CODING|NM_001177364|32|1)
intron_variant	Mroh2a	protein_coding	NM_001177364:c.3507-46A>G		MODIFIER				rs51642105						chr1	88254812	88254812	A	G	het	intron_variant(MODIFIER|||c.3507-46A>G|1679|Mroh2a|protein_coding|CODING|NM_001177364|32|1)
intron_variant	Mroh2a	protein_coding	NM_001177364:c.3507-24C>T		MODIFIER				rs48395395						chr1	88254834	88254834	C	T	het	intron_variant(MODIFIER|||c.3507-24C>T|1679|Mroh2a|protein_coding|CODING|NM_001177364|32|1)
intron_variant	Mroh2a	protein_coding	NM_001177364:c.3507-13T>C		MODIFIER										chr1	88254845	88254845	T	C	het	intron_variant(MODIFIER|||c.3507-13T>C|1679|Mroh2a|protein_coding|CODING|NM_001177364|32|1)
synonymous_variant	Mroh2a	SILENT	NM_001177364:p.Ala1185Ala/c.3555A>C	gcA/gcC	LOW				rs48050069						chr1	88254906	88254906	A	C	het	synonymous_variant(LOW|SILENT|gcA/gcC|p.Ala1185Ala/c.3555A>C|1679|Mroh2a|protein_coding|CODING|NM_001177364|33|1)
missense_variant	Mroh2a	MISSENSE	NM_001177364:p.Arg1195Leu/c.3584G>T	cGg/cTg	MODERATE				rs51526303						chr1	88254935	88254935	G	T	het	missense_variant(MODERATE|MISSENSE|cGg/cTg|p.Arg1195Leu/c.3584G>T|1679|Mroh2a|protein_coding|CODING|NM_001177364|33|1)
synonymous_variant	Mroh2a	SILENT	NM_001177364:p.Arg1199Arg/c.3597G>A	agG/agA	LOW										chr1	88254948	88254948	G	A	het	synonymous_variant(LOW|SILENT|agG/agA|p.Arg1199Arg/c.3597G>A|1679|Mroh2a|protein_coding|CODING|NM_001177364|33|1)
missense_variant	Mroh2a	MISSENSE	NM_001177364:p.Asn1205Ile/c.3614A>T	aAt/aTt	MODERATE										chr1	88254965	88254965	A	T	het	missense_variant(MODERATE|MISSENSE|aAt/aTt|p.Asn1205Ile/c.3614A>T|1679|Mroh2a|protein_coding|CODING|NM_001177364|33|1)
synonymous_variant	Mroh2a	SILENT	NM_001177364:p.Gly1260Gly/c.3780G>A	ggG/ggA	LOW				rs50969768						chr1	88255203	88255203	G	A	het	synonymous_variant(LOW|SILENT|ggG/ggA|p.Gly1260Gly/c.3780G>A|1679|Mroh2a|protein_coding|CODING|NM_001177364|34|1)
synonymous_variant	Mroh2a	SILENT	NM_001177364:p.Val1274Val/c.3822T>C	gtT/gtC	LOW				rs30303027						chr1	88255245	88255245	T	C	het	synonymous_variant(LOW|SILENT|gtT/gtC|p.Val1274Val/c.3822T>C|1679|Mroh2a|protein_coding|CODING|NM_001177364|34|1)
synonymous_variant	Mroh2a	SILENT	NM_001177364:p.Thr1284Thr/c.3852C>T	acC/acT	LOW				rs45677261						chr1	88255275	88255275	C	T	het	synonymous_variant(LOW|SILENT|acC/acT|p.Thr1284Thr/c.3852C>T|1679|Mroh2a|protein_coding|CODING|NM_001177364|34|1)
intron_variant	Mroh2a	protein_coding	NM_001177364:c.3870+22G>A		MODIFIER				rs48530924						chr1	88255315	88255315	G	A	het	intron_variant(MODIFIER|||c.3870+22G>A|1679|Mroh2a|protein_coding|CODING|NM_001177364|34|1)
intron_variant	Mroh2a	protein_coding	NM_001177364:c.3870+82A>T		MODIFIER				rs51874740						chr1	88255375	88255375	A	T	het	intron_variant(MODIFIER|||c.3870+82A>T|1679|Mroh2a|protein_coding|CODING|NM_001177364|34|1)
intron_variant	Mroh2a	protein_coding	NM_001177364:c.3870+116A>C		MODIFIER										chr1	88255409	88255409	A	C	het	intron_variant(MODIFIER|||c.3870+116A>C|1679|Mroh2a|protein_coding|CODING|NM_001177364|34|1)
intron_variant	Mroh2a	protein_coding	NM_001177364:c.3871-111C>A		MODIFIER										chr1	88255427	88255427	C	A	het	intron_variant(MODIFIER|||c.3871-111C>A|1679|Mroh2a|protein_coding|CODING|NM_001177364|34|1)
missense_variant	Mroh2a	MISSENSE	NM_001177364:p.Ser1291Tyr/c.3872C>A	tCc/tAc	MODERATE				rs49874282						chr1	88255539	88255539	C	A	het	missense_variant(MODERATE|MISSENSE|tCc/tAc|p.Ser1291Tyr/c.3872C>A|1679|Mroh2a|protein_coding|CODING|NM_001177364|35|1),splice_region_variant(LOW|||c.3872C>A|1679|Mroh2a|protein_coding|CODING|NM_001177364|35|1)
missense_variant	Mroh2a	MISSENSE	NM_001177364:p.Leu1300Ile/c.3898C>A	Ctt/Att	MODERATE				rs47896724						chr1	88255565	88255565	C	A	het	missense_variant(MODERATE|MISSENSE|Ctt/Att|p.Leu1300Ile/c.3898C>A|1679|Mroh2a|protein_coding|CODING|NM_001177364|35|1)
synonymous_variant	Mroh2a	SILENT	NM_001177364:p.Leu1314Leu/c.3940T>C	Ttg/Ctg	LOW				rs50882367						chr1	88255607	88255607	T	C	het	synonymous_variant(LOW|SILENT|Ttg/Ctg|p.Leu1314Leu/c.3940T>C|1679|Mroh2a|protein_coding|CODING|NM_001177364|35|1)
synonymous_variant	Mroh2a	SILENT	NM_001177364:p.Leu1322Leu/c.3966G>A	ctG/ctA	LOW				rs46647402						chr1	88255633	88255633	G	A	het	synonymous_variant(LOW|SILENT|ctG/ctA|p.Leu1322Leu/c.3966G>A|1679|Mroh2a|protein_coding|CODING|NM_001177364|35|1)
missense_variant	Mroh2a	MISSENSE	NM_001177364:p.Leu1330Val/c.3988C>G	Ctt/Gtt	MODERATE				rs48435916						chr1	88255655	88255655	C	G	het	missense_variant(MODERATE|MISSENSE|Ctt/Gtt|p.Leu1330Val/c.3988C>G|1679|Mroh2a|protein_coding|CODING|NM_001177364|35|1)
intron_variant	Mroh2a	protein_coding	NM_001177364:c.4013+167C>G		MODIFIER				rs46677296						chr1	88255847	88255847	C	G	het	intron_variant(MODIFIER|||c.4013+167C>G|1679|Mroh2a|protein_coding|CODING|NM_001177364|35|1)
intron_variant	Mroh2a	protein_coding	NM_001177364:c.4014-163A>G		MODIFIER				rs48372537						chr1	88255894	88255894	A	G	het	intron_variant(MODIFIER|||c.4014-163A>G|1679|Mroh2a|protein_coding|CODING|NM_001177364|35|1)
intron_variant	Mroh2a	protein_coding	NM_001177364:c.4014-80T>A		MODIFIER										chr1	88255977	88255977	T	A	het	intron_variant(MODIFIER|||c.4014-80T>A|1679|Mroh2a|protein_coding|CODING|NM_001177364|35|1)
intron_variant	Mroh2a	protein_coding	NM_001177364:c.4014-28T>A		MODIFIER				rs49956734						chr1	88256029	88256029	T	A	het	intron_variant(MODIFIER|||c.4014-28T>A|1679|Mroh2a|protein_coding|CODING|NM_001177364|35|1)
splice_region_variant	Mroh2a	protein_coding	NM_001177364:c.4014C>A		LOW										chr1	88256051	88256051	C	A	het	splice_region_variant(LOW|||c.4014C>A|1679|Mroh2a|protein_coding|CODING|NM_001177364|35|1),intron_variant(MODIFIER|||c.4014-6C>A|1679|Mroh2a|protein_coding|CODING|NM_001177364|35|1)
synonymous_variant	Mroh2a	SILENT	NM_001177364:p.Gln1349Gln/c.4047G>A	caG/caA	LOW				rs50502368						chr1	88256090	88256090	G	A	het	synonymous_variant(LOW|SILENT|caG/caA|p.Gln1349Gln/c.4047G>A|1679|Mroh2a|protein_coding|CODING|NM_001177364|36|1)
synonymous_variant	Mroh2a	SILENT	NM_001177364:p.Leu1351Leu/c.4053G>A	ctG/ctA	LOW										chr1	88256096	88256096	G	A	het	synonymous_variant(LOW|SILENT|ctG/ctA|p.Leu1351Leu/c.4053G>A|1679|Mroh2a|protein_coding|CODING|NM_001177364|36|1)
missense_variant	Mroh2a	MISSENSE	NM_001177364:p.Glu1362Lys/c.4084G>A	Gag/Aag	MODERATE				rs49915201						chr1	88256127	88256127	G	A	het	missense_variant(MODERATE|MISSENSE|Gag/Aag|p.Glu1362Lys/c.4084G>A|1679|Mroh2a|protein_coding|CODING|NM_001177364|36|1)
missense_variant	Mroh2a	MISSENSE	NM_001177364:p.Thr1371Met/c.4112C>T	aCg/aTg	MODERATE				rs108483986						chr1	88256155	88256155	C	T	het	missense_variant(MODERATE|MISSENSE|aCg/aTg|p.Thr1371Met/c.4112C>T|1679|Mroh2a|protein_coding|CODING|NM_001177364|36|1)
intron_variant	Mroh2a	protein_coding	NM_001177364:c.4128+42G>A		MODIFIER				rs51025913						chr1	88256213	88256213	G	A	het	intron_variant(MODIFIER|||c.4128+42G>A|1679|Mroh2a|protein_coding|CODING|NM_001177364|36|1)
splice_region_variant	Mroh2a	protein_coding	NM_001177364:c.4129T>C		LOW				rs51223356						chr1	88256392	88256392	T	C	het	splice_region_variant(LOW|||c.4129T>C|1679|Mroh2a|protein_coding|CODING|NM_001177364|36|1),intron_variant(MODIFIER|||c.4129-8T>C|1679|Mroh2a|protein_coding|CODING|NM_001177364|36|1)
missense_variant	Mroh2a	MISSENSE	NM_001177364:p.Pro1381Leu/c.4142C>T	cCa/cTa	MODERATE				rs47621380						chr1	88256413	88256413	C	T	het	missense_variant(MODERATE|MISSENSE|cCa/cTa|p.Pro1381Leu/c.4142C>T|1679|Mroh2a|protein_coding|CODING|NM_001177364|37|1)
synonymous_variant	Mroh2a	SILENT	NM_001177364:p.Gly1399Gly/c.4197T>C	ggT/ggC	LOW				rs49242808						chr1	88256468	88256468	T	C	het	synonymous_variant(LOW|SILENT|ggT/ggC|p.Gly1399Gly/c.4197T>C|1679|Mroh2a|protein_coding|CODING|NM_001177364|37|1)
missense_variant	Mroh2a	MISSENSE	NM_001177364:p.Arg1425Gln/c.4274G>A	cGg/cAg	MODERATE										chr1	88256545	88256545	G	A	het	missense_variant(MODERATE|MISSENSE|cGg/cAg|p.Arg1425Gln/c.4274G>A|1679|Mroh2a|protein_coding|CODING|NM_001177364|37|1)
intron_variant	Mroh2a	protein_coding	NM_001177364:c.4278+48A>G		MODIFIER				rs51909207						chr1	88256597	88256597	A	G	het	intron_variant(MODIFIER|||c.4278+48A>G|1679|Mroh2a|protein_coding|CODING|NM_001177364|37|1)
stop_gained	Mroh2a	NONSENSE	NM_001177364:p.Gln1445*/c.4333C>T	Cag/Tag	HIGH				rs48861546					Mroh2a:1.00(1);Mroh2a:1.00(1);	chr1	88256705	88256705	C	T	het	stop_gained(HIGH|NONSENSE|Cag/Tag|p.Gln1445*/c.4333C>T|1679|Mroh2a|protein_coding|CODING|NM_001177364|38|1)
missense_variant	Mroh2a	MISSENSE	NM_001177364:p.Ala1452Val/c.4355C>T	gCg/gTg	MODERATE				rs51219523						chr1	88256727	88256727	C	T	het	missense_variant(MODERATE|MISSENSE|gCg/gTg|p.Ala1452Val/c.4355C>T|1679|Mroh2a|protein_coding|CODING|NM_001177364|38|1)
missense_variant	Mroh2a	MISSENSE	NM_001177364:p.Val1461Ala/c.4382T>C	gTc/gCc	MODERATE										chr1	88256754	88256754	T	C	het	missense_variant(MODERATE|MISSENSE|gTc/gCc|p.Val1461Ala/c.4382T>C|1679|Mroh2a|protein_coding|CODING|NM_001177364|38|1)
missense_variant	Mroh2a	MISSENSE	NM_001177364:p.Ala1476Thr/c.4426G>A	Gcc/Acc	MODERATE				rs30303026						chr1	88256798	88256798	G	A	het	missense_variant(MODERATE|MISSENSE|Gcc/Acc|p.Ala1476Thr/c.4426G>A|1679|Mroh2a|protein_coding|CODING|NM_001177364|38|1)
intron_variant	Mroh2a	protein_coding	NM_001177364:c.4461+38G>C		MODIFIER				rs52517967						chr1	88256871	88256871	G	C	het	downstream_gene_variant(MODIFIER||1985||667|Hjurp|protein_coding|CODING|NM_198652||1),intron_variant(MODIFIER|||c.4461+38G>C|1679|Mroh2a|protein_coding|CODING|NM_001177364|38|1)
intron_variant	Mroh2a	protein_coding	NM_001177364:c.4461+63C>T		MODIFIER										chr1	88256896	88256896	C	T	het	downstream_gene_variant(MODIFIER||1960||667|Hjurp|protein_coding|CODING|NM_198652||1),intron_variant(MODIFIER|||c.4461+63C>T|1679|Mroh2a|protein_coding|CODING|NM_001177364|38|1)
intron_variant	Mroh2a	protein_coding	NM_001177364:c.4462-143C>T		MODIFIER										chr1	88257567	88257567	C	T	het	downstream_gene_variant(MODIFIER||1289||667|Hjurp|protein_coding|CODING|NM_198652||1),intron_variant(MODIFIER|||c.4462-143C>T|1679|Mroh2a|protein_coding|CODING|NM_001177364|38|1)
intron_variant	Mroh2a	protein_coding	NM_001177364:c.4462-133G>T		MODIFIER				rs47907572						chr1	88257577	88257577	G	T	het	downstream_gene_variant(MODIFIER||1279||667|Hjurp|protein_coding|CODING|NM_198652||1),intron_variant(MODIFIER|||c.4462-133G>T|1679|Mroh2a|protein_coding|CODING|NM_001177364|38|1)
intron_variant	Mroh2a	protein_coding	NM_001177364:c.4462-63G>T		MODIFIER										chr1	88257647	88257647	G	T	het	downstream_gene_variant(MODIFIER||1209||667|Hjurp|protein_coding|CODING|NM_198652||1),intron_variant(MODIFIER|||c.4462-63G>T|1679|Mroh2a|protein_coding|CODING|NM_001177364|38|1)
intron_variant	Mroh2a	protein_coding	NM_001177364:c.4462-27C>T		MODIFIER										chr1	88257683	88257683	C	T	het	downstream_gene_variant(MODIFIER||1173||667|Hjurp|protein_coding|CODING|NM_198652||1),intron_variant(MODIFIER|||c.4462-27C>T|1679|Mroh2a|protein_coding|CODING|NM_001177364|38|1)
synonymous_variant	Mroh2a	SILENT	NM_001177364:p.Phe1497Phe/c.4491T>C	ttT/ttC	LOW				rs45916248						chr1	88257739	88257739	T	C	het	synonymous_variant(LOW|SILENT|ttT/ttC|p.Phe1497Phe/c.4491T>C|1679|Mroh2a|protein_coding|CODING|NM_001177364|39|1),downstream_gene_variant(MODIFIER||1117||667|Hjurp|protein_coding|CODING|NM_198652||1)
missense_variant	Mroh2a	MISSENSE	NM_001177364:p.Glu1518Asp/c.4554G>C	gaG/gaC	MODERATE				rs46766240						chr1	88257802	88257802	G	C	het	missense_variant(MODERATE|MISSENSE|gaG/gaC|p.Glu1518Asp/c.4554G>C|1679|Mroh2a|protein_coding|CODING|NM_001177364|39|1),downstream_gene_variant(MODIFIER||1054||667|Hjurp|protein_coding|CODING|NM_198652||1)
intron_variant	Mroh2a	protein_coding	NM_001177364:c.4617+24A>G		MODIFIER				rs50523508						chr1	88257889	88257889	A	G	het	downstream_gene_variant(MODIFIER||967||667|Hjurp|protein_coding|CODING|NM_198652||1),intron_variant(MODIFIER|||c.4617+24A>G|1679|Mroh2a|protein_coding|CODING|NM_001177364|39|1)
intron_variant	Mroh2a	protein_coding	NM_001177364:c.4617+63A>G		MODIFIER				rs48983878						chr1	88257928	88257928	A	G	het	downstream_gene_variant(MODIFIER||928||667|Hjurp|protein_coding|CODING|NM_198652||1),intron_variant(MODIFIER|||c.4617+63A>G|1679|Mroh2a|protein_coding|CODING|NM_001177364|39|1)
intron_variant	Mroh2a	protein_coding	NM_001177364:c.4618-207G>A		MODIFIER										chr1	88258376	88258376	G	A	het	downstream_gene_variant(MODIFIER||480||667|Hjurp|protein_coding|CODING|NM_198652||1),intron_variant(MODIFIER|||c.4618-207G>A|1679|Mroh2a|protein_coding|CODING|NM_001177364|39|1)
intron_variant	Mroh2a	protein_coding	NM_001177364:c.4618-162C>A		MODIFIER				rs47939991						chr1	88258421	88258421	C	A	het	downstream_gene_variant(MODIFIER||435||667|Hjurp|protein_coding|CODING|NM_198652||1),intron_variant(MODIFIER|||c.4618-162C>A|1679|Mroh2a|protein_coding|CODING|NM_001177364|39|1)
intron_variant	Mroh2a	protein_coding	NM_001177364:c.4618-98A>G		MODIFIER				rs243361112						chr1	88258485	88258485	A	G	het	downstream_gene_variant(MODIFIER||371||667|Hjurp|protein_coding|CODING|NM_198652||1),intron_variant(MODIFIER|||c.4618-98A>G|1679|Mroh2a|protein_coding|CODING|NM_001177364|39|1)
intron_variant	Mroh2a	protein_coding	NM_001177364:c.4618-83G>C		MODIFIER										chr1	88258500	88258500	G	C	het	downstream_gene_variant(MODIFIER||356||667|Hjurp|protein_coding|CODING|NM_198652||1),intron_variant(MODIFIER|||c.4618-83G>C|1679|Mroh2a|protein_coding|CODING|NM_001177364|39|1)
intron_variant	Mroh2a	protein_coding	NM_001177364:c.4618-75C>A		MODIFIER				rs46628378						chr1	88258508	88258508	C	A	het	downstream_gene_variant(MODIFIER||348||667|Hjurp|protein_coding|CODING|NM_198652||1),intron_variant(MODIFIER|||c.4618-75C>A|1679|Mroh2a|protein_coding|CODING|NM_001177364|39|1)
intron_variant	Mroh2a	protein_coding	NM_001177364:c.4618-45G>C		MODIFIER				rs212640068						chr1	88258538	88258538	G	C	het	downstream_gene_variant(MODIFIER||318||667|Hjurp|protein_coding|CODING|NM_198652||1),intron_variant(MODIFIER|||c.4618-45G>C|1679|Mroh2a|protein_coding|CODING|NM_001177364|39|1)
synonymous_variant	Mroh2a	SILENT	NM_001177364:p.Ser1556Ser/c.4668C>T	tcC/tcT	LOW										chr1	88258633	88258633	C	T	het	synonymous_variant(LOW|SILENT|tcC/tcT|p.Ser1556Ser/c.4668C>T|1679|Mroh2a|protein_coding|CODING|NM_001177364|40|1),downstream_gene_variant(MODIFIER||223||667|Hjurp|protein_coding|CODING|NM_198652||1)
missense_variant	Mroh2a	MISSENSE	NM_001177364:p.Ser1567Gly/c.4699A>G	Agc/Ggc	MODERATE										chr1	88258664	88258664	A	G	het	missense_variant(MODERATE|MISSENSE|Agc/Ggc|p.Ser1567Gly/c.4699A>G|1679|Mroh2a|protein_coding|CODING|NM_001177364|40|1),downstream_gene_variant(MODIFIER||192||667|Hjurp|protein_coding|CODING|NM_198652||1)
synonymous_variant	Mroh2a	SILENT	NM_001177364:p.Ser1581Ser/c.4743C>T	tcC/tcT	LOW				rs48876495						chr1	88258708	88258708	C	T	het	synonymous_variant(LOW|SILENT|tcC/tcT|p.Ser1581Ser/c.4743C>T|1679|Mroh2a|protein_coding|CODING|NM_001177364|40|1),downstream_gene_variant(MODIFIER||148||667|Hjurp|protein_coding|CODING|NM_198652||1)
intron_variant	Mroh2a	protein_coding	NM_001177364:c.4749+9A>G		MODIFIER				rs45783408						chr1	88258723	88258723	A	G	het	downstream_gene_variant(MODIFIER||133||667|Hjurp|protein_coding|CODING|NM_198652||1),intron_variant(MODIFIER|||c.4749+9A>G|1679|Mroh2a|protein_coding|CODING|NM_001177364|40|1)
intron_variant	Mroh2a	protein_coding	NM_001177364:c.4749+17A>G		MODIFIER				rs47839015						chr1	88258731	88258731	A	G	het	downstream_gene_variant(MODIFIER||125||667|Hjurp|protein_coding|CODING|NM_198652||1),intron_variant(MODIFIER|||c.4749+17A>G|1679|Mroh2a|protein_coding|CODING|NM_001177364|40|1)
intron_variant	Mroh2a	protein_coding	NM_001177364:c.4749+29T>A		MODIFIER										chr1	88258743	88258743	T	A	het	downstream_gene_variant(MODIFIER||113||667|Hjurp|protein_coding|CODING|NM_198652||1),intron_variant(MODIFIER|||c.4749+29T>A|1679|Mroh2a|protein_coding|CODING|NM_001177364|40|1)
intron_variant	Mroh2a	protein_coding	NM_001177364:c.4749+107T>C		MODIFIER				rs49848966						chr1	88258821	88258821	T	C	het	downstream_gene_variant(MODIFIER||35||667|Hjurp|protein_coding|CODING|NM_198652||1),intron_variant(MODIFIER|||c.4749+107T>C|1679|Mroh2a|protein_coding|CODING|NM_001177364|40|1)
intron_variant	Mroh2a	protein_coding	NM_001177364:c.4749+134A>G		MODIFIER				rs52006394						chr1	88258848	88258848	A	G	het	downstream_gene_variant(MODIFIER||8||667|Hjurp|protein_coding|CODING|NM_198652||1),intron_variant(MODIFIER|||c.4749+134A>G|1679|Mroh2a|protein_coding|CODING|NM_001177364|40|1)
intron_variant	Mroh2a	protein_coding	NM_001177364:c.4749+178A>G		MODIFIER				rs48977382						chr1	88258892	88258892	A	G	het	3_prime_UTR_variant(MODIFIER||6289|c.*6289T>C|667|Hjurp|protein_coding|CODING|NM_198652|8|1),intron_variant(MODIFIER|||c.4749+178A>G|1679|Mroh2a|protein_coding|CODING|NM_001177364|40|1)
intron_variant	Mroh2a	protein_coding	NM_001177364:c.4750-114A>G		MODIFIER				rs108781526						chr1	88259005	88259005	A	G	het	3_prime_UTR_variant(MODIFIER||6176|c.*6176T>C|667|Hjurp|protein_coding|CODING|NM_198652|8|1),intron_variant(MODIFIER|||c.4750-114A>G|1679|Mroh2a|protein_coding|CODING|NM_001177364|40|1)
intron_variant	Mroh2a	protein_coding	NM_001177364:c.4750-82T>C		MODIFIER				rs46887852						chr1	88259037	88259037	T	C	het	3_prime_UTR_variant(MODIFIER||6144|c.*6144A>G|667|Hjurp|protein_coding|CODING|NM_198652|8|1),intron_variant(MODIFIER|||c.4750-82T>C|1679|Mroh2a|protein_coding|CODING|NM_001177364|40|1)
splice_region_variant	Mroh2a	protein_coding	NM_001177364:c.4851G>A		LOW				rs48446177						chr1	88259220	88259220	G	A	het	splice_region_variant(LOW|||c.4851G>A|1679|Mroh2a|protein_coding|CODING|NM_001177364|41|1),synonymous_variant(LOW|SILENT|gcG/gcA|p.Ala1617Ala/c.4851G>A|1679|Mroh2a|protein_coding|CODING|NM_001177364|41|1),3_prime_UTR_variant(MODIFIER||5961|c.*5961C>T|667|Hjurp|protein_coding|CODING|NM_198652|8|1)
intron_variant	Mroh2a	protein_coding	NM_001177364:c.4852+56G>T		MODIFIER				rs50130173						chr1	88259277	88259277	G	T	het	3_prime_UTR_variant(MODIFIER||5904|c.*5904C>A|667|Hjurp|protein_coding|CODING|NM_198652|8|1),intron_variant(MODIFIER|||c.4852+56G>T|1679|Mroh2a|protein_coding|CODING|NM_001177364|41|1)
intron_variant	Mroh2a	protein_coding	NM_001177364:c.4852+97C>T		MODIFIER				rs46397313						chr1	88259318	88259318	C	T	het	3_prime_UTR_variant(MODIFIER||5863|c.*5863G>A|667|Hjurp|protein_coding|CODING|NM_198652|8|1),intron_variant(MODIFIER|||c.4852+97C>T|1679|Mroh2a|protein_coding|CODING|NM_001177364|41|1)
intron_variant	Mroh2a	protein_coding	NM_001177364:c.4853-103C>T		MODIFIER				rs46339511						chr1	88259427	88259427	C	T	het	3_prime_UTR_variant(MODIFIER||5754|c.*5754G>A|667|Hjurp|protein_coding|CODING|NM_198652|8|1),intron_variant(MODIFIER|||c.4853-103C>T|1679|Mroh2a|protein_coding|CODING|NM_001177364|41|1)
intron_variant	Mroh2a	protein_coding	NM_001177364:c.4853-94G>C		MODIFIER										chr1	88259436	88259436	G	C	het	3_prime_UTR_variant(MODIFIER||5745|c.*5745C>G|667|Hjurp|protein_coding|CODING|NM_198652|8|1),intron_variant(MODIFIER|||c.4853-94G>C|1679|Mroh2a|protein_coding|CODING|NM_001177364|41|1)
intron_variant	Mroh2a	protein_coding	NM_001177364:c.4853-47C>T		MODIFIER				rs47321762						chr1	88259483	88259483	C	T	het	3_prime_UTR_variant(MODIFIER||5698|c.*5698G>A|667|Hjurp|protein_coding|CODING|NM_198652|8|1),intron_variant(MODIFIER|||c.4853-47C>T|1679|Mroh2a|protein_coding|CODING|NM_001177364|41|1)
intron_variant	Mroh2a	protein_coding	NM_001177364:c.4853-31T>A		MODIFIER										chr1	88259499	88259499	T	A	het	3_prime_UTR_variant(MODIFIER||5682|c.*5682A>T|667|Hjurp|protein_coding|CODING|NM_198652|8|1),intron_variant(MODIFIER|||c.4853-31T>A|1679|Mroh2a|protein_coding|CODING|NM_001177364|41|1)
synonymous_variant	Mroh2a	SILENT	NM_001177364:p.Ile1620Ile/c.4860T>C	atT/atC	LOW				rs51479680						chr1	88259537	88259537	T	C	het	synonymous_variant(LOW|SILENT|atT/atC|p.Ile1620Ile/c.4860T>C|1679|Mroh2a|protein_coding|CODING|NM_001177364|42|1),3_prime_UTR_variant(MODIFIER||5644|c.*5644A>G|667|Hjurp|protein_coding|CODING|NM_198652|8|1)
synonymous_variant	Mroh2a	SILENT	NM_001177364:p.Lys1630Lys/c.4890A>G	aaA/aaG	LOW				rs30301550						chr1	88259567	88259567	A	G	het	synonymous_variant(LOW|SILENT|aaA/aaG|p.Lys1630Lys/c.4890A>G|1679|Mroh2a|protein_coding|CODING|NM_001177364|42|1),3_prime_UTR_variant(MODIFIER||5614|c.*5614T>C|667|Hjurp|protein_coding|CODING|NM_198652|8|1)
missense_variant	Mroh2a	MISSENSE	NM_001177364:p.Arg1638Cys/c.4912C>T	Cgc/Tgc	MODERATE										chr1	88259589	88259589	C	T	het	missense_variant(MODERATE|MISSENSE|Cgc/Tgc|p.Arg1638Cys/c.4912C>T|1679|Mroh2a|protein_coding|CODING|NM_001177364|42|1),3_prime_UTR_variant(MODIFIER||5592|c.*5592G>A|667|Hjurp|protein_coding|CODING|NM_198652|8|1)
intron_variant	Mroh2a	protein_coding	NM_001177364:c.4918+12T>C		MODIFIER				rs47903157						chr1	88259607	88259607	T	C	het	3_prime_UTR_variant(MODIFIER||5574|c.*5574A>G|667|Hjurp|protein_coding|CODING|NM_198652|8|1),intron_variant(MODIFIER|||c.4918+12T>C|1679|Mroh2a|protein_coding|CODING|NM_001177364|42|1)
intron_variant	Mroh2a	protein_coding	NM_001177364:c.4918+83A>G		MODIFIER				rs49400006						chr1	88259678	88259678	A	G	het	3_prime_UTR_variant(MODIFIER||5503|c.*5503T>C|667|Hjurp|protein_coding|CODING|NM_198652|8|1),intron_variant(MODIFIER|||c.4918+83A>G|1679|Mroh2a|protein_coding|CODING|NM_001177364|42|1)
intron_variant	Mroh2a	protein_coding	NM_001177364:c.4918+101G>C		MODIFIER										chr1	88259696	88259696	G	C	het	3_prime_UTR_variant(MODIFIER||5485|c.*5485C>G|667|Hjurp|protein_coding|CODING|NM_198652|8|1),intron_variant(MODIFIER|||c.4918+101G>C|1679|Mroh2a|protein_coding|CODING|NM_001177364|42|1)
intron_variant	Mroh2a	protein_coding	NM_001177364:c.4918+146G>C		MODIFIER				rs48839757						chr1	88259741	88259741	G	C	het	3_prime_UTR_variant(MODIFIER||5440|c.*5440C>G|667|Hjurp|protein_coding|CODING|NM_198652|8|1),intron_variant(MODIFIER|||c.4918+146G>C|1679|Mroh2a|protein_coding|CODING|NM_001177364|42|1)
intron_variant	Mroh2a	protein_coding	NM_001177364:c.4919-112A>G		MODIFIER				rs47144880						chr1	88259793	88259793	A	G	het	3_prime_UTR_variant(MODIFIER||5388|c.*5388T>C|667|Hjurp|protein_coding|CODING|NM_198652|8|1),intron_variant(MODIFIER|||c.4919-112A>G|1679|Mroh2a|protein_coding|CODING|NM_001177364|42|1)
synonymous_variant	Mroh2a	SILENT	NM_001177364:p.Leu1663Leu/c.4987C>T	Ctg/Ttg	LOW										chr1	88259973	88259973	C	T	het	synonymous_variant(LOW|SILENT|Ctg/Ttg|p.Leu1663Leu/c.4987C>T|1679|Mroh2a|protein_coding|CODING|NM_001177364|43|1),3_prime_UTR_variant(MODIFIER||5208|c.*5208G>A|667|Hjurp|protein_coding|CODING|NM_198652|8|1)
3_prime_UTR_variant	Mroh2a	protein_coding	NM_001177364:c.*30C>T		MODIFIER				rs49933713						chr1	88260056	88260056	C	T	het	3_prime_UTR_variant(MODIFIER||5125|c.*5125G>A|667|Hjurp|protein_coding|CODING|NM_198652|8|1),3_prime_UTR_variant(MODIFIER||30|c.*30C>T|1679|Mroh2a|protein_coding|CODING|NM_001177364|43|1)
3_prime_UTR_variant	Mroh2a	protein_coding	NM_001177364:c.*86G>A		MODIFIER										chr1	88260112	88260112	G	A	het	3_prime_UTR_variant(MODIFIER||5069|c.*5069C>T|667|Hjurp|protein_coding|CODING|NM_198652|8|1),3_prime_UTR_variant(MODIFIER||86|c.*86G>A|1679|Mroh2a|protein_coding|CODING|NM_001177364|43|1)
3_prime_UTR_variant	Mroh2a	protein_coding	NM_001177364:c.*230T>G		MODIFIER										chr1	88260256	88260256	T	G	het	3_prime_UTR_variant(MODIFIER||4925|c.*4925A>C|667|Hjurp|protein_coding|CODING|NM_198652|8|1),3_prime_UTR_variant(MODIFIER||230|c.*230T>G|1679|Mroh2a|protein_coding|CODING|NM_001177364|43|1)
3_prime_UTR_variant	Hjurp	protein_coding	NM_198652:c.*203C>T		MODIFIER				rs49629258						chr1	88264978	88264978	G	A	het	3_prime_UTR_variant(MODIFIER||203|c.*203C>T|667|Hjurp|protein_coding|CODING|NM_198652|8|1),3_prime_UTR_variant(MODIFIER||203|c.*203C>T|591|A730008H23Rik|protein_coding|CODING|NM_172505|5|1),non_coding_exon_variant(MODIFIER|||n.1773C>T||6430706D22Rik||NON_CODING|NR_040291|5|1)
3_prime_UTR_variant	Hjurp	protein_coding	NM_198652:c.*153T>C		MODIFIER				rs49585932						chr1	88265028	88265028	A	G	het	3_prime_UTR_variant(MODIFIER||153|c.*153T>C|667|Hjurp|protein_coding|CODING|NM_198652|8|1),3_prime_UTR_variant(MODIFIER||153|c.*153T>C|591|A730008H23Rik|protein_coding|CODING|NM_172505|5|1),non_coding_exon_variant(MODIFIER|||n.1723T>C||6430706D22Rik||NON_CODING|NR_040291|5|1)
3_prime_UTR_variant	Hjurp	protein_coding	NM_198652:c.*147C>T		MODIFIER				rs51185680						chr1	88265034	88265034	G	A	het	3_prime_UTR_variant(MODIFIER||147|c.*147C>T|667|Hjurp|protein_coding|CODING|NM_198652|8|1),3_prime_UTR_variant(MODIFIER||147|c.*147C>T|591|A730008H23Rik|protein_coding|CODING|NM_172505|5|1),non_coding_exon_variant(MODIFIER|||n.1717C>T||6430706D22Rik||NON_CODING|NR_040291|5|1)
3_prime_UTR_variant	Hjurp	protein_coding	NM_198652:c.*59C>T		MODIFIER				rs30301545						chr1	88265122	88265122	G	A	het	3_prime_UTR_variant(MODIFIER||59|c.*59C>T|667|Hjurp|protein_coding|CODING|NM_198652|8|1),3_prime_UTR_variant(MODIFIER||59|c.*59C>T|591|A730008H23Rik|protein_coding|CODING|NM_172505|5|1),non_coding_exon_variant(MODIFIER|||n.1629C>T||6430706D22Rik||NON_CODING|NR_040291|5|1)
missense_variant	Hjurp	MISSENSE	NM_198652:p.Pro667Leu/c.2000C>T	cCc/cTc	MODERATE										chr1	88265185	88265185	G	A	het	missense_variant(MODERATE|MISSENSE|cCc/cTc|p.Pro667Leu/c.2000C>T|667|Hjurp|protein_coding|CODING|NM_198652|8|1),missense_variant(MODERATE|MISSENSE|cCc/cTc|p.Pro591Leu/c.1772C>T|591|A730008H23Rik|protein_coding|CODING|NM_172505|5|1),non_coding_exon_variant(MODIFIER|||n.1566C>T||6430706D22Rik||NON_CODING|NR_040291|5|1)
missense_variant	Hjurp	MISSENSE	NM_198652:p.Asp659Asn/c.1975G>A	Gat/Aat	MODERATE				rs45726911						chr1	88265210	88265210	C	T	het	missense_variant(MODERATE|MISSENSE|Gat/Aat|p.Asp659Asn/c.1975G>A|667|Hjurp|protein_coding|CODING|NM_198652|8|1),missense_variant(MODERATE|MISSENSE|Gat/Aat|p.Asp583Asn/c.1747G>A|591|A730008H23Rik|protein_coding|CODING|NM_172505|5|1),non_coding_exon_variant(MODIFIER|||n.1541G>A||6430706D22Rik||NON_CODING|NR_040291|5|1)
missense_variant	Hjurp	MISSENSE	NM_198652:p.Cys643Arg/c.1927T>C	Tgc/Cgc	MODERATE				rs13472325						chr1	88265258	88265258	A	G	het	missense_variant(MODERATE|MISSENSE|Tgc/Cgc|p.Cys643Arg/c.1927T>C|667|Hjurp|protein_coding|CODING|NM_198652|8|1),missense_variant(MODERATE|MISSENSE|Tgc/Cgc|p.Cys567Arg/c.1699T>C|591|A730008H23Rik|protein_coding|CODING|NM_172505|5|1),non_coding_exon_variant(MODIFIER|||n.1493T>C||6430706D22Rik||NON_CODING|NR_040291|5|1)
missense_variant	Hjurp	MISSENSE	NM_198652:p.Ala626Pro/c.1876G>C	Gca/Cca	MODERATE				rs50378893						chr1	88265309	88265309	C	G	het	missense_variant(MODERATE|MISSENSE|Gca/Cca|p.Ala626Pro/c.1876G>C|667|Hjurp|protein_coding|CODING|NM_198652|8|1),missense_variant(MODERATE|MISSENSE|Gca/Cca|p.Ala550Pro/c.1648G>C|591|A730008H23Rik|protein_coding|CODING|NM_172505|5|1),non_coding_exon_variant(MODIFIER|||n.1442G>C||6430706D22Rik||NON_CODING|NR_040291|5|1)
synonymous_variant	Hjurp	SILENT	NM_198652:p.Ala571Ala/c.1713G>A	gcG/gcA	LOW				rs45762281						chr1	88265472	88265472	C	T	het	synonymous_variant(LOW|SILENT|gcG/gcA|p.Ala571Ala/c.1713G>A|667|Hjurp|protein_coding|CODING|NM_198652|8|1),synonymous_variant(LOW|SILENT|gcG/gcA|p.Ala495Ala/c.1485G>A|591|A730008H23Rik|protein_coding|CODING|NM_172505|5|1),non_coding_exon_variant(MODIFIER|||n.1279G>A||6430706D22Rik||NON_CODING|NR_040291|5|1)
missense_variant	Hjurp	MISSENSE	NM_198652:p.Ser539Cys/c.1615A>T	Agc/Tgc	MODERATE				rs30301544						chr1	88265570	88265570	T	A	het	missense_variant(MODERATE|MISSENSE|Agc/Tgc|p.Ser539Cys/c.1615A>T|667|Hjurp|protein_coding|CODING|NM_198652|8|1),missense_variant(MODERATE|MISSENSE|Agc/Tgc|p.Ser463Cys/c.1387A>T|591|A730008H23Rik|protein_coding|CODING|NM_172505|5|1),non_coding_exon_variant(MODIFIER|||n.1181A>T||6430706D22Rik||NON_CODING|NR_040291|5|1)
synonymous_variant	Hjurp	SILENT	NM_198652:p.Pro504Pro/c.1512G>T	ccG/ccT	LOW										chr1	88265673	88265673	C	A	het	synonymous_variant(LOW|SILENT|ccG/ccT|p.Pro504Pro/c.1512G>T|667|Hjurp|protein_coding|CODING|NM_198652|8|1),synonymous_variant(LOW|SILENT|ccG/ccT|p.Pro428Pro/c.1284G>T|591|A730008H23Rik|protein_coding|CODING|NM_172505|5|1),non_coding_exon_variant(MODIFIER|||n.1078G>T||6430706D22Rik||NON_CODING|NR_040291|5|1)
missense_variant	Hjurp	MISSENSE	NM_198652:p.Ser447Ala/c.1339T>G	Tct/Gct	MODERATE				rs49199385						chr1	88265846	88265846	A	C	het	missense_variant(MODERATE|MISSENSE|Tct/Gct|p.Ser447Ala/c.1339T>G|667|Hjurp|protein_coding|CODING|NM_198652|8|1),missense_variant(MODERATE|MISSENSE|Tct/Gct|p.Ser371Ala/c.1111T>G|591|A730008H23Rik|protein_coding|CODING|NM_172505|5|1),non_coding_exon_variant(MODIFIER|||n.905T>G||6430706D22Rik||NON_CODING|NR_040291|5|1)
synonymous_variant	Hjurp	SILENT	NM_198652:p.Leu431Leu/c.1293G>C	ctG/ctC	LOW										chr1	88265892	88265892	C	G	het	synonymous_variant(LOW|SILENT|ctG/ctC|p.Leu431Leu/c.1293G>C|667|Hjurp|protein_coding|CODING|NM_198652|8|1),synonymous_variant(LOW|SILENT|ctG/ctC|p.Leu355Leu/c.1065G>C|591|A730008H23Rik|protein_coding|CODING|NM_172505|5|1),non_coding_exon_variant(MODIFIER|||n.859G>C||6430706D22Rik||NON_CODING|NR_040291|5|1)
missense_variant	Hjurp	MISSENSE	NM_198652:p.Gln402Pro/c.1205A>C	cAa/cCa	MODERATE				rs30300753						chr1	88265980	88265980	T	G	het	missense_variant(MODERATE|MISSENSE|cAa/cCa|p.Gln402Pro/c.1205A>C|667|Hjurp|protein_coding|CODING|NM_198652|8|1),missense_variant(MODERATE|MISSENSE|cAa/cCa|p.Gln326Pro/c.977A>C|591|A730008H23Rik|protein_coding|CODING|NM_172505|5|1),non_coding_exon_variant(MODIFIER|||n.771A>C||6430706D22Rik||NON_CODING|NR_040291|5|1)
missense_variant	Hjurp	MISSENSE	NM_198652:p.Val380Gly/c.1139T>G	gTg/gGg	MODERATE				rs52036859						chr1	88266046	88266046	A	C	het	missense_variant(MODERATE|MISSENSE|gTg/gGg|p.Val380Gly/c.1139T>G|667|Hjurp|protein_coding|CODING|NM_198652|8|1),missense_variant(MODERATE|MISSENSE|gTg/gGg|p.Val304Gly/c.911T>G|591|A730008H23Rik|protein_coding|CODING|NM_172505|5|1),non_coding_exon_variant(MODIFIER|||n.705T>G||6430706D22Rik||NON_CODING|NR_040291|5|1)
missense_variant	Hjurp	MISSENSE	NM_198652:p.Ser355Phe/c.1064C>T	tCc/tTc	MODERATE				rs50172767						chr1	88266121	88266121	G	A	het	missense_variant(MODERATE|MISSENSE|tCc/tTc|p.Ser355Phe/c.1064C>T|667|Hjurp|protein_coding|CODING|NM_198652|8|1),missense_variant(MODERATE|MISSENSE|tCc/tTc|p.Ser279Phe/c.836C>T|591|A730008H23Rik|protein_coding|CODING|NM_172505|5|1),non_coding_exon_variant(MODIFIER|||n.630C>T||6430706D22Rik||NON_CODING|NR_040291|5|1)
synonymous_variant	Hjurp	SILENT	NM_198652:p.His330His/c.990C>T	caC/caT	LOW				rs46656348						chr1	88266195	88266195	G	A	het	synonymous_variant(LOW|SILENT|caC/caT|p.His330His/c.990C>T|667|Hjurp|protein_coding|CODING|NM_198652|8|1),synonymous_variant(LOW|SILENT|caC/caT|p.His254His/c.762C>T|591|A730008H23Rik|protein_coding|CODING|NM_172505|5|1),non_coding_exon_variant(MODIFIER|||n.556C>T||6430706D22Rik||NON_CODING|NR_040291|5|1)
missense_variant	Hjurp	MISSENSE	NM_198652:p.Pro315His/c.944C>A	cCc/cAc	MODERATE				rs46434295						chr1	88266241	88266241	G	T	het	missense_variant(MODERATE|MISSENSE|cCc/cAc|p.Pro315His/c.944C>A|667|Hjurp|protein_coding|CODING|NM_198652|8|1),missense_variant(MODERATE|MISSENSE|cCc/cAc|p.Pro239His/c.716C>A|591|A730008H23Rik|protein_coding|CODING|NM_172505|5|1),non_coding_exon_variant(MODIFIER|||n.510C>A||6430706D22Rik||NON_CODING|NR_040291|5|1)
synonymous_variant	Hjurp	SILENT	NM_198652:p.Ala310Ala/c.930G>A	gcG/gcA	LOW				rs50898343						chr1	88266255	88266255	C	T	het	synonymous_variant(LOW|SILENT|gcG/gcA|p.Ala310Ala/c.930G>A|667|Hjurp|protein_coding|CODING|NM_198652|8|1),synonymous_variant(LOW|SILENT|gcG/gcA|p.Ala234Ala/c.702G>A|591|A730008H23Rik|protein_coding|CODING|NM_172505|5|1),non_coding_exon_variant(MODIFIER|||n.496G>A||6430706D22Rik||NON_CODING|NR_040291|5|1)
missense_variant	Hjurp	MISSENSE	NM_198652:p.Pro262Leu/c.785C>T	cCa/cTa	MODERATE				rs51262126						chr1	88266400	88266400	G	A	het	missense_variant(MODERATE|MISSENSE|cCa/cTa|p.Pro262Leu/c.785C>T|667|Hjurp|protein_coding|CODING|NM_198652|8|1),missense_variant(MODERATE|MISSENSE|cCa/cTa|p.Pro186Leu/c.557C>T|591|A730008H23Rik|protein_coding|CODING|NM_172505|5|1),non_coding_exon_variant(MODIFIER|||n.402C>T||6430706D22Rik||NON_CODING|NR_040291|4|1)
missense_variant	Hjurp	MISSENSE	NM_198652:p.Asp245Asn/c.733G>A	Gat/Aat	MODERATE				rs50358895						chr1	88266452	88266452	C	T	het	missense_variant(MODERATE|MISSENSE|Gat/Aat|p.Asp245Asn/c.733G>A|667|Hjurp|protein_coding|CODING|NM_198652|8|1),missense_variant(MODERATE|MISSENSE|Gat/Aat|p.Asp169Asn/c.505G>A|591|A730008H23Rik|protein_coding|CODING|NM_172505|5|1),non_coding_exon_variant(MODIFIER|||n.350G>A||6430706D22Rik||NON_CODING|NR_040291|4|1)
synonymous_variant	Hjurp	SILENT	NM_198652:p.Asp208Asp/c.624T>C	gaT/gaC	LOW				rs49401992						chr1	88266561	88266561	A	G	het	synonymous_variant(LOW|SILENT|gaT/gaC|p.Asp208Asp/c.624T>C|667|Hjurp|protein_coding|CODING|NM_198652|8|1),synonymous_variant(LOW|SILENT|gaT/gaC|p.Asp132Asp/c.396T>C|591|A730008H23Rik|protein_coding|CODING|NM_172505|5|1),non_coding_exon_variant(MODIFIER|||n.241T>C||6430706D22Rik||NON_CODING|NR_040291|4|1)
missense_variant	Hjurp	MISSENSE	NM_198652:p.Gly198Val/c.593G>T	gGc/gTc	MODERATE				rs51503559						chr1	88266592	88266592	C	A	het	missense_variant(MODERATE|MISSENSE|gGc/gTc|p.Gly198Val/c.593G>T|667|Hjurp|protein_coding|CODING|NM_198652|8|1),missense_variant(MODERATE|MISSENSE|gGc/gTc|p.Gly122Val/c.365G>T|591|A730008H23Rik|protein_coding|CODING|NM_172505|5|1),splice_region_variant(LOW|||n.234G>T||6430706D22Rik||NON_CODING|NR_040291|3|1),non_coding_exon_variant(MODIFIER|||n.234G>T||6430706D22Rik||NON_CODING|NR_040291|3|1)
missense_variant	Hjurp	MISSENSE	NM_198652:p.Glu190Gly/c.569A>G	gAa/gGa	MODERATE				rs45826452						chr1	88266616	88266616	T	C	het	missense_variant(MODERATE|MISSENSE|gAa/gGa|p.Glu190Gly/c.569A>G|667|Hjurp|protein_coding|CODING|NM_198652|8|1),missense_variant(MODERATE|MISSENSE|gAa/gGa|p.Glu114Gly/c.341A>G|591|A730008H23Rik|protein_coding|CODING|NM_172505|5|1),non_coding_exon_variant(MODIFIER|||n.210A>G||6430706D22Rik||NON_CODING|NR_040291|3|1)
intron_variant	Hjurp	protein_coding	NM_198652:c.527-38A>G		MODIFIER				rs52012259						chr1	88266696	88266696	T	C	het	intron_variant(MODIFIER|||c.299-38A>G|591|A730008H23Rik|protein_coding|CODING|NM_172505|4|1),intron_variant(MODIFIER|||c.527-38A>G|667|Hjurp|protein_coding|CODING|NM_198652|7|1),intron_variant(MODIFIER|||n.168-38A>G||6430706D22Rik||NON_CODING|NR_040291|2|1)
intron_variant	Hjurp	protein_coding	NM_198652:c.527-50T>C		MODIFIER				rs48858207						chr1	88266708	88266708	A	G	het	intron_variant(MODIFIER|||c.299-50T>C|591|A730008H23Rik|protein_coding|CODING|NM_172505|4|1),intron_variant(MODIFIER|||c.527-50T>C|667|Hjurp|protein_coding|CODING|NM_198652|7|1),intron_variant(MODIFIER|||n.168-50T>C||6430706D22Rik||NON_CODING|NR_040291|2|1)
intron_variant	Hjurp	protein_coding	NM_198652:c.526+117G>T		MODIFIER				rs46861852						chr1	88267831	88267831	C	A	het	intron_variant(MODIFIER|||c.298+117G>T|591|A730008H23Rik|protein_coding|CODING|NM_172505|4|1),intron_variant(MODIFIER|||c.526+117G>T|667|Hjurp|protein_coding|CODING|NM_198652|7|1),intron_variant(MODIFIER|||n.167+117G>T||6430706D22Rik||NON_CODING|NR_040291|2|1)
intron_variant	Hjurp	protein_coding	NM_198652:c.526+69A>G		MODIFIER				rs45950719						chr1	88267879	88267879	T	C	het	intron_variant(MODIFIER|||c.298+69A>G|591|A730008H23Rik|protein_coding|CODING|NM_172505|4|1),intron_variant(MODIFIER|||c.526+69A>G|667|Hjurp|protein_coding|CODING|NM_198652|7|1),intron_variant(MODIFIER|||n.167+69A>G||6430706D22Rik||NON_CODING|NR_040291|2|1)
intron_variant	Hjurp	protein_coding	NM_198652:c.526+33T>G		MODIFIER				rs51930727						chr1	88267915	88267915	A	C	het	intron_variant(MODIFIER|||c.298+33T>G|591|A730008H23Rik|protein_coding|CODING|NM_172505|4|1),intron_variant(MODIFIER|||c.526+33T>G|667|Hjurp|protein_coding|CODING|NM_198652|7|1),intron_variant(MODIFIER|||n.167+33T>G||6430706D22Rik||NON_CODING|NR_040291|2|1)
intron_variant	Hjurp	protein_coding	NM_198652:c.448-11T>C		MODIFIER				rs49918681						chr1	88268037	88268037	A	G	het	intron_variant(MODIFIER|||c.448-11T>C|667|Hjurp|protein_coding|CODING|NM_198652|6|1),intron_variant(MODIFIER|||n.89-11T>C||6430706D22Rik||NON_CODING|NR_040291|1|1),intron_variant(MODIFIER|||c.220-11T>C|591|A730008H23Rik|protein_coding|CODING|NM_172505|3|1)
intron_variant	Hjurp	protein_coding	NM_198652:c.448-76T>C		MODIFIER				rs50982323						chr1	88268102	88268102	A	G	het	intron_variant(MODIFIER|||c.448-76T>C|667|Hjurp|protein_coding|CODING|NM_198652|6|1),intron_variant(MODIFIER|||n.89-76T>C||6430706D22Rik||NON_CODING|NR_040291|1|1),intron_variant(MODIFIER|||c.220-76T>C|591|A730008H23Rik|protein_coding|CODING|NM_172505|3|1)
intron_variant	Hjurp	protein_coding	NM_198652:c.448-124G>A		MODIFIER				rs45802478						chr1	88268150	88268150	C	T	het	intron_variant(MODIFIER|||c.448-124G>A|667|Hjurp|protein_coding|CODING|NM_198652|6|1),intron_variant(MODIFIER|||n.89-124G>A||6430706D22Rik||NON_CODING|NR_040291|1|1),intron_variant(MODIFIER|||c.220-124G>A|591|A730008H23Rik|protein_coding|CODING|NM_172505|3|1)
intron_variant	Hjurp	protein_coding	NM_198652:c.448-147T>C		MODIFIER				rs49812911						chr1	88268173	88268173	A	G	het	intron_variant(MODIFIER|||c.448-147T>C|667|Hjurp|protein_coding|CODING|NM_198652|6|1),intron_variant(MODIFIER|||n.89-147T>C||6430706D22Rik||NON_CODING|NR_040291|1|1),intron_variant(MODIFIER|||c.220-147T>C|591|A730008H23Rik|protein_coding|CODING|NM_172505|3|1)
intron_variant	Hjurp	protein_coding	NM_198652:c.447+196A>G		MODIFIER				rs30300748						chr1	88269125	88269125	T	C	het	intron_variant(MODIFIER|||c.447+196A>G|667|Hjurp|protein_coding|CODING|NM_198652|6|1),intron_variant(MODIFIER|||n.88+196A>G||6430706D22Rik||NON_CODING|NR_040291|1|1),intron_variant(MODIFIER|||c.220-1099A>G|591|A730008H23Rik|protein_coding|CODING|NM_172505|3|1)
intron_variant	Hjurp	protein_coding	NM_198652:c.447+151T>C		MODIFIER				rs30300747						chr1	88269170	88269170	A	G	het	intron_variant(MODIFIER|||c.447+151T>C|667|Hjurp|protein_coding|CODING|NM_198652|6|1),intron_variant(MODIFIER|||n.88+151T>C||6430706D22Rik||NON_CODING|NR_040291|1|1),intron_variant(MODIFIER|||c.220-1144T>C|591|A730008H23Rik|protein_coding|CODING|NM_172505|3|1)
intron_variant	Hjurp	protein_coding	NM_198652:c.447+79A>G		MODIFIER				rs46527910						chr1	88269242	88269242	T	C	het	intron_variant(MODIFIER|||c.447+79A>G|667|Hjurp|protein_coding|CODING|NM_198652|6|1),intron_variant(MODIFIER|||n.88+79A>G||6430706D22Rik||NON_CODING|NR_040291|1|1),intron_variant(MODIFIER|||c.220-1216A>G|591|A730008H23Rik|protein_coding|CODING|NM_172505|3|1)
missense_variant	Hjurp	MISSENSE	NM_198652:p.Glu146Gly/c.437A>G	gAg/gGg	MODERATE				rs48809660						chr1	88269331	88269331	T	C	het	missense_variant(MODERATE|MISSENSE|gAg/gGg|p.Glu146Gly/c.437A>G|667|Hjurp|protein_coding|CODING|NM_198652|6|1),intron_variant(MODIFIER|||c.220-1305A>G|591|A730008H23Rik|protein_coding|CODING|NM_172505|3|1),non_coding_exon_variant(MODIFIER|||n.78A>G||6430706D22Rik||NON_CODING|NR_040291|1|1)
intron_variant	Hjurp	protein_coding	NM_198652:c.355-182T>A		MODIFIER				rs30300745						chr1	88269595	88269595	A	T	het	upstream_gene_variant(MODIFIER||187|||6430706D22Rik||NON_CODING|NR_040291||1),intron_variant(MODIFIER|||c.220-1569T>A|591|A730008H23Rik|protein_coding|CODING|NM_172505|3|1),intron_variant(MODIFIER|||c.355-182T>A|667|Hjurp|protein_coding|CODING|NM_198652|5|1)
intron_variant	Hjurp	protein_coding	NM_198652:c.354+147T>C		MODIFIER				rs46341349						chr1	88270055	88270055	A	G	het	upstream_gene_variant(MODIFIER||647|||6430706D22Rik||NON_CODING|NR_040291||1),intron_variant(MODIFIER|||c.220-2029T>C|591|A730008H23Rik|protein_coding|CODING|NM_172505|3|1),intron_variant(MODIFIER|||c.354+147T>C|667|Hjurp|protein_coding|CODING|NM_198652|5|1)
intron_variant	Hjurp	protein_coding	NM_198652:c.354+124A>G		MODIFIER				rs30300744						chr1	88270078	88270078	T	C	het	upstream_gene_variant(MODIFIER||670|||6430706D22Rik||NON_CODING|NR_040291||1),intron_variant(MODIFIER|||c.220-2052A>G|591|A730008H23Rik|protein_coding|CODING|NM_172505|3|1),intron_variant(MODIFIER|||c.354+124A>G|667|Hjurp|protein_coding|CODING|NM_198652|5|1)
intron_variant	Hjurp	protein_coding	NM_198652:c.256+206T>A		MODIFIER										chr1	88272523	88272523	A	T	het	intron_variant(MODIFIER|||c.219+2519T>A|591|A730008H23Rik|protein_coding|CODING|NM_172505|3|1),intron_variant(MODIFIER|||c.256+206T>A|667|Hjurp|protein_coding|CODING|NM_198652|4|1)
intron_variant	Hjurp	protein_coding	NM_198652:c.256+192T>G		MODIFIER				rs260611483						chr1	88272537	88272537	A	C	het	intron_variant(MODIFIER|||c.219+2505T>G|591|A730008H23Rik|protein_coding|CODING|NM_172505|3|1),intron_variant(MODIFIER|||c.256+192T>G|667|Hjurp|protein_coding|CODING|NM_198652|4|1)
intron_variant	Hjurp	protein_coding	NM_198652:c.256+177C>T		MODIFIER				rs48915421						chr1	88272552	88272552	G	A	het	intron_variant(MODIFIER|||c.219+2490C>T|591|A730008H23Rik|protein_coding|CODING|NM_172505|3|1),intron_variant(MODIFIER|||c.256+177C>T|667|Hjurp|protein_coding|CODING|NM_198652|4|1)
intron_variant	Hjurp	protein_coding	NM_198652:c.256+151G>A		MODIFIER				rs46449613						chr1	88272578	88272578	C	T	het	intron_variant(MODIFIER|||c.219+2464G>A|591|A730008H23Rik|protein_coding|CODING|NM_172505|3|1),intron_variant(MODIFIER|||c.256+151G>A|667|Hjurp|protein_coding|CODING|NM_198652|4|1)
intron_variant	Hjurp	protein_coding	NM_198652:c.256+135T>G		MODIFIER				rs51336054						chr1	88272594	88272594	A	C	het	intron_variant(MODIFIER|||c.219+2448T>G|591|A730008H23Rik|protein_coding|CODING|NM_172505|3|1),intron_variant(MODIFIER|||c.256+135T>G|667|Hjurp|protein_coding|CODING|NM_198652|4|1)
intron_variant	Hjurp	protein_coding	NM_198652:c.256+99G>A		MODIFIER										chr1	88272630	88272630	C	T	het	intron_variant(MODIFIER|||c.219+2412G>A|591|A730008H23Rik|protein_coding|CODING|NM_172505|3|1),intron_variant(MODIFIER|||c.256+99G>A|667|Hjurp|protein_coding|CODING|NM_198652|4|1)
intron_variant	Hjurp	protein_coding	NM_198652:c.256+80C>G		MODIFIER				rs50347710						chr1	88272649	88272649	G	C	het	intron_variant(MODIFIER|||c.219+2393C>G|591|A730008H23Rik|protein_coding|CODING|NM_172505|3|1),intron_variant(MODIFIER|||c.256+80C>G|667|Hjurp|protein_coding|CODING|NM_198652|4|1)
intron_variant	Hjurp	protein_coding	NM_198652:c.256+62G>A		MODIFIER										chr1	88272667	88272667	C	T	het	intron_variant(MODIFIER|||c.219+2375G>A|591|A730008H23Rik|protein_coding|CODING|NM_172505|3|1),intron_variant(MODIFIER|||c.256+62G>A|667|Hjurp|protein_coding|CODING|NM_198652|4|1)
intron_variant	Hjurp	protein_coding	NM_198652:c.256+54A>G		MODIFIER				rs46962040						chr1	88272675	88272675	T	C	het	intron_variant(MODIFIER|||c.219+2367A>G|591|A730008H23Rik|protein_coding|CODING|NM_172505|3|1),intron_variant(MODIFIER|||c.256+54A>G|667|Hjurp|protein_coding|CODING|NM_198652|4|1)
intron_variant	Hjurp	protein_coding	NM_198652:c.256+40A>G		MODIFIER				rs51310927						chr1	88272689	88272689	T	C	het	intron_variant(MODIFIER|||c.219+2353A>G|591|A730008H23Rik|protein_coding|CODING|NM_172505|3|1),intron_variant(MODIFIER|||c.256+40A>G|667|Hjurp|protein_coding|CODING|NM_198652|4|1)
splice_region_variant	Hjurp	protein_coding	NM_198652:c.255T>C		LOW				rs30299923						chr1	88272730	88272730	A	G	het	splice_region_variant(LOW|||c.255T>C|667|Hjurp|protein_coding|CODING|NM_198652|4|1),synonymous_variant(LOW|SILENT|ggT/ggC|p.Gly85Gly/c.255T>C|667|Hjurp|protein_coding|CODING|NM_198652|4|1),intron_variant(MODIFIER|||c.219+2312T>C|591|A730008H23Rik|protein_coding|CODING|NM_172505|3|1)
intron_variant	Hjurp	protein_coding	NM_198652:c.220-58A>T		MODIFIER				rs47768070						chr1	88272823	88272823	T	A	het	intron_variant(MODIFIER|||c.219+2219A>T|591|A730008H23Rik|protein_coding|CODING|NM_172505|3|1),intron_variant(MODIFIER|||c.220-58A>T|667|Hjurp|protein_coding|CODING|NM_198652|3|1)
intron_variant	Hjurp	protein_coding	NM_198652:c.220-166T>G		MODIFIER				rs30299921						chr1	88272931	88272931	A	C	het	intron_variant(MODIFIER|||c.219+2111T>G|591|A730008H23Rik|protein_coding|CODING|NM_172505|3|1),intron_variant(MODIFIER|||c.220-166T>G|667|Hjurp|protein_coding|CODING|NM_198652|3|1)
intron_variant	Hjurp	protein_coding	NM_198652:c.220-183C>T		MODIFIER				rs48581229						chr1	88272948	88272948	G	A	het	intron_variant(MODIFIER|||c.219+2094C>T|591|A730008H23Rik|protein_coding|CODING|NM_172505|3|1),intron_variant(MODIFIER|||c.220-183C>T|667|Hjurp|protein_coding|CODING|NM_198652|3|1)
intron_variant	Hjurp	protein_coding	NM_198652:c.220-231G>T		MODIFIER				rs47615153						chr1	88272996	88272996	C	A	het	intron_variant(MODIFIER|||c.219+2046G>T|591|A730008H23Rik|protein_coding|CODING|NM_172505|3|1),intron_variant(MODIFIER|||c.220-231G>T|667|Hjurp|protein_coding|CODING|NM_198652|3|1)
intron_variant	Hjurp	protein_coding	NM_198652:c.219+223G>C		MODIFIER				rs30299916						chr1	88274819	88274819	C	G	het	intron_variant(MODIFIER|||c.219+223G>C|591|A730008H23Rik|protein_coding|CODING|NM_172505|3|1),intron_variant(MODIFIER|||c.219+223G>C|667|Hjurp|protein_coding|CODING|NM_198652|3|1)
intron_variant	Hjurp	protein_coding	NM_198652:c.219+184C>A		MODIFIER				rs51073193						chr1	88274858	88274858	G	T	het	intron_variant(MODIFIER|||c.219+184C>A|591|A730008H23Rik|protein_coding|CODING|NM_172505|3|1),intron_variant(MODIFIER|||c.219+184C>A|667|Hjurp|protein_coding|CODING|NM_198652|3|1)
intron_variant	Hjurp	protein_coding	NM_198652:c.219+114C>T		MODIFIER				rs49167476						chr1	88274928	88274928	G	A	het	intron_variant(MODIFIER|||c.219+114C>T|591|A730008H23Rik|protein_coding|CODING|NM_172505|3|1),intron_variant(MODIFIER|||c.219+114C>T|667|Hjurp|protein_coding|CODING|NM_198652|3|1)
intron_variant	Hjurp	protein_coding	NM_198652:c.219+100T>C		MODIFIER				rs50699336						chr1	88274942	88274942	A	G	het	intron_variant(MODIFIER|||c.219+100T>C|591|A730008H23Rik|protein_coding|CODING|NM_172505|3|1),intron_variant(MODIFIER|||c.219+100T>C|667|Hjurp|protein_coding|CODING|NM_198652|3|1)
intron_variant	Hjurp	protein_coding	NM_198652:c.219+77C>A		MODIFIER				rs30299915						chr1	88274965	88274965	G	T	het	intron_variant(MODIFIER|||c.219+77C>A|591|A730008H23Rik|protein_coding|CODING|NM_172505|3|1),intron_variant(MODIFIER|||c.219+77C>A|667|Hjurp|protein_coding|CODING|NM_198652|3|1)
intron_variant	Hjurp	protein_coding	NM_198652:c.219+30G>A		MODIFIER				rs30299914						chr1	88275012	88275012	C	T	het	intron_variant(MODIFIER|||c.219+30G>A|591|A730008H23Rik|protein_coding|CODING|NM_172505|3|1),intron_variant(MODIFIER|||c.219+30G>A|667|Hjurp|protein_coding|CODING|NM_198652|3|1)
intron_variant	Hjurp	protein_coding	NM_198652:c.164-37C>A		MODIFIER				rs46566500						chr1	88275134	88275134	G	T	het	intron_variant(MODIFIER|||c.164-37C>A|667|Hjurp|protein_coding|CODING|NM_198652|2|1),intron_variant(MODIFIER|||c.162-35C>A|591|A730008H23Rik|protein_coding|CODING|NM_172505|2|1)
intron_variant	Hjurp	protein_coding	NM_198652:c.164-93C>T		MODIFIER				rs45711127						chr1	88275190	88275190	G	A	het	intron_variant(MODIFIER|||c.164-93C>T|667|Hjurp|protein_coding|CODING|NM_198652|2|1),intron_variant(MODIFIER|||c.162-91C>T|591|A730008H23Rik|protein_coding|CODING|NM_172505|2|1)
intron_variant	Hjurp	protein_coding	NM_198652:c.164-107G>A		MODIFIER				rs47854959						chr1	88275204	88275204	C	T	het	intron_variant(MODIFIER|||c.164-107G>A|667|Hjurp|protein_coding|CODING|NM_198652|2|1),intron_variant(MODIFIER|||c.162-105G>A|591|A730008H23Rik|protein_coding|CODING|NM_172505|2|1)
intron_variant	Hjurp	protein_coding	NM_198652:c.164-134G>A		MODIFIER				rs30299033						chr1	88275231	88275231	C	T	het	intron_variant(MODIFIER|||c.164-134G>A|667|Hjurp|protein_coding|CODING|NM_198652|2|1),intron_variant(MODIFIER|||c.162-132G>A|591|A730008H23Rik|protein_coding|CODING|NM_172505|2|1)
intron_variant	Hjurp	protein_coding	NM_198652:c.163+67T>C		MODIFIER				rs51442739						chr1	88277152	88277152	A	G	het	intron_variant(MODIFIER|||c.163+67T>C|667|Hjurp|protein_coding|CODING|NM_198652|2|1),intron_variant(MODIFIER|||c.161+69T>C|591|A730008H23Rik|protein_coding|CODING|NM_172505|2|1)
intron_variant	Hjurp	protein_coding	NM_198652:c.163+52A>G		MODIFIER				rs46211197						chr1	88277167	88277167	T	C	het	intron_variant(MODIFIER|||c.163+52A>G|667|Hjurp|protein_coding|CODING|NM_198652|2|1),intron_variant(MODIFIER|||c.161+54A>G|591|A730008H23Rik|protein_coding|CODING|NM_172505|2|1)
intron_variant	Hjurp	protein_coding	NM_198652:c.163+40A>G		MODIFIER				rs51766312						chr1	88277179	88277179	T	C	het	intron_variant(MODIFIER|||c.163+40A>G|667|Hjurp|protein_coding|CODING|NM_198652|2|1),intron_variant(MODIFIER|||c.161+42A>G|591|A730008H23Rik|protein_coding|CODING|NM_172505|2|1)
intron_variant	Hjurp	protein_coding	NM_198652:c.163+31G>C		MODIFIER				rs48200041						chr1	88277188	88277188	C	G	het	intron_variant(MODIFIER|||c.163+31G>C|667|Hjurp|protein_coding|CODING|NM_198652|2|1),intron_variant(MODIFIER|||c.161+33G>C|591|A730008H23Rik|protein_coding|CODING|NM_172505|2|1)
synonymous_variant	Hjurp	SILENT	NM_198652:p.Leu48Leu/c.144A>G	ttA/ttG	LOW				rs30298182						chr1	88277238	88277238	T	C	het	synonymous_variant(LOW|SILENT|ttA/ttG|p.Leu48Leu/c.144A>G|667|Hjurp|protein_coding|CODING|NM_198652|2|1),synonymous_variant(LOW|SILENT|ttA/ttG|p.Leu48Leu/c.144A>G|591|A730008H23Rik|protein_coding|CODING|NM_172505|2|1)
missense_variant	Hjurp	MISSENSE	NM_198652:p.Arg46Thr/c.137G>C	aGg/aCg	MODERATE				rs48189621						chr1	88277245	88277245	C	G	het	missense_variant(MODERATE|MISSENSE|aGg/aCg|p.Arg46Thr/c.137G>C|667|Hjurp|protein_coding|CODING|NM_198652|2|1),missense_variant(MODERATE|MISSENSE|aGg/aCg|p.Arg46Thr/c.137G>C|591|A730008H23Rik|protein_coding|CODING|NM_172505|2|1)
intron_variant	Hjurp	protein_coding	NM_198652:c.97-19A>C		MODIFIER				rs49198881						chr1	88277304	88277304	T	G	het	intron_variant(MODIFIER|||c.97-19A>C|591|A730008H23Rik|protein_coding|CODING|NM_172505|1|1),intron_variant(MODIFIER|||c.97-19A>C|667|Hjurp|protein_coding|CODING|NM_198652|1|1)
intron_variant	Hjurp	protein_coding	NM_198652:c.96+6C>T		MODIFIER				rs48134891						chr1	88277368	88277368	G	A	het	intron_variant(MODIFIER|||c.96+6C>T|591|A730008H23Rik|protein_coding|CODING|NM_172505|1|1),intron_variant(MODIFIER|||c.96+6C>T|667|Hjurp|protein_coding|CODING|NM_198652|1|1)
missense_variant	Hjurp	MISSENSE	NM_198652:p.Lys16Asn/c.48G>T	aaG/aaT	MODERATE				rs30298179						chr1	88277422	88277422	C	A	het	missense_variant(MODERATE|MISSENSE|aaG/aaT|p.Lys16Asn/c.48G>T|591|A730008H23Rik|protein_coding|CODING|NM_172505|1|1),missense_variant(MODERATE|MISSENSE|aaG/aaT|p.Lys16Asn/c.48G>T|667|Hjurp|protein_coding|CODING|NM_198652|1|1)
missense_variant	Hjurp	MISSENSE	NM_198652:p.His12Gln/c.36T>G	caT/caG	MODERATE				rs49556247						chr1	88277434	88277434	A	C	het	missense_variant(MODERATE|MISSENSE|caT/caG|p.His12Gln/c.36T>G|591|A730008H23Rik|protein_coding|CODING|NM_172505|1|1),missense_variant(MODERATE|MISSENSE|caT/caG|p.His12Gln/c.36T>G|667|Hjurp|protein_coding|CODING|NM_198652|1|1)
missense_variant	Hjurp	MISSENSE	NM_198652:p.Arg10Trp/c.28A>T	Agg/Tgg	MODERATE				rs47146764						chr1	88277442	88277442	T	A	het	missense_variant(MODERATE|MISSENSE|Agg/Tgg|p.Arg10Trp/c.28A>T|591|A730008H23Rik|protein_coding|CODING|NM_172505|1|1),missense_variant(MODERATE|MISSENSE|Agg/Tgg|p.Arg10Trp/c.28A>T|667|Hjurp|protein_coding|CODING|NM_198652|1|1)
5_prime_UTR_variant	Hjurp	protein_coding	NM_198652:c.-6T>C		MODIFIER				rs31472766						chr1	88277475	88277475	A	G	het	5_prime_UTR_variant(MODIFIER||6|c.-6T>C|591|A730008H23Rik|protein_coding|CODING|NM_172505|1|1),5_prime_UTR_variant(MODIFIER||6|c.-6T>C|667|Hjurp|protein_coding|CODING|NM_198652|1|1)
5_prime_UTR_variant	Hjurp	protein_coding	NM_198652:c.-38T>C		MODIFIER				rs49303998						chr1	88277507	88277507	A	G	het	5_prime_UTR_variant(MODIFIER||38|c.-38T>C|591|A730008H23Rik|protein_coding|CODING|NM_172505|1|1),5_prime_UTR_variant(MODIFIER||38|c.-38T>C|667|Hjurp|protein_coding|CODING|NM_198652|1|1)
5_prime_UTR_premature_start_codon_gain_variant	Hjurp	protein_coding	NM_198652		LOW				rs30298178						chr1	88277525	88277525	A	G	het	5_prime_UTR_premature_start_codon_gain_variant(LOW||||591|A730008H23Rik|protein_coding|CODING|NM_172505|1|1),5_prime_UTR_premature_start_codon_gain_variant(LOW||||667|Hjurp|protein_coding|CODING|NM_198652|1|1),5_prime_UTR_variant(MODIFIER||56|c.-56T>C|591|A730008H23Rik|protein_coding|CODING|NM_172505|1|1),5_prime_UTR_variant(MODIFIER||56|c.-56T>C|667|Hjurp|protein_coding|CODING|NM_198652|1|1)
5_prime_UTR_premature_start_codon_gain_variant	Hjurp	protein_coding	NM_198652		LOW				rs47216866						chr1	88277537	88277537	C	A	het	5_prime_UTR_premature_start_codon_gain_variant(LOW||||591|A730008H23Rik|protein_coding|CODING|NM_172505|1|1),5_prime_UTR_premature_start_codon_gain_variant(LOW||||667|Hjurp|protein_coding|CODING|NM_198652|1|1),5_prime_UTR_variant(MODIFIER||68|c.-68G>T|591|A730008H23Rik|protein_coding|CODING|NM_172505|1|1),5_prime_UTR_variant(MODIFIER||68|c.-68G>T|667|Hjurp|protein_coding|CODING|NM_198652|1|1)
upstream_gene_variant	Hjurp	protein_coding	NM_198652		MODIFIER				rs45811535						chr1	88277586	88277586	G	C	het	upstream_gene_variant(MODIFIER||29||591|A730008H23Rik|protein_coding|CODING|NM_172505||1),upstream_gene_variant(MODIFIER||7||667|Hjurp|protein_coding|CODING|NM_198652||1),intergenic_region(MODIFIER||||||||||1)
intron_variant	Trpm8	protein_coding	NM_134252:c.192-99A>G		MODIFIER				rs218612981						chr1	88325283	88325283	A	G	het	intron_variant(MODIFIER|||c.192-99A>G|1104|Trpm8|protein_coding|CODING|NM_134252|4|1)
intron_variant	Spp2	protein_coding	NM_029269:c.475+183G>C		MODIFIER										chr1	88417475	88417475	G	C	het	intron_variant(MODIFIER|||c.475+183G>C|203|Spp2|protein_coding|CODING|NM_029269|5|1)
synonymous_variant	Glrp1	SILENT	NM_008132:p.Gln86Gln/c.258G>A	caG/caA	LOW										chr1	88503389	88503389	C	T	het	synonymous_variant(LOW|SILENT|caG/caA|p.Gln86Gln/c.258G>A|174|Glrp1|protein_coding|CODING|NM_008132|2|1)
synonymous_variant	Glrp1	SILENT	NM_008132:p.Gln83Gln/c.249A>G	caA/caG	LOW										chr1	88503398	88503398	T	C	het	synonymous_variant(LOW|SILENT|caA/caG|p.Gln83Gln/c.249A>G|174|Glrp1|protein_coding|CODING|NM_008132|2|1)
intron_variant	Iqca	protein_coding	NM_029122:c.453+184T>G		MODIFIER										chr1	90142492	90142492	A	C	het	intron_variant(MODIFIER|||c.453+184T>G|829|Iqca|protein_coding|CODING|NM_029122|3|1)
synonymous_variant	Cxcr7	SILENT	NM_001271607:p.Gly130Gly/c.390G>A	ggG/ggA	LOW										chr1	90214210	90214210	G	A	het	synonymous_variant(LOW|SILENT|ggG/ggA|p.Gly130Gly/c.390G>A|362|Cxcr7|protein_coding|CODING|NM_001271607|3|1),synonymous_variant(LOW|SILENT|ggG/ggA|p.Gly130Gly/c.390G>A|362|Cxcr7|protein_coding|CODING|NM_007722|2|1)
intron_variant	Col6a3	protein_coding	NM_001243008:c.6958-11T>C		MODIFIER										chr1	90785280	90785280	A	G	het	intron_variant(MODIFIER|||c.6958-11T>C|3284|Col6a3|protein_coding|CODING|NM_001243008|30|1),intron_variant(MODIFIER|||c.5137-11T>C|2677|Col6a3|protein_coding|CODING|NM_001243009|27|1)
intron_variant	Mlph	protein_coding	NM_053015:c.1102-108A>G		MODIFIER										chr1	90939251	90939251	A	G	het	intron_variant(MODIFIER|||c.1102-108A>G|590|Mlph|protein_coding|CODING|NM_053015|9|1)
intron_variant	Ube2f	protein_coding	NM_026454:c.148+156T>G		MODIFIER				rs243109083						chr1	91262452	91262452	T	G	het	intron_variant(MODIFIER|||c.148+156T>G|185|Ube2f|protein_coding|CODING|NM_026454|3|1)
splice_region_variant	Per2	protein_coding	NM_011066:c.819A>C		LOW										chr1	91440828	91440828	T	G	het	splice_region_variant(LOW|||c.819A>C|1257|Per2|protein_coding|CODING|NM_011066|7|1),intron_variant(MODIFIER|||c.818+4A>C|1257|Per2|protein_coding|CODING|NM_011066|7|1)
intron_variant	Traf3ip1	protein_coding	NM_028718:c.1081+104A>G		MODIFIER										chr1	91518418	91518418	A	G	het	intron_variant(MODIFIER|||c.1081+104A>G|625|Traf3ip1|protein_coding|CODING|NM_028718|8|1)
missense_variant	Olfr1412	MISSENSE	NM_146277:p.Ser74Thr/c.220T>A	Tcc/Acc	MODERATE										chr1	92588551	92588551	T	A	het	missense_variant(MODERATE|MISSENSE|Tcc/Acc|p.Ser74Thr/c.220T>A|321|Olfr1412|protein_coding|CODING|NM_146277|1|1)
intron_variant	Ankmy1	protein_coding	NM_172850:c.330+106T>A		MODIFIER										chr1	92899393	92899393	A	T	het	intron_variant(MODIFIER|||c.330+106T>A|1001|Ankmy1|protein_coding|CODING|NM_172850|3|1)
intron_variant	Agxt	protein_coding	NM_016702:c.591-92A>C		MODIFIER										chr1	93139189	93139189	A	C	het	intron_variant(MODIFIER|||c.525-92A>C|392|Agxt|protein_coding|CODING|NM_001276710|4|1),intron_variant(MODIFIER|||c.591-92A>C|414|Agxt|protein_coding|CODING|NM_016702|4|1)
synonymous_variant	Sned1	SILENT	NM_172463:p.Ser947Ser/c.2841C>T	tcC/tcT	LOW										chr1	93282819	93282819	C	T	het	synonymous_variant(LOW|SILENT|tcC/tcT|p.Ser947Ser/c.2841C>T|1403|Sned1|protein_coding|CODING|NM_172463|21|1)
missense_variant	Sned1	MISSENSE	NM_172463:p.Pro1296Leu/c.3887C>T	cCc/cTc	MODERATE										chr1	93286997	93286997	C	T	het	missense_variant(MODERATE|MISSENSE|cCc/cTc|p.Pro1296Leu/c.3887C>T|1403|Sned1|protein_coding|CODING|NM_172463|27|1)
missense_variant	Pask	MISSENSE	NM_080850:p.Ser1166Asn/c.3497G>A	aGt/aAt	MODERATE										chr1	93316801	93316801	C	T	het	missense_variant(MODERATE|MISSENSE|aGt/aAt|p.Ser1166Asn/c.3497G>A|1383|Pask|protein_coding|CODING|NM_080850|14|1)
missense_variant	Ppp1r7	MISSENSE	NM_023200:p.Leu170Pro/c.509T>C	cTc/cCc	MODERATE										chr1	93352588	93352588	T	C	het	missense_variant(MODERATE|MISSENSE|cTc/cCc|p.Leu170Pro/c.509T>C|361|Ppp1r7|protein_coding|CODING|NM_023200|6|1)
synonymous_variant	Ppp1r7	SILENT	NM_023200:p.Thr234Thr/c.702A>G	acA/acG	LOW										chr1	93354430	93354430	A	G	het	synonymous_variant(LOW|SILENT|acA/acG|p.Thr234Thr/c.702A>G|361|Ppp1r7|protein_coding|CODING|NM_023200|7|1)
intron_variant	Ppp1r7	protein_coding	NM_023200:c.909+199T>G		MODIFIER										chr1	93361011	93361011	T	G	het	intron_variant(MODIFIER|||c.909+199T>G|361|Ppp1r7|protein_coding|CODING|NM_023200|9|1)
synonymous_variant	Hdlbp	SILENT	NM_133808:p.Ile205Ile/c.615C>T	atC/atT	LOW										chr1	93431354	93431354	G	A	het	synonymous_variant(LOW|SILENT|atC/atT|p.Ile205Ile/c.615C>T|1268|Hdlbp|protein_coding|CODING|NM_133808|6|1)
intron_variant	2022-09-02	protein_coding	NM_001159717:c.842+213C>T		MODIFIER										chr1	93501865	93501865	C	T	het	intron_variant(MODIFIER|||c.842+213C>T|361|Sept2|protein_coding|CODING|NM_001159717|9|1),intron_variant(MODIFIER|||c.722+213C>T|321|Sept2|protein_coding|CODING|NM_001159718|8|1),intron_variant(MODIFIER|||c.842+213C>T|361|Sept2|protein_coding|CODING|NM_001159719|9|1),intron_variant(MODIFIER|||c.842+213C>T|361|Sept2|protein_coding|CODING|NM_010891|9|1)
intron_variant	Farp2	protein_coding	NM_145519:c.867+53A>T		MODIFIER										chr1	93574519	93574519	A	T	het	intron_variant(MODIFIER|||c.867+53A>T|1065|Farp2|protein_coding|CODING|NM_145519|9|1)
intron_variant	Farp2	protein_coding	NM_145519:c.1687-35G>T		MODIFIER										chr1	93604175	93604175	G	T	het	intron_variant(MODIFIER|||c.1687-35G>T|1065|Farp2|protein_coding|CODING|NM_145519|15|1)
splice_region_variant	Bok	protein_coding	NM_016778:c.353C>T		LOW										chr1	93694052	93694052	C	T	het	splice_region_variant(LOW|||c.353C>T|213|Bok|protein_coding|CODING|NM_016778|3|1),intron_variant(MODIFIER|||c.353-8C>T|213|Bok|protein_coding|CODING|NM_016778|3|1)
intergenic_region					MODIFIER										chr1	93985923	93985923	T	C	het	intergenic_region(MODIFIER||||||||||1)
missense_variant	Gm6086	MISSENSE	NM_001039219:p.His73Arg/c.218A>G	cAc/cGc	MODERATE										chr1	94008145	94008145	A	G	het	missense_variant(MODERATE|MISSENSE|cAc/cGc|p.His73Arg/c.218A>G|396|Gm6086|protein_coding|CODING|NM_001039219|7|1)
intron_variant	Slco6b1	protein_coding	NM_001039475:c.1027+232T>C		MODIFIER										chr1	96965046	96965046	A	G	het	intron_variant(MODIFIER|||c.1027+232T>C|709|Slco6b1|protein_coding|CODING|NM_001039475|5|1)
intergenic_region					MODIFIER										chr1	97026185	97026185	T	G	het	intergenic_region(MODIFIER||||||||||1)
intron_variant	Slco6c1	protein_coding	NM_028942:c.583+41A>G		MODIFIER										chr1	97125551	97125551	T	C	het	intron_variant(MODIFIER|||c.583+41A>G|706|Slco6c1|protein_coding|CODING|NM_028942|2|1)
intron_variant	Ppip5k2	protein_coding	NM_173760:c.2755-77C>T		MODIFIER										chr1	97723911	97723911	G	A	het	intron_variant(MODIFIER|||c.2755-77C>T|1123|Ppip5k2|protein_coding|CODING|NM_173760|23|1)
intron_variant	Pam	protein_coding	NM_013626:c.223-4595G>A		MODIFIER										chr1	97949272	97949272	C	T	het	intron_variant(MODIFIER|||c.223-4595G>A|978|Pam|protein_coding|CODING|NM_013626|3|1)
intron_variant	Slco6d1	protein_coding	NM_027584:c.1748+114A>G		MODIFIER										chr1	98496486	98496486	A	G	het	intron_variant(MODIFIER|||c.1748+114A>G|650|Slco6d1|protein_coding|CODING|NM_001164233|10|1),intron_variant(MODIFIER|||c.1748+114A>G|683|Slco6d1|protein_coding|CODING|NM_027584|10|1)
intron_variant	Cntnap5b	protein_coding	NM_172851:c.82+41C>T		MODIFIER										chr1	99772887	99772887	C	T	het	intron_variant(MODIFIER|||c.82+41C>T|1292|Cntnap5b|protein_coding|CODING|NM_172851|1|1)
intron_variant	Cntnap5b	protein_coding	NM_172851:c.381+109C>A		MODIFIER										chr1	99967494	99967494	C	A	het	intron_variant(MODIFIER|||c.381+109C>A|1292|Cntnap5b|protein_coding|CODING|NM_172851|3|1)
intron_variant	Cntnap5b	protein_coding	NM_172851:c.1059+225A>C		MODIFIER										chr1	100098099	100098099	A	C	het	intron_variant(MODIFIER|||c.1059+225A>C|1292|Cntnap5b|protein_coding|CODING|NM_172851|7|1)
intron_variant	Cntnap5b	protein_coding	NM_172851:c.2950+136A>C		MODIFIER										chr1	100383756	100383756	A	C	het	intron_variant(MODIFIER|||c.2950+136A>C|1292|Cntnap5b|protein_coding|CODING|NM_172851|18|1)
intron_variant	Cntnap5b	protein_coding	NM_172851:c.3307-248G>T		MODIFIER										chr1	100446586	100446586	G	T	het	intron_variant(MODIFIER|||c.3307-248G>T|1292|Cntnap5b|protein_coding|CODING|NM_172851|20|1)
intron_variant	2310035C23Rik	protein_coding	NM_173187:c.3115-173A>C		MODIFIER										chr1	105743038	105743038	A	C	het	intron_variant(MODIFIER|||c.3043-173A>C|1192|2310035C23Rik|protein_coding|CODING|NM_029349|23|1),intron_variant(MODIFIER|||c.3115-173A>C|1216|2310035C23Rik|protein_coding|CODING|NM_173187|24|1)
intergenic_region					MODIFIER										chr1	107021958	107021958	G	A	het	intergenic_region(MODIFIER||||||||||1)
intron_variant	Serpinb3a	protein_coding	NM_009126:c.460+169A>G		MODIFIER										chr1	107048321	107048321	T	C	het	intron_variant(MODIFIER|||c.460+169A>G|387|Serpinb3a|protein_coding|CODING|NM_009126|5|1)
intron_variant	Serpinb3b	protein_coding	NM_198680:c.460+123G>C		MODIFIER										chr1	107156707	107156707	C	G	het	intron_variant(MODIFIER|||c.460+123G>C|387|Serpinb3b|protein_coding|CODING|NM_198680|5|1)
missense_variant	Serpinb3b	MISSENSE	NM_198680:p.Thr87Pro/c.259A>C	Act/Cct	MODERATE										chr1	107157751	107157751	T	G	het	missense_variant(MODERATE|MISSENSE|Act/Cct|p.Thr87Pro/c.259A>C|387|Serpinb3b|protein_coding|CODING|NM_198680|4|1)
intron_variant	Serpinb11	protein_coding	NM_025867:c.466+23G>A		MODIFIER										chr1	107374215	107374215	G	A	het	intron_variant(MODIFIER|||c.466+23G>A|388|Serpinb11|protein_coding|CODING|NM_025867|5|1)
intron_variant	Serpinb2	protein_coding	NM_001174170:c.844-190T>C		MODIFIER										chr1	107524347	107524347	T	C	het	intron_variant(MODIFIER|||c.844-190T>C|415|Serpinb2|protein_coding|CODING|NM_001174170|7|1),intron_variant(MODIFIER|||c.844-190T>C|415|Serpinb2|protein_coding|CODING|NM_011111|7|1)
intron_variant	Serpinb8	protein_coding	NM_011459:c.307-164G>A		MODIFIER										chr1	107602636	107602636	G	A	het	intron_variant(MODIFIER|||c.307-164G>A|245|Serpinb8|protein_coding|CODING|NM_001159748|3|1),intron_variant(MODIFIER|||c.307-164G>A|374|Serpinb8|protein_coding|CODING|NM_011459|3|1)
intergenic_region					MODIFIER										chr1	108717014	108717014	T	C	het	intergenic_region(MODIFIER||||||||||1)
intergenic_region					MODIFIER										chr1	109833395	109833395	G	A	het	intergenic_region(MODIFIER||||||||||1)
missense_variant	Cdh7	MISSENSE	NM_172853:p.Ile395Met/c.1185C>G	atC/atG	MODERATE										chr1	110085123	110085123	C	G	het	missense_variant(MODERATE|MISSENSE|atC/atG|p.Ile395Met/c.1185C>G|785|Cdh7|protein_coding|CODING|NM_172853|7|1)
5_prime_UTR_variant	Dsel	protein_coding	NM_001081316:c.-358T>A		MODIFIER										chr1	111863161	111863161	A	T	het	5_prime_UTR_variant(MODIFIER||358|c.-358T>A|1207|Dsel|protein_coding|CODING|NM_001081316|2|1)
intergenic_region					MODIFIER										chr1	111881034	111881034	G	A	het	intergenic_region(MODIFIER||||||||||1)
missense_variant	Cntnap5a	MISSENSE	NM_001077425:p.Ala171Thr/c.511G>A	Gcc/Acc	MODERATE										chr1	116060251	116060251	G	A	het	missense_variant(MODERATE|MISSENSE|Gcc/Acc|p.Ala171Thr/c.511G>A|1304|Cntnap5a|protein_coding|CODING|NM_001077425|4|1)
intron_variant	Cntnap5a	protein_coding	NM_001077425:c.919-215G>A		MODIFIER										chr1	116117359	116117359	G	A	het	intron_variant(MODIFIER|||c.919-215G>A|1304|Cntnap5a|protein_coding|CODING|NM_001077425|6|1)
synonymous_variant	Cntnap5a	SILENT	NM_001077425:p.Val793Val/c.2379C>A	gtC/gtA	LOW										chr1	116428800	116428800	C	A	het	synonymous_variant(LOW|SILENT|gtC/gtA|p.Val793Val/c.2379C>A|1304|Cntnap5a|protein_coding|CODING|NM_001077425|16|1)
intron_variant	Cntnap5a	protein_coding	NM_001077425:c.2990-30A>C		MODIFIER										chr1	116454963	116454963	A	C	het	intron_variant(MODIFIER|||c.2990-30A>C|1304|Cntnap5a|protein_coding|CODING|NM_001077425|18|1)
missense_variant	Clasp1	MISSENSE	NM_001081276:p.Ser259Ala/c.775T>G	Tca/Gca	MODERATE										chr1	118497696	118497696	T	G	het	missense_variant(MODERATE|MISSENSE|Tca/Gca|p.Ser259Ala/c.775T>G|1536|Clasp1|protein_coding|CODING|NM_001081276|9|1),missense_variant(MODERATE|MISSENSE|Tca/Gca|p.Ser259Ala/c.775T>G|1460|Clasp1|protein_coding|CODING|NM_029709|9|1),missense_variant(MODERATE|MISSENSE|Tca/Gca|p.Ser259Ala/c.775T>G|1468|Clasp1|protein_coding|CODING|NM_177548|9|1)
intron_variant	Tfcp2l1	protein_coding	NM_023755:c.214+19T>G		MODIFIER										chr1	118632412	118632412	T	G	het	intron_variant(MODIFIER|||c.214+19T>G|479|Tfcp2l1|protein_coding|CODING|NM_023755|2|1)
intron_variant	Tfcp2l1	protein_coding	NM_023755:c.291+98C>G		MODIFIER										chr1	118652475	118652475	C	G	het	intron_variant(MODIFIER|||c.291+98C>G|479|Tfcp2l1|protein_coding|CODING|NM_023755|3|1)
intron_variant	Gm101	protein_coding	NM_001115074:c.426+155C>T		MODIFIER										chr1	119984575	119984575	G	A	het	intron_variant(MODIFIER|||c.426+155C>T|836|Gm101|protein_coding|CODING|NM_001115074|4|1)
synonymous_variant	Gm101	SILENT	NM_001115074:p.Ile82Ile/c.246C>T	atC/atT	LOW										chr1	119985097	119985097	G	A	het	synonymous_variant(LOW|SILENT|atC/atT|p.Ile82Ile/c.246C>T|836|Gm101|protein_coding|CODING|NM_001115074|3|1)
splice_region_variant	3110009E18Rik	protein_coding	NM_028439:c.134C>T		LOW				rs216627970						chr1	120160599	120160599	C	T	het	splice_region_variant(LOW|||c.134C>T|121|3110009E18Rik|protein_coding|CODING|NM_001172074|2|1),splice_region_variant(LOW|||c.134C>T|126|3110009E18Rik|protein_coding|CODING|NM_028439|2|1),intron_variant(MODIFIER|||c.134-7C>T|121|3110009E18Rik|protein_coding|CODING|NM_001172074|2|1),intron_variant(MODIFIER|||c.134-7C>T|126|3110009E18Rik|protein_coding|CODING|NM_028439|2|1)
intron_variant	Marco	protein_coding	NM_010766:c.1205-91T>G		MODIFIER										chr1	120477501	120477501	A	C	het	intron_variant(MODIFIER|||c.1205-91T>G|518|Marco|protein_coding|CODING|NM_010766|14|1)
intron_variant	Ccdc93	protein_coding	NM_001025156:c.1836+81C>T		MODIFIER										chr1	121499402	121499402	C	T	het	intron_variant(MODIFIER|||c.1836+81C>T|629|Ccdc93|protein_coding|CODING|NM_001025156|23|1),intron_variant(MODIFIER|||c.1833+81C>T|628|Ccdc93|protein_coding|CODING|NM_029955|23|1)
3_prime_UTR_variant	Htr5b	protein_coding	NM_010483:c.*1G>T		MODIFIER										chr1	121510387	121510387	C	A	het	3_prime_UTR_variant(MODIFIER||1|c.*1G>T|370|Htr5b|protein_coding|CODING|NM_010483|2|1)
missense_variant	Ddx18	MISSENSE	NM_025860:p.Gly632Ala/c.1895G>C	gGc/gCc	MODERATE										chr1	121554084	121554084	C	G	het	missense_variant(MODERATE|MISSENSE|gGc/gCc|p.Gly632Ala/c.1895G>C|660|Ddx18|protein_coding|CODING|NM_025860|13|1)
3_prime_UTR_variant	Dpp10	protein_coding	NM_199021:c.*51G>T		MODIFIER										chr1	123334198	123334198	C	A	het	3_prime_UTR_variant(MODIFIER||51|c.*51G>T|800|Dpp10|protein_coding|CODING|NM_199021|26|1)
intron_variant	Dpp10	protein_coding	NM_199021:c.1712+150T>A		MODIFIER				rs46661143						chr1	123367448	123367448	A	T	het	intron_variant(MODIFIER|||c.1712+150T>A|800|Dpp10|protein_coding|CODING|NM_199021|19|1)
intron_variant	Dpp10	protein_coding	NM_199021:c.1495+13A>T		MODIFIER										chr1	123378114	123378114	T	A	het	intron_variant(MODIFIER|||c.1495+13A>T|800|Dpp10|protein_coding|CODING|NM_199021|16|1)
intron_variant	Dpp10	protein_coding	NM_199021:c.1373+120T>C		MODIFIER										chr1	123384165	123384165	A	G	het	intron_variant(MODIFIER|||c.1373+120T>C|800|Dpp10|protein_coding|CODING|NM_199021|15|1)
missense_variant	Nckap5	MISSENSE	NM_001081756:p.Arg1396Cys/c.4186C>T	Cgc/Tgc	MODERATE										chr1	126024832	126024832	G	A	het	missense_variant(MODERATE|MISSENSE|Cgc/Tgc|p.Arg1396Cys/c.4186C>T|1909|Nckap5|protein_coding|CODING|NM_001081756|12|1),missense_variant(MODERATE|MISSENSE|Cgc/Tgc|p.Arg1328Cys/c.3982C>T|1841|Nckap5|protein_coding|CODING|NM_172484|10|1),intron_variant(MODIFIER|||c.811-10183C>T|406|Nckap5|protein_coding|CODING|NM_176957|10|1)
intron_variant	Mgat5	protein_coding	NM_145128:c.1110-25G>A		MODIFIER										chr1	127397482	127397482	G	A	het	intron_variant(MODIFIER|||c.1110-25G>A|740|Mgat5|protein_coding|CODING|NM_145128|10|1)
intron_variant	Mgat5	protein_coding	NM_145128:c.1378-48A>G		MODIFIER										chr1	127446194	127446194	A	G	het	intron_variant(MODIFIER|||c.1378-48A>G|740|Mgat5|protein_coding|CODING|NM_145128|12|1)
missense_variant	Map3k19	MISSENSE	NM_011737:p.Ala684Asp/c.2051C>A	gCt/gAt	MODERATE										chr1	127822950	127822950	G	T	het	missense_variant(MODERATE|MISSENSE|gCt/gAt|p.Ala684Asp/c.2051C>A|1311|Map3k19|protein_coding|CODING|NM_011737|7|1)
intron_variant	Map3k19	protein_coding	NM_011737:c.135+38T>G		MODIFIER										chr1	127838401	127838401	A	C	het	intron_variant(MODIFIER|||c.135+38T>G|1311|Map3k19|protein_coding|CODING|NM_011737|2|1)
missense_variant	Rab3gap1	MISSENSE	NM_178690:p.Phe111Ile/c.331T>A	Ttt/Att	MODERATE										chr1	127891065	127891065	T	A	het	missense_variant(MODERATE|MISSENSE|Ttt/Att|p.Phe111Ile/c.331T>A|981|Rab3gap1|protein_coding|CODING|NM_178690|5|1)
intron_variant	Rab3gap1	protein_coding	NM_178690:c.831-14T>C		MODIFIER										chr1	127918207	127918207	T	C	het	intron_variant(MODIFIER|||c.831-14T>C|981|Rab3gap1|protein_coding|CODING|NM_178690|9|1)
intron_variant	Rab3gap1	protein_coding	NM_178690:c.899+18T>G		MODIFIER										chr1	127918307	127918307	T	G	het	intron_variant(MODIFIER|||c.899+18T>G|981|Rab3gap1|protein_coding|CODING|NM_178690|10|1)
intron_variant	Rab3gap1	protein_coding	NM_178690:c.1552-23A>C		MODIFIER										chr1	127930684	127930684	A	C	het	intron_variant(MODIFIER|||c.1552-23A>C|981|Rab3gap1|protein_coding|CODING|NM_178690|16|1)
missense_variant	Rab3gap1	MISSENSE	NM_178690:p.Asp539Tyr/c.1615G>T	Gat/Tat	MODERATE										chr1	127930770	127930770	G	T	het	missense_variant(MODERATE|MISSENSE|Gat/Tat|p.Asp539Tyr/c.1615G>T|981|Rab3gap1|protein_coding|CODING|NM_178690|17|1)
missense_variant	Mcm6	MISSENSE	NM_008567:p.Asn454Thr/c.1361A>C	aAt/aCt	MODERATE										chr1	128344298	128344298	T	G	het	missense_variant(MODERATE|MISSENSE|aAt/aCt|p.Asn454Thr/c.1361A>C|821|Mcm6|protein_coding|CODING|NM_008567|9|1),splice_region_variant(LOW|||c.1361A>C|821|Mcm6|protein_coding|CODING|NM_008567|9|1)
missense_variant	Thsd7b	MISSENSE	NM_172485:p.Pro540Thr/c.1618C>A	Cca/Aca	MODERATE										chr1	129678141	129678141	C	A	het	missense_variant(MODERATE|MISSENSE|Cca/Aca|p.Pro540Thr/c.1618C>A|1607|Thsd7b|protein_coding|CODING|NM_172485|7|1)
missense_variant	Thsd7b	MISSENSE	NM_172485:p.Lys1382Met/c.4145A>T	aAg/aTg	MODERATE										chr1	130189892	130189892	A	T	het	missense_variant(MODERATE|MISSENSE|aAg/aTg|p.Lys1382Met/c.4145A>T|1607|Thsd7b|protein_coding|CODING|NM_172485|23|1)
intron_variant	Thsd7b	protein_coding	NM_172485:c.4378+44A>G		MODIFIER										chr1	130190270	130190270	A	G	het	intron_variant(MODIFIER|||c.4378+44A>G|1607|Thsd7b|protein_coding|CODING|NM_172485|24|1)
intron_variant	Thsd7b	protein_coding	NM_172485:c.4461+101T>C		MODIFIER										chr1	130192737	130192737	T	C	het	intron_variant(MODIFIER|||c.4461+101T>C|1607|Thsd7b|protein_coding|CODING|NM_172485|25|1)
intron_variant	Thsd7b	protein_coding	NM_172485:c.4654+140T>C		MODIFIER										chr1	130195439	130195439	T	C	het	intron_variant(MODIFIER|||c.4654+140T>C|1607|Thsd7b|protein_coding|CODING|NM_172485|26|1)
intron_variant	Cd55	protein_coding	NM_010016:c.1003+108A>T		MODIFIER										chr1	130449309	130449309	T	A	het	intron_variant(MODIFIER|||c.1003+108A>T|390|Cd55|protein_coding|CODING|NM_010016|7|1)
missense_variant	Cd55	MISSENSE	NM_010016:p.Asp254Ala/c.761A>C	gAc/gCc	MODERATE										chr1	130452479	130452479	T	G	het	missense_variant(MODERATE|MISSENSE|gAc/gCc|p.Asp254Ala/c.761A>C|390|Cd55|protein_coding|CODING|NM_010016|6|1)
intron_variant	C4bp	protein_coding	NM_007576:c.446+143T>G		MODIFIER										chr1	130653182	130653182	A	C	het	intron_variant(MODIFIER|||c.446+143T>G|469|C4bp|protein_coding|CODING|NM_007576|4|1)
intron_variant	C4bp	protein_coding	NM_007576:c.446+111A>G		MODIFIER										chr1	130653214	130653214	T	C	het	intron_variant(MODIFIER|||c.446+111A>G|469|C4bp|protein_coding|CODING|NM_007576|4|1)
intron_variant	Pigr	protein_coding	NM_011082:c.2220+70C>A		MODIFIER										chr1	130849859	130849859	C	A	het	intron_variant(MODIFIER|||c.2220+70C>A|771|Pigr|protein_coding|CODING|NM_011082|10|1)
intron_variant	Faim3	protein_coding	NM_026976:c.503-182A>T		MODIFIER										chr1	130875781	130875781	A	T	het	intron_variant(MODIFIER|||c.503-182A>T|422|Faim3|protein_coding|CODING|NM_026976|3|1)
intron_variant	Il24	protein_coding	NM_053095:c.504+108A>C		MODIFIER										chr1	130883726	130883726	T	G	het	intron_variant(MODIFIER|||c.504+108A>C|220|Il24|protein_coding|CODING|NM_053095|4|1)
missense_variant	Dyrk3	MISSENSE	NM_145508:p.Leu401Pro/c.1202T>C	cTt/cCt	MODERATE										chr1	131129233	131129233	A	G	het	missense_variant(MODERATE|MISSENSE|cTt/cCt|p.Leu401Pro/c.1202T>C|586|Dyrk3|protein_coding|CODING|NM_145508|3|1)
intron_variant	Rassf5	protein_coding	NM_018750:c.564+17G>A		MODIFIER				rs33472655						chr1	131212240	131212240	C	T	het	intron_variant(MODIFIER|||c.564+17G>A|413|Rassf5|protein_coding|CODING|NM_018750|2|1)
intron_variant	Ikbke	protein_coding	NM_019777:c.229-184A>G		MODIFIER				rs249457280						chr1	131275463	131275463	T	C	hom	intron_variant(MODIFIER|||c.229-184A>G|717|Ikbke|protein_coding|CODING|NM_019777|4|1)
intron_variant	Srgap2	protein_coding	NM_001081011:c.1495-531T>A		MODIFIER										chr1	131325679	131325679	A	T	het	intron_variant(MODIFIER|||c.1495-531T>A|1071|Srgap2|protein_coding|CODING|NM_001081011|13|1)
intron_variant	Slc41a1	protein_coding	NM_173865:c.990-200A>C		MODIFIER										chr1	131842749	131842749	A	C	het	intron_variant(MODIFIER|||c.990-200A>C|512|Slc41a1|protein_coding|CODING|NM_173865|7|1)
synonymous_variant	Nfasc	SILENT	NM_182716:p.Pro384Pro/c.1152C>T	ccC/ccT	LOW										chr1	132611657	132611657	G	A	het	synonymous_variant(LOW|SILENT|ccC/ccT|p.Pro395Pro/c.1185C>T|1189|Nfasc|protein_coding|CODING|NM_001160316|10|1),synonymous_variant(LOW|SILENT|ccC/ccT|p.Pro395Pro/c.1185C>T|1174|Nfasc|protein_coding|CODING|NM_001160317|12|1),synonymous_variant(LOW|SILENT|ccC/ccT|p.Pro378Pro/c.1134C>T|1157|Nfasc|protein_coding|CODING|NM_001160318|11|1),synonymous_variant(LOW|SILENT|ccC/ccT|p.Pro384Pro/c.1152C>T|124…
intron_variant	Nfasc	protein_coding	NM_182716:c.110-54A>G		MODIFIER										chr1	132637145	132637145	T	C	het	intron_variant(MODIFIER|||c.110-54A>G|1240|Nfasc|protein_coding|CODING|NM_182716|4|1),intron_variant(MODIFIER|||c.92-54A>G|1189|Nfasc|protein_coding|CODING|NM_001160316|1|1),intron_variant(MODIFIER|||c.92-54A>G|1174|Nfasc|protein_coding|CODING|NM_001160317|3|1),intron_variant(MODIFIER|||c.92-54A>G|1157|Nfasc|protein_coding|CODING|NM_001160318|3|1)
intron_variant	Nfasc	protein_coding	NM_182716:c.-200+34445C>G		MODIFIER										chr1	132707226	132707226	G	C	het	5_prime_UTR_variant(MODIFIER||64458|c.-327C>G|1157|Nfasc|protein_coding|CODING|NM_001160318|1|1),intron_variant(MODIFIER|||c.-200+34445C>G|1174|Nfasc|protein_coding|CODING|NM_001160317|1|1),intron_variant(MODIFIER|||c.-200+34445C>G|1240|Nfasc|protein_coding|CODING|NM_182716|1|1)
missense_variant	Mdm4	MISSENSE	NM_008575:p.Ser286Pro/c.856T>C	Tcc/Ccc	MODERATE										chr1	132994547	132994547	A	G	het	missense_variant(MODERATE|MISSENSE|Tcc/Ccc|p.Ser286Pro/c.856T>C|489|Mdm4|protein_coding|CODING|NM_008575|11|1)
missense_variant	Pik3c2b	MISSENSE	NM_001099276:p.Ser248Leu/c.743C>T	tCg/tTg	MODERATE										chr1	133067042	133067042	C	T	het	missense_variant(MODERATE|MISSENSE|tCg/tTg|p.Ser248Leu/c.743C>T|1632|Pik3c2b|protein_coding|CODING|NM_001099276|2|1)
intron_variant	Zc3h11a	protein_coding	NM_001276767:c.1475-103G>A		MODIFIER										chr1	133626033	133626033	C	T	het	intron_variant(MODIFIER|||c.1475-103G>A|792|Zc3h11a|protein_coding|CODING|NM_001276767|13|1),intron_variant(MODIFIER|||c.1475-103G>A|792|Zc3h11a|protein_coding|CODING|NM_144530|12|1)
splice_region_variant	Zc3h11a	protein_coding	NM_001276767:c.175A>C		LOW										chr1	133645723	133645723	T	G	het	splice_region_variant(LOW|||c.175A>C|792|Zc3h11a|protein_coding|CODING|NM_001276767|5|1),splice_region_variant(LOW|||c.175A>C|792|Zc3h11a|protein_coding|CODING|NM_144530|4|1),intron_variant(MODIFIER|||c.174+4A>C|792|Zc3h11a|protein_coding|CODING|NM_001276767|5|1),intron_variant(MODIFIER|||c.174+4A>C|792|Zc3h11a|protein_coding|CODING|NM_144530|4|1)
intron_variant	Lax1	protein_coding	NM_001159649:c.367-203A>G		MODIFIER										chr1	133680838	133680838	T	C	het	intron_variant(MODIFIER|||c.367-203A>G|407|Lax1|protein_coding|CODING|NM_001159649|5|1),intron_variant(MODIFIER|||c.367-203A>G|407|Lax1|protein_coding|CODING|NM_172842|5|1)
intron_variant	Lax1	protein_coding	NM_001159649:c.366+114T>A		MODIFIER										chr1	133682869	133682869	A	T	het	intron_variant(MODIFIER|||c.366+114T>A|407|Lax1|protein_coding|CODING|NM_001159649|5|1),intron_variant(MODIFIER|||c.366+114T>A|407|Lax1|protein_coding|CODING|NM_172842|5|1)
missense_variant	Atp2b4	MISSENSE	NM_213616:p.Ala321Ser/c.961G>T	Gcc/Tcc	MODERATE										chr1	133735189	133735189	C	A	het	missense_variant(MODERATE|MISSENSE|Gcc/Tcc|p.Ala321Ser/c.961G>T|1166|Atp2b4|protein_coding|CODING|NM_001167949|7|1),missense_variant(MODERATE|MISSENSE|Gcc/Tcc|p.Ala321Ser/c.961G>T|1205|Atp2b4|protein_coding|CODING|NM_213616|7|1)
splice_region_variant	Optc	protein_coding	NM_054076:c.976G>A		LOW										chr1	133898337	133898337	C	T	het	splice_region_variant(LOW|||c.817G>A|328|Optc|protein_coding|CODING|NM_001160420|6|1),splice_region_variant(LOW|||c.817G>A|328|Optc|protein_coding|CODING|NM_001160421|5|1),splice_region_variant(LOW|||c.976G>A|381|Optc|protein_coding|CODING|NM_054076|6|1),intron_variant(MODIFIER|||c.816+5G>A|328|Optc|protein_coding|CODING|NM_001160420|6|1),intron_variant(MODIFIER|||c.816+5G>A|328|Optc|protein_codi…
missense_variant	Chi3l1	MISSENSE	NM_007695:p.Lys353Arg/c.1058A>G	aAg/aGg	MODERATE										chr1	134189500	134189500	A	G	het	missense_variant(MODERATE|MISSENSE|aAg/aGg|p.Lys353Arg/c.1058A>G|389|Chi3l1|protein_coding|CODING|NM_007695|10|1)
intron_variant	Kdm5b	protein_coding	NM_152895:c.205-195A>C		MODIFIER										chr1	134584959	134584959	A	C	het	intron_variant(MODIFIER|||c.205-195A>C|1544|Kdm5b|protein_coding|CODING|NM_152895|1|1)
intron_variant	Kdm5b	protein_coding	NM_152895:c.282+87A>G		MODIFIER										chr1	134585318	134585318	A	G	het	intron_variant(MODIFIER|||c.282+87A>G|1544|Kdm5b|protein_coding|CODING|NM_152895|2|1)
missense_variant	Kdm5b	MISSENSE	NM_152895:p.Pro516Ala/c.1546C>G	Cca/Gca	MODERATE										chr1	134605720	134605720	C	G	het	missense_variant(MODERATE|MISSENSE|Cca/Gca|p.Pro516Ala/c.1546C>G|1544|Kdm5b|protein_coding|CODING|NM_152895|12|1)
3_prime_UTR_variant	Kdm5b	protein_coding	NM_152895:c.*172A>T		MODIFIER										chr1	134631546	134631546	A	T	het	3_prime_UTR_variant(MODIFIER||172|c.*172A>T|1544|Kdm5b|protein_coding|CODING|NM_152895|27|1)
missense_variant	Lgr6	MISSENSE	NM_001033409:p.Gly590Glu/c.1769G>A	gGa/gAa	MODERATE										chr1	134988071	134988071	C	T	het	missense_variant(MODERATE|MISSENSE|gGa/gAa|p.Gly590Glu/c.1769G>A|967|Lgr6|protein_coding|CODING|NM_001033409|18|1)
missense_variant	Lgr6	MISSENSE	NM_001033409:p.His287Pro/c.860A>C	cAt/cCt	MODERATE										chr1	135003269	135003269	T	G	het	missense_variant(MODERATE|MISSENSE|cAt/cCt|p.His287Pro/c.860A>C|967|Lgr6|protein_coding|CODING|NM_001033409|9|1),splice_region_variant(LOW|||c.860A>C|967|Lgr6|protein_coding|CODING|NM_001033409|9|1)
synonymous_variant	Ptprv	SILENT	NM_007955:p.Gly703Gly/c.2109G>A	ggG/ggA	LOW										chr1	135120820	135120820	C	T	het	synonymous_variant(LOW|SILENT|ggG/ggA|p.Gly703Gly/c.2109G>A|1705|Ptprv|protein_coding|CODING|NM_007955|15|1|WARNING_TRANSCRIPT_MULTIPLE_STOP_CODONS)
intron_variant	Ptpn7	protein_coding	NM_177081:c.607-139A>C		MODIFIER										chr1	135137629	135137629	A	C	het	intron_variant(MODIFIER|||c.607-139A>C|359|Ptpn7|protein_coding|CODING|NM_177081|6|1)
3_prime_UTR_variant	Timm17a	protein_coding	NM_011590:c.*83C>G		MODIFIER										chr1	135301835	135301835	G	C	het	3_prime_UTR_variant(MODIFIER||83|c.*83C>G|171|Timm17a|protein_coding|CODING|NM_011590|6|1)
missense_variant	Nav1	MISSENSE	NM_173437:p.Thr707Ala/c.2119A>G	Acc/Gcc	MODERATE										chr1	135470724	135470724	T	C	het	missense_variant(MODERATE|MISSENSE|Acc/Gcc|p.Thr707Ala/c.2119A>G|1875|Nav1|protein_coding|CODING|NM_173437|6|1)
intron_variant	Tnnt2	protein_coding	NM_001130175:c.890-14T>C		MODIFIER										chr1	135851682	135851682	T	C	het	intron_variant(MODIFIER|||c.806-14T>C|296|Tnnt2|protein_coding|CODING|NM_001130174|12|1|WARNING_TRANSCRIPT_INCOMPLETE),intron_variant(MODIFIER|||c.890-14T>C|324|Tnnt2|protein_coding|CODING|NM_001130175|12|1|WARNING_TRANSCRIPT_INCOMPLETE),intron_variant(MODIFIER|||c.820-14T>C|301|Tnnt2|protein_coding|CODING|NM_001130176|11|1),intron_variant(MODIFIER|||c.811-14T>C|298|Tnnt2|protein_coding|CODING|NM…
splice_region_variant	Tnnt2	protein_coding	NM_001130175:c.890G>C		LOW										chr1	135851688	135851688	G	C	het	splice_region_variant(LOW|||c.806G>C|296|Tnnt2|protein_coding|CODING|NM_001130174|12|1|WARNING_TRANSCRIPT_INCOMPLETE),splice_region_variant(LOW|||c.890G>C|324|Tnnt2|protein_coding|CODING|NM_001130175|12|1|WARNING_TRANSCRIPT_INCOMPLETE),splice_region_variant(LOW|||c.820G>C|301|Tnnt2|protein_coding|CODING|NM_001130176|11|1),splice_region_variant(LOW|||c.811G>C|298|Tnnt2|protein_coding|CODING|NM_001…
splice_acceptor_variant	Tnnt2	protein_coding	NM_001130175:c.890A>C		HIGH									Tnnt2:1.00(9);	chr1	135851694	135851694	A	C	het	splice_acceptor_variant(HIGH|||c.806A>C|296|Tnnt2|protein_coding|CODING|NM_001130174|13|1|WARNING_TRANSCRIPT_INCOMPLETE),splice_acceptor_variant(HIGH|||c.890A>C|324|Tnnt2|protein_coding|CODING|NM_001130175|13|1|WARNING_TRANSCRIPT_INCOMPLETE),splice_acceptor_variant(HIGH|||c.820A>C|301|Tnnt2|protein_coding|CODING|NM_001130176|12|1),splice_acceptor_variant(HIGH|||c.811A>C|298|Tnnt2|protein_coding|C…
intron_variant	Kif21b	protein_coding	NM_001039472:c.2457+84T>G		MODIFIER				rs233517229						chr1	136158433	136158433	T	G	het	intron_variant(MODIFIER|||c.2457+84T>G|1624|Kif21b|protein_coding|CODING|NM_001039472|17|1)
missense_variant	Camsap2	MISSENSE	NM_001081360:p.Gly417Arg/c.1249G>A	Gga/Aga	MODERATE										chr1	136282834	136282834	C	T	het	missense_variant(MODERATE|MISSENSE|Gga/Aga|p.Gly417Arg/c.1249G>A|1478|Camsap2|protein_coding|CODING|NM_001081360|12|1)
intron_variant	Camsap2	protein_coding	NM_001081360:c.1201+169A>G		MODIFIER				rs31375526						chr1	136283698	136283698	T	C	hom	intron_variant(MODIFIER|||c.1201+169A>G|1478|Camsap2|protein_coding|CODING|NM_001081360|11|1)
missense_variant	Ddx59	MISSENSE	NM_026500:p.Asn401Thr/c.1202A>C	aAt/aCt	MODERATE										chr1	136432451	136432451	A	C	het	missense_variant(MODERATE|MISSENSE|aAt/aCt|p.Asn401Thr/c.1202A>C|619|Ddx59|protein_coding|CODING|NM_026500|5|1)
intron_variant	Nr5a2	protein_coding	NM_030676:c.127+51T>C		MODIFIER										chr1	136952051	136952051	A	G	het	intron_variant(MODIFIER|||c.-57+51T>C|499|Nr5a2|protein_coding|CODING|NM_001159769|2|1),intron_variant(MODIFIER|||c.127+51T>C|560|Nr5a2|protein_coding|CODING|NM_030676|2|1)
intron_variant	Ptprc	protein_coding	NM_001111316:c.2371-96A>G		MODIFIER										chr1	138081090	138081090	T	C	het	intron_variant(MODIFIER|||c.2371-96A>G|1293|Ptprc|protein_coding|CODING|NM_001111316|22|1),intron_variant(MODIFIER|||c.1882-96A>G|1130|Ptprc|protein_coding|CODING|NM_001268286|19|1),intron_variant(MODIFIER|||c.1954-96A>G|1154|Ptprc|protein_coding|CODING|NM_011210|20|1)
intron_variant	Ptprc	protein_coding	NM_001111316:c.1418-49T>G		MODIFIER										chr1	138099740	138099740	A	C	het	intron_variant(MODIFIER|||c.1418-49T>G|1293|Ptprc|protein_coding|CODING|NM_001111316|12|1),intron_variant(MODIFIER|||c.929-49T>G|1130|Ptprc|protein_coding|CODING|NM_001268286|9|1),intron_variant(MODIFIER|||c.1001-49T>G|1154|Ptprc|protein_coding|CODING|NM_011210|10|1)
intron_variant	Ptprc	protein_coding	NM_001111316:c.586+189G>T		MODIFIER										chr1	138116765	138116765	C	A	het	intron_variant(MODIFIER|||c.586+189G>T|1293|Ptprc|protein_coding|CODING|NM_001111316|6|1),intron_variant(MODIFIER|||c.169+189G>T|1154|Ptprc|protein_coding|CODING|NM_011210|4|1),intron_variant(MODIFIER|||c.98-1123G>T|1130|Ptprc|protein_coding|CODING|NM_001268286|3|1)
missense_variant	Nek7	MISSENSE	NM_021605:p.Val197Leu/c.589G>T	Gtg/Ttg	MODERATE										chr1	138515625	138515625	C	A	het	missense_variant(MODERATE|MISSENSE|Gtg/Ttg|p.Val197Leu/c.589G>T|302|Nek7|protein_coding|CODING|NM_021605|7|1),splice_region_variant(LOW|||c.589G>T|302|Nek7|protein_coding|CODING|NM_021605|7|1)
intron_variant	Nek7	protein_coding	NM_021605:c.481+63A>C		MODIFIER										chr1	138516465	138516465	T	G	het	intron_variant(MODIFIER|||c.481+63A>C|302|Nek7|protein_coding|CODING|NM_021605|6|1)
intron_variant	Crb1	protein_coding	NM_133239:c.1169-115T>G		MODIFIER										chr1	139249190	139249190	A	C	het	intron_variant(MODIFIER|||c.1169-115T>G|1405|Crb1|protein_coding|CODING|NM_133239|5|1)
intron_variant	Aspm	protein_coding	NM_009791:c.2324-18T>C		MODIFIER										chr1	139464218	139464218	T	C	het	intron_variant(MODIFIER|||c.2324-18T>C|3122|Aspm|protein_coding|CODING|NM_009791|6|1)
intron_variant	Aspm	protein_coding	NM_009791:c.2664+168C>A		MODIFIER				rs256368178						chr1	139468916	139468916	C	A	het	intron_variant(MODIFIER|||c.2664+168C>A|3122|Aspm|protein_coding|CODING|NM_009791|9|1)
synonymous_variant	Aspm	SILENT	NM_009791:p.Val2837Val/c.8511A>G	gtA/gtG	LOW										chr1	139489777	139489777	A	G	het	synonymous_variant(LOW|SILENT|gtA/gtG|p.Val2837Val/c.8511A>G|3122|Aspm|protein_coding|CODING|NM_009791|23|1)
missense_variant	F13b	MISSENSE	NM_031164:p.Ser249Arg/c.745A>C	Agt/Cgt	MODERATE										chr1	139508202	139508202	A	C	het	missense_variant(MODERATE|MISSENSE|Agt/Cgt|p.Ser249Arg/c.745A>C|669|F13b|protein_coding|CODING|NM_031164|5|1)
missense_variant	F13b	MISSENSE	NM_031164:p.Ile502Leu/c.1504A>C	Ata/Cta	MODERATE										chr1	139516433	139516433	A	C	het	missense_variant(MODERATE|MISSENSE|Ata/Cta|p.Ile502Leu/c.1504A>C|669|F13b|protein_coding|CODING|NM_031164|9|1)
intron_variant	Gm4788	protein_coding	NM_001029977:c.980-132G>A		MODIFIER										chr1	139739774	139739774	C	T	het	intron_variant(MODIFIER|||c.980-135G>A|878|Gm4788|protein_coding|CODING|NM_001160303|6|1),intron_variant(MODIFIER|||c.980-132G>A|879|Gm4788|protein_coding|CODING|NM_001029977|6|1),intron_variant(MODIFIER|||c.980-132G>A|820|Gm4788|protein_coding|CODING|NM_001160304|6|1)
missense_variant	Gm4788	MISSENSE	NM_001029977:p.Gln199Leu/c.596A>T	cAa/cTa	MODERATE										chr1	139754261	139754261	T	A	het	missense_variant(MODERATE|MISSENSE|cAa/cTa|p.Gln199Leu/c.596A>T|879|Gm4788|protein_coding|CODING|NM_001029977|4|1),missense_variant(MODERATE|MISSENSE|cAa/cTa|p.Gln199Leu/c.596A>T|878|Gm4788|protein_coding|CODING|NM_001160303|4|1),missense_variant(MODERATE|MISSENSE|cAa/cTa|p.Gln199Leu/c.596A>T|820|Gm4788|protein_coding|CODING|NM_001160304|4|1)
intron_variant	Gm4788	protein_coding	NM_001029977:c.445+140T>C		MODIFIER										chr1	139773790	139773790	A	G	het	intron_variant(MODIFIER|||c.445+140T>C|879|Gm4788|protein_coding|CODING|NM_001029977|3|1),intron_variant(MODIFIER|||c.445+140T>C|878|Gm4788|protein_coding|CODING|NM_001160303|3|1),intron_variant(MODIFIER|||c.445+140T>C|820|Gm4788|protein_coding|CODING|NM_001160304|3|1)
intron_variant	Gm4788	protein_coding	NM_001029977:c.74-19A>T		MODIFIER										chr1	139774690	139774690	T	A	het	intron_variant(MODIFIER|||c.74-19A>T|879|Gm4788|protein_coding|CODING|NM_001029977|1|1),intron_variant(MODIFIER|||c.74-19A>T|878|Gm4788|protein_coding|CODING|NM_001160303|1|1),intron_variant(MODIFIER|||c.74-19A>T|820|Gm4788|protein_coding|CODING|NM_001160304|1|1)
intergenic_region					MODIFIER										chr1	139890116	139890116	C	A	het	intergenic_region(MODIFIER||||||||||1)
missense_variant	Cfh	MISSENSE	NM_009888:p.Leu654Pro/c.1961T>C	cTt/cCt	MODERATE										chr1	140108904	140108904	A	G	het	missense_variant(MODERATE|MISSENSE|cTt/cCt|p.Leu654Pro/c.1961T>C|1252|Cfh|protein_coding|CODING|NM_009888|13|1)
missense_variant	Cfh	MISSENSE	NM_009888:p.Pro261Ser/c.781C>T	Ccc/Tcc	MODERATE										chr1	140147718	140147718	G	A	het	missense_variant(MODERATE|MISSENSE|Ccc/Tcc|p.Pro261Ser/c.781C>T|1252|Cfh|protein_coding|CODING|NM_009888|6|1)
intron_variant	Cfh	protein_coding	NM_009888:c.112+209G>T		MODIFIER										chr1	140182956	140182956	C	A	het	intron_variant(MODIFIER|||c.112+209G>T|1252|Cfh|protein_coding|CODING|NM_009888|1|1)
missense_variant	Kcnt2	MISSENSE	NM_001081027:p.Asp917Tyr/c.2749G>T	Gac/Tac	MODERATE										chr1	140573646	140573646	G	T	het	missense_variant(MODERATE|MISSENSE|Gac/Tac|p.Asp917Tyr/c.2749G>T|1135|Kcnt2|protein_coding|CODING|NM_001081027|24|1),intron_variant(MODIFIER|||n.196-3115C>A||4930590L20Rik||NON_CODING|NR_040604|3|1)
intron_variant	Kcnt2	protein_coding	NM_001081027:c.2781+188G>A		MODIFIER										chr1	140573866	140573866	G	A	het	intron_variant(MODIFIER|||n.196-3335C>T||4930590L20Rik||NON_CODING|NR_040604|3|1),intron_variant(MODIFIER|||c.2781+188G>A|1135|Kcnt2|protein_coding|CODING|NM_001081027|24|1)
stop_gained	Kcnt2	NONSENSE	NM_001081027:p.Trp1017*/c.3050G>A	tGg/tAg	HIGH									Kcnt2:1.00(1);Kcnt2:1.00(1);	chr1	140584158	140584158	G	A	het	stop_gained(HIGH|NONSENSE|tGg/tAg|p.Trp1017*/c.3050G>A|1135|Kcnt2|protein_coding|CODING|NM_001081027|26|1),intron_variant(MODIFIER|||n.195+10770C>T||4930590L20Rik||NON_CODING|NR_040604|3|1)
intron_variant	Kcnt2	protein_coding	NM_001081027:c.3211+115G>T		MODIFIER										chr1	140584434	140584434	G	T	het	intron_variant(MODIFIER|||n.195+10494C>A||4930590L20Rik||NON_CODING|NR_040604|3|1),intron_variant(MODIFIER|||c.3211+115G>T|1135|Kcnt2|protein_coding|CODING|NM_001081027|26|1)
intergenic_region					MODIFIER				rs51106674						chr1	142125135	142125135	A	G	hom	intergenic_region(MODIFIER||||||||||1)
intergenic_region					MODIFIER				rs46274115						chr1	142125179	142125179	C	G	hom	intergenic_region(MODIFIER||||||||||1)
intron_variant	Cdc73	protein_coding	NM_145991:c.1317-153T>G		MODIFIER										chr1	143615556	143615556	A	C	het	intron_variant(MODIFIER|||c.1317-153T>G|531|Cdc73|protein_coding|CODING|NM_145991|14|1)
upstream_gene_variant	Rgs2	protein_coding	NM_009061		MODIFIER										chr1	144004178	144004178	A	C	het	upstream_gene_variant(MODIFIER||29||211|Rgs2|protein_coding|CODING|NM_009061||1),intergenic_region(MODIFIER||||||||||1)
intron_variant	Fam5c	protein_coding	NM_001145807:c.619-15T>C		MODIFIER										chr1	146746465	146746465	T	C	het	intron_variant(MODIFIER|||c.619-15T>C|766|Fam5c|protein_coding|CODING|NM_001145807|4|1),intron_variant(MODIFIER|||c.619-15T>C|766|Fam5c|protein_coding|CODING|NM_153539|4|1)
intergenic_region					MODIFIER										chr1	147281735	147281735	A	C	het	intergenic_region(MODIFIER||||||||||1)
synonymous_variant	Prg4	SILENT	NM_021400:p.Pro758Pro/c.2274T>C	ccT/ccC	LOW										chr1	150454647	150454647	A	G	het	synonymous_variant(LOW|SILENT|ccT/ccC|p.Pro758Pro/c.2274T>C|1221|Prg4|protein_coding|CODING|NM_021400|7|1),intron_variant(MODIFIER|||c.407-527T>C|423|Prg4|protein_coding|CODING|NM_001110146|5|1)
missense_variant	Prg4	MISSENSE	NM_021400:p.Arg753Pro/c.2258G>C	cGc/cCc	MODERATE										chr1	150454663	150454663	C	G	het	missense_variant(MODERATE|MISSENSE|cGc/cCc|p.Arg753Pro/c.2258G>C|1221|Prg4|protein_coding|CODING|NM_021400|7|1),intron_variant(MODIFIER|||c.407-543G>C|423|Prg4|protein_coding|CODING|NM_001110146|5|1)
synonymous_variant	Prg4	SILENT	NM_021400:p.Thr744Thr/c.2232G>C	acG/acC	LOW										chr1	150454689	150454689	C	G	het	synonymous_variant(LOW|SILENT|acG/acC|p.Thr744Thr/c.2232G>C|1221|Prg4|protein_coding|CODING|NM_021400|7|1),intron_variant(MODIFIER|||c.407-569G>C|423|Prg4|protein_coding|CODING|NM_001110146|5|1)
synonymous_variant	Prg4	SILENT	NM_021400:p.Thr688Thr/c.2064T>C	acT/acC	LOW										chr1	150454857	150454857	A	G	het	synonymous_variant(LOW|SILENT|acT/acC|p.Thr688Thr/c.2064T>C|1221|Prg4|protein_coding|CODING|NM_021400|7|1),intron_variant(MODIFIER|||c.407-737T>C|423|Prg4|protein_coding|CODING|NM_001110146|5|1)
missense_variant	Prg4	MISSENSE	NM_021400:p.Ser646Pro/c.1936T>C	Tcc/Ccc	MODERATE										chr1	150454985	150454985	A	G	het	missense_variant(MODERATE|MISSENSE|Tcc/Ccc|p.Ser646Pro/c.1936T>C|1221|Prg4|protein_coding|CODING|NM_021400|7|1),intron_variant(MODIFIER|||c.407-865T>C|423|Prg4|protein_coding|CODING|NM_001110146|5|1)
missense_variant	Prg4	MISSENSE	NM_021400:p.Leu625Pro/c.1874T>C	cTc/cCc	MODERATE										chr1	150455047	150455047	A	G	het	missense_variant(MODERATE|MISSENSE|cTc/cCc|p.Leu625Pro/c.1874T>C|1221|Prg4|protein_coding|CODING|NM_021400|7|1),intron_variant(MODIFIER|||c.407-927T>C|423|Prg4|protein_coding|CODING|NM_001110146|5|1)
missense_variant	Prg4	MISSENSE	NM_021400:p.Leu609Pro/c.1826T>C	cTc/cCc	MODERATE				rs50586055						chr1	150455095	150455095	A	G	het	missense_variant(MODERATE|MISSENSE|cTc/cCc|p.Leu609Pro/c.1826T>C|1221|Prg4|protein_coding|CODING|NM_021400|7|1),intron_variant(MODIFIER|||c.407-975T>C|423|Prg4|protein_coding|CODING|NM_001110146|5|1)
missense_variant	Prg4	MISSENSE	NM_021400:p.Leu585Pro/c.1754T>C	cTc/cCc	MODERATE										chr1	150455167	150455167	A	G	het	missense_variant(MODERATE|MISSENSE|cTc/cCc|p.Leu585Pro/c.1754T>C|1221|Prg4|protein_coding|CODING|NM_021400|7|1),intron_variant(MODIFIER|||c.407-1047T>C|423|Prg4|protein_coding|CODING|NM_001110146|5|1)
synonymous_variant	Prg4	SILENT	NM_021400:p.Pro566Pro/c.1698T>C	ccT/ccC	LOW				rs49675103						chr1	150455223	150455223	A	G	het	synonymous_variant(LOW|SILENT|ccT/ccC|p.Pro566Pro/c.1698T>C|1221|Prg4|protein_coding|CODING|NM_021400|7|1),intron_variant(MODIFIER|||c.406+1028T>C|423|Prg4|protein_coding|CODING|NM_001110146|5|1)
missense_variant	Hmcn1	MISSENSE	NM_001024720:p.Ala3414Asp/c.10241C>A	gCc/gAc	MODERATE										chr1	150648937	150648937	G	T	het	missense_variant(MODERATE|MISSENSE|gCc/gAc|p.Ala3414Asp/c.10241C>A|5634|Hmcn1|protein_coding|CODING|NM_001024720|67|1)
intron_variant	Hmcn1	protein_coding	NM_001024720:c.1829-17T>C		MODIFIER										chr1	150773922	150773922	A	G	het	intron_variant(MODIFIER|||c.1829-17T>C|5634|Hmcn1|protein_coding|CODING|NM_001024720|11|1)
intron_variant	Tsen15	protein_coding	NM_025677:c.486+139A>G		MODIFIER										chr1	152371615	152371615	T	C	het	intron_variant(MODIFIER|||c.486+139A>G|168|Tsen15|protein_coding|CODING|NM_025677|4|1)
3_prime_UTR_variant	Rgl1	protein_coding	NM_016846:c.*86T>G		MODIFIER										chr1	152518923	152518923	A	C	het	3_prime_UTR_variant(MODIFIER||86|c.*86T>G|768|Rgl1|protein_coding|CODING|NM_016846|18|1)
intron_variant	Rgl1	protein_coding	NM_016846:c.27+32T>C		MODIFIER										chr1	152624952	152624952	A	G	het	intron_variant(MODIFIER|||c.27+32T>C|768|Rgl1|protein_coding|CODING|NM_016846|1|1)
intergenic_region					MODIFIER										chr1	152675020	152675020	G	A	het	intergenic_region(MODIFIER||||||||||1)
intron_variant	Smg7	protein_coding	NM_001160257:c.3011-134G>A		MODIFIER										chr1	152840606	152840606	C	T	het	intron_variant(MODIFIER|||c.2975-134G>A|1134|Smg7|protein_coding|CODING|NM_001005507|19|1),intron_variant(MODIFIER|||c.2987-134G>A|1138|Smg7|protein_coding|CODING|NM_001160256|20|1),intron_variant(MODIFIER|||c.3011-134G>A|1146|Smg7|protein_coding|CODING|NM_001160257|20|1)
intron_variant	Smg7	protein_coding	NM_001160257:c.867+65A>G		MODIFIER										chr1	152858814	152858814	T	C	het	intron_variant(MODIFIER|||c.843+65A>G|1134|Smg7|protein_coding|CODING|NM_001005507|8|1),intron_variant(MODIFIER|||c.843+65A>G|1138|Smg7|protein_coding|CODING|NM_001160256|8|1),intron_variant(MODIFIER|||c.867+65A>G|1146|Smg7|protein_coding|CODING|NM_001160257|8|1)
intron_variant	Smg7	protein_coding	NM_001160257:c.731+147A>T		MODIFIER										chr1	152859205	152859205	T	A	het	intron_variant(MODIFIER|||c.707+147A>T|1134|Smg7|protein_coding|CODING|NM_001005507|7|1),intron_variant(MODIFIER|||c.707+147A>T|1138|Smg7|protein_coding|CODING|NM_001160256|7|1),intron_variant(MODIFIER|||c.731+147A>T|1146|Smg7|protein_coding|CODING|NM_001160257|7|1)
upstream_gene_variant	Smg7	protein_coding	NM_001160257		MODIFIER										chr1	152878207	152878207	T	C	het	upstream_gene_variant(MODIFIER||39||1146|Smg7|protein_coding|CODING|NM_001160257||1),intron_variant(MODIFIER|||c.30-7416A>G|1134|Smg7|protein_coding|CODING|NM_001005507|1|1),intron_variant(MODIFIER|||c.30-7416A>G|1138|Smg7|protein_coding|CODING|NM_001160256|1|1)
intron_variant	Dhx9	protein_coding	NM_007842:c.1721-136T>C		MODIFIER										chr1	153465913	153465913	A	G	het	intron_variant(MODIFIER|||c.1721-136T>C|1383|Dhx9|protein_coding|CODING|NM_007842|15|1)
intron_variant	Dhx9	protein_coding	NM_007842:c.632+30A>G		MODIFIER										chr1	153478011	153478011	T	C	het	intron_variant(MODIFIER|||c.632+30A>G|1383|Dhx9|protein_coding|CODING|NM_007842|6|1)
stop_gained	Rnasel	NONSENSE	NM_011882:p.Gln156*/c.466C>T	Cag/Tag	HIGH									Rnasel:1.00(1);Rnasel:1.00(1);	chr1	153754205	153754205	C	T	het	stop_gained(HIGH|NONSENSE|Cag/Tag|p.Gln156*/c.466C>T|735|Rnasel|protein_coding|CODING|NM_011882|4|1)
intron_variant	Rgsl1	protein_coding	NM_001243223:c.2356-225A>G		MODIFIER										chr1	153802590	153802590	T	C	het	intron_variant(MODIFIER|||c.2356-225A>G|1073|Rgsl1|protein_coding|CODING|NM_001243223|13|1)
intron_variant	Rgsl1	protein_coding	NM_001243223:c.1929-483T>C		MODIFIER										chr1	153808357	153808357	A	G	het	intron_variant(MODIFIER|||c.1929-483T>C|1073|Rgsl1|protein_coding|CODING|NM_001243223|10|1)
missense_variant	Teddm1	MISSENSE	NM_178244:p.Gly79Arg/c.235G>A	Ggg/Agg	MODERATE										chr1	153892026	153892026	G	A	het	missense_variant(MODERATE|MISSENSE|Ggg/Agg|p.Gly79Arg/c.235G>A|305|Teddm1|protein_coding|CODING|NM_178244|1|1)
missense_variant	Zfp648	MISSENSE	NM_001204908:p.Phe142Leu/c.424T>C	Ttc/Ctc	MODERATE										chr1	154204520	154204520	T	C	het	missense_variant(MODERATE|MISSENSE|Ttc/Ctc|p.Phe142Leu/c.424T>C|525|Zfp648|protein_coding|CODING|NM_001204908|2|1)
intron_variant	Cacna1e	protein_coding	NM_009782:c.5587+235C>T		MODIFIER										chr1	154412816	154412816	G	A	het	intron_variant(MODIFIER|||c.5587+235C>T|2273|Cacna1e|protein_coding|CODING|NM_009782|41|1)
intron_variant	Cacna1e	protein_coding	NM_009782:c.5149-34T>G		MODIFIER										chr1	154421189	154421189	A	C	het	intron_variant(MODIFIER|||c.5149-34T>G|2273|Cacna1e|protein_coding|CODING|NM_009782|37|1)
synonymous_variant	Cacna1e	SILENT	NM_009782:p.Ser600Ser/c.1800C>T	tcC/tcT	LOW										chr1	154483161	154483161	G	A	het	synonymous_variant(LOW|SILENT|tcC/tcT|p.Ser600Ser/c.1800C>T|2273|Cacna1e|protein_coding|CODING|NM_009782|14|1)
intron_variant	Cacna1e	protein_coding	NM_009782:c.1754+87C>T		MODIFIER										chr1	154483430	154483430	G	A	het	intron_variant(MODIFIER|||c.1754+87C>T|2273|Cacna1e|protein_coding|CODING|NM_009782|13|1)
synonymous_variant	Cacna1e	SILENT	NM_009782:p.Gln501Gln/c.1503G>A	caG/caA	LOW										chr1	154486523	154486523	C	T	het	synonymous_variant(LOW|SILENT|caG/caA|p.Gln501Gln/c.1503G>A|2273|Cacna1e|protein_coding|CODING|NM_009782|11|1)
intron_variant	Cacna1e	protein_coding	NM_009782:c.772+87T>C		MODIFIER										chr1	154634753	154634753	A	G	het	intron_variant(MODIFIER|||c.772+87T>C|2273|Cacna1e|protein_coding|CODING|NM_009782|5|1)
intron_variant	Tor1aip1	protein_coding	NM_001160018:c.553+92T>G		MODIFIER										chr1	156033634	156033634	A	C	het	intron_variant(MODIFIER|||c.553+92T>G|576|Tor1aip1|protein_coding|CODING|NM_001160018|2|1),intron_variant(MODIFIER|||c.-3+92T>G|391|Tor1aip1|protein_coding|CODING|NM_001160019|2|1),intron_variant(MODIFIER|||c.553+92T>G|520|Tor1aip1|protein_coding|CODING|NM_144791|2|1)
intergenic_region					MODIFIER										chr1	156525310	156525310	T	C	het	intergenic_region(MODIFIER||||||||||1)
intron_variant	Ralgps2	protein_coding	NM_001159965:c.1743+122T>C		MODIFIER										chr1	156811323	156811323	A	G	hom	intron_variant(MODIFIER|||c.1743+122T>C|590|Ralgps2|protein_coding|CODING|NM_001159965|19|1),intron_variant(MODIFIER|||c.1743+122T>C|590|Ralgps2|protein_coding|CODING|NM_001159966|19|1),intron_variant(MODIFIER|||c.1665+122T>C|564|Ralgps2|protein_coding|CODING|NM_001159967|18|1),intron_variant(MODIFIER|||c.1638+122T>C|555|Ralgps2|protein_coding|CODING|NM_001159968|18|1),intron_variant(MODIFIER|||c…
intron_variant	Ralgps2	protein_coding	NM_001159965:c.1268+187T>A		MODIFIER										chr1	156823804	156823804	A	T	het	intron_variant(MODIFIER|||c.1268+187T>A|564|Ralgps2|protein_coding|CODING|NM_001159967|14|1),intron_variant(MODIFIER|||n.1594+187T>A||Ralgps2||CODING|NR_027640|15|1),intron_variant(MODIFIER|||c.1268+187T>A|590|Ralgps2|protein_coding|CODING|NM_001159965|14|1),intron_variant(MODIFIER|||c.1268+187T>A|590|Ralgps2|protein_coding|CODING|NM_001159966|14|1),intron_variant(MODIFIER|||c.1163+187T>A|555|Ral…
intron_variant	Ralgps2	protein_coding	NM_001159965:c.1213+159C>A		MODIFIER										chr1	156827981	156827981	G	T	het	intron_variant(MODIFIER|||c.1213+159C>A|590|Ralgps2|protein_coding|CODING|NM_001159965|13|1),intron_variant(MODIFIER|||c.1213+159C>A|590|Ralgps2|protein_coding|CODING|NM_001159966|13|1),intron_variant(MODIFIER|||c.1213+159C>A|564|Ralgps2|protein_coding|CODING|NM_001159967|13|1),intron_variant(MODIFIER|||c.1108+159C>A|555|Ralgps2|protein_coding|CODING|NM_001159968|12|1),intron_variant(MODIFIER|||c…
intron_variant	Rasal2	protein_coding	NM_177644:c.2409-238C>T		MODIFIER										chr1	157158005	157158005	G	A	het	intron_variant(MODIFIER|||c.2409-238C>T|1286|Rasal2|protein_coding|CODING|NM_177644|13|1)
intron_variant	Sec16b	protein_coding	NM_001159986:c.1999-11A>G		MODIFIER										chr1	157558024	157558024	A	G	het	intron_variant(MODIFIER|||c.1999-11A>G|1051|Sec16b|protein_coding|CODING|NM_001159986|16|1),intron_variant(MODIFIER|||c.1999-11A>G|1051|Sec16b|protein_coding|CODING|NM_033354|18|1),intron_variant(MODIFIER|||n.2193-11A>G||Sec16b||CODING|NR_027641|17|1)
stop_gained	Fam5b	NONSENSE	NM_207583:p.Arg521*/c.1561C>T	Cga/Tga	HIGH										chr1	158246989	158246989	G	A	het	stop_gained(HIGH|NONSENSE|Cga/Tga|p.Arg521*/c.1561C>T|783|Fam5b|protein_coding|CODING|NM_207583|8|1)
missense_variant	Astn1	MISSENSE	NM_001205204:p.Pro136Thr/c.406C>A	Cca/Aca	MODERATE										chr1	158472497	158472497	C	A	het	missense_variant(MODERATE|MISSENSE|Cca/Aca|p.Pro136Thr/c.406C>A|1302|Astn1|protein_coding|CODING|NM_001205204|2|1),missense_variant(MODERATE|MISSENSE|Cca/Aca|p.Pro136Thr/c.406C>A|1294|Astn1|protein_coding|CODING|NM_007495|2|1)
intron_variant	Astn1	protein_coding	NM_001205204:c.865+106T>C		MODIFIER										chr1	158502547	158502547	T	C	het	intron_variant(MODIFIER|||c.865+106T>C|1302|Astn1|protein_coding|CODING|NM_001205204|3|1),intron_variant(MODIFIER|||c.865+106T>C|1294|Astn1|protein_coding|CODING|NM_007495|3|1)
missense_variant	Astn1	MISSENSE	NM_001205204:p.Arg654His/c.1961G>A	cGc/cAc	MODERATE										chr1	158597206	158597206	G	A	het	missense_variant(MODERATE|MISSENSE|cGc/cAc|p.Arg654His/c.1961G>A|1302|Astn1|protein_coding|CODING|NM_001205204|12|1),missense_variant(MODERATE|MISSENSE|cGc/cAc|p.Arg646His/c.1937G>A|1294|Astn1|protein_coding|CODING|NM_007495|12|1)
stop_gained	Astn1	NONSENSE	NM_001205204:p.Tyr1169*/c.3507C>A	taC/taA	HIGH									Astn1:1.00(2);Astn1:1.00(2);	chr1	158684096	158684096	C	A	het	stop_gained(HIGH|NONSENSE|taC/taA|p.Tyr1169*/c.3507C>A|1302|Astn1|protein_coding|CODING|NM_001205204|22|1),stop_gained(HIGH|NONSENSE|taC/taA|p.Tyr1161*/c.3483C>A|1294|Astn1|protein_coding|CODING|NM_007495|22|1)
intron_variant	Rfwd2	protein_coding	NM_011931:c.1537-54G>C		MODIFIER										chr1	159308829	159308829	G	C	het	intron_variant(MODIFIER|||c.1537-54G>C|733|Rfwd2|protein_coding|CODING|NM_011931|13|1)
intron_variant	Tnr	protein_coding	NM_022312:c.-162-53196G>C		MODIFIER										chr1	159684315	159684315	G	C	het	intron_variant(MODIFIER|||c.-162-53196G>C|1358|Tnr|protein_coding|CODING|NM_022312|1|1)
intron_variant	Tnr	protein_coding	NM_022312:c.1507+103T>C		MODIFIER										chr1	159863891	159863891	T	C	het	intron_variant(MODIFIER|||c.1507+103T>C|1358|Tnr|protein_coding|CODING|NM_022312|7|1)
missense_variant	Tnr	MISSENSE	NM_022312:p.Phe1037Leu/c.3109T>C	Ttc/Ctc	MODERATE										chr1	159895095	159895095	T	C	het	missense_variant(MODERATE|MISSENSE|Ttc/Ctc|p.Phe1037Leu/c.3109T>C|1358|Tnr|protein_coding|CODING|NM_022312|16|1)
intron_variant	4930523C07Rik	protein_coding	NM_001162896:c.-132+741T>A		MODIFIER										chr1	160071544	160071544	T	A	het	intron_variant(MODIFIER|||c.-132+741T>A|99|4930523C07Rik|protein_coding|CODING|NM_001162896|2|1),non_coding_exon_variant(MODIFIER|||n.596T>A||4930523C07Rik||CODING|NR_028111|3|1)
missense_variant	Rabgap1l	MISSENSE	NM_013862:p.Ser220Arg/c.660T>G	agT/agG	MODERATE										chr1	160733586	160733586	A	C	het	missense_variant(MODERATE|MISSENSE|agT/agG|p.Ser220Arg/c.660T>G|815|Rabgap1l|protein_coding|CODING|NM_013862|5|1)
intron_variant	Rc3h1	protein_coding	NM_001024952:c.970-70G>C		MODIFIER										chr1	160946464	160946464	G	C	het	intron_variant(MODIFIER|||c.970-70G>C|1130|Rc3h1|protein_coding|CODING|NM_001024952|6|1)
missense_variant	Serpinc1	MISSENSE	NM_080844:p.Leu395Phe/c.1183C>T	Ctc/Ttc	MODERATE										chr1	161000015	161000015	C	T	het	missense_variant(MODERATE|MISSENSE|Ctc/Ttc|p.Leu395Phe/c.1183C>T|465|Serpinc1|protein_coding|CODING|NM_080844|7|1)
intron_variant	Dars2	protein_coding	NM_172644:c.1561-18A>C		MODIFIER										chr1	161045087	161045087	T	G	het	intron_variant(MODIFIER|||c.1561-18A>C|653|Dars2|protein_coding|CODING|NM_172644|14|1)
3_prime_UTR_variant	Prrc2c	protein_coding	NM_001081290:c.*211A>G		MODIFIER				rs36577296						chr1	162673191	162673191	T	C	het	3_prime_UTR_variant(MODIFIER||211|c.*211A>G|2846|Prrc2c|protein_coding|CODING|NM_001081290|35|1)
intron_variant	Prrc2c	protein_coding	NM_001081290:c.526+52C>T		MODIFIER										chr1	162720429	162720429	G	A	het	intron_variant(MODIFIER|||c.526+52C>T|2846|Prrc2c|protein_coding|CODING|NM_001081290|5|1)
intron_variant	Fmo3	protein_coding	NM_008030:c.132+74C>G		MODIFIER										chr1	162982914	162982914	G	C	het	intron_variant(MODIFIER|||c.132+74C>G|534|Fmo3|protein_coding|CODING|NM_008030|2|1)
intron_variant	Mroh9	protein_coding	NM_030071:c.888+96T>G		MODIFIER										chr1	163060521	163060521	A	C	het	intron_variant(MODIFIER|||c.888+96T>G|891|Mroh9|protein_coding|CODING|NM_030071|10|1)
missense_variant	Gorab	MISSENSE	NM_178883:p.Ser346Thr/c.1037G>C	aGt/aCt	MODERATE										chr1	163386323	163386323	C	G	het	missense_variant(MODERATE|MISSENSE|aGt/aCt|p.Ser346Thr/c.1037G>C|368|Gorab|protein_coding|CODING|NM_178883|5|1)
intron_variant	Gorab	protein_coding	NM_178883:c.61+114G>T		MODIFIER										chr1	163403409	163403409	C	A	het	intron_variant(MODIFIER|||c.61+114G>T|368|Gorab|protein_coding|CODING|NM_178883|1|1)
stop_gained	Gorab	NONSENSE	NM_178883:p.Glu12*/c.34G>T	Gag/Tag	HIGH									Gorab:1.00(1);Gorab:1.00(1);	chr1	163403550	163403550	C	A	het	stop_gained(HIGH|NONSENSE|Gag/Tag|p.Glu12*/c.34G>T|368|Gorab|protein_coding|CODING|NM_178883|1|1)
intron_variant	Scyl3	protein_coding	NM_028776:c.165+47G>T		MODIFIER										chr1	163933740	163933740	G	T	het	intron_variant(MODIFIER|||c.165+47G>T|735|Scyl3|protein_coding|CODING|NM_028776|2|1)
missense_variant	F5	MISSENSE	NM_007976:p.Lys73Thr/c.218A>C	aAg/aCg	MODERATE										chr1	164154385	164154385	A	C	het	missense_variant(MODERATE|MISSENSE|aAg/aCg|p.Lys73Thr/c.218A>C|2183|F5|protein_coding|CODING|NM_007976|2|1)
intron_variant	Adcy10	protein_coding	NM_173029:c.254-215T>C		MODIFIER										chr1	165506119	165506119	T	C	het	intron_variant(MODIFIER|||c.254-215T>C|1614|Adcy10|protein_coding|CODING|NM_173029|3|1)
intron_variant	Adcy10	protein_coding	NM_173029:c.254-209A>C		MODIFIER										chr1	165506125	165506125	A	C	het	intron_variant(MODIFIER|||c.254-209A>C|1614|Adcy10|protein_coding|CODING|NM_173029|3|1)
missense_variant	Rcsd1	MISSENSE	NM_178593:p.Arg167Ile/c.500G>T	aGa/aTa	MODERATE										chr1	165656011	165656011	C	A	het	missense_variant(MODERATE|MISSENSE|aGa/aTa|p.Arg137Ile/c.410G>T|382|Rcsd1|protein_coding|CODING|NM_001038846|5|1),missense_variant(MODERATE|MISSENSE|aGa/aTa|p.Arg167Ile/c.500G>T|412|Rcsd1|protein_coding|CODING|NM_178593|6|1)
synonymous_variant	Cd247	SILENT	NM_001113394:p.His146His/c.438C>T	caC/caT	LOW										chr1	165866663	165866663	C	T	het	synonymous_variant(LOW|SILENT|caC/caT|p.His145His/c.435C>T|188|Cd247|protein_coding|CODING|NM_001113393|8|1),synonymous_variant(LOW|SILENT|caC/caT|p.His146His/c.438C>T|206|Cd247|protein_coding|CODING|NM_001113394|8|1),synonymous_variant(LOW|SILENT|caC/caT|p.His146His/c.438C>T|206|Cd247|protein_coding|CODING|NM_031162|8|1),3_prime_UTR_variant(MODIFIER||9075|c.*9075G>A|793|Pou2f1|protein_coding|COD…
missense_variant	Dusp27	MISSENSE	NM_001033344:p.Leu920Pro/c.2759T>C	cTc/cCc	MODERATE										chr1	166099283	166099283	A	G	het	missense_variant(MODERATE|MISSENSE|cTc/cCc|p.Leu920Pro/c.2759T>C|1138|Dusp27|protein_coding|CODING|NM_001033344|6|1),missense_variant(MODERATE|MISSENSE|cTc/cCc|p.Leu920Pro/c.2759T>C|1138|Dusp27|protein_coding|CODING|NM_001160049|6|1)
intron_variant	Gm4846	protein_coding	NM_001164306:c.136-63C>A		MODIFIER										chr1	166496080	166496080	G	T	het	intron_variant(MODIFIER|||c.136-63C>A|538|Gm4846|protein_coding|CODING|NM_001164306|1|1)
5_prime_UTR_variant	Gm4846	protein_coding	NM_001164306:c.-34G>A		MODIFIER										chr1	166497554	166497554	C	T	het	5_prime_UTR_variant(MODIFIER||34|c.-34G>A|538|Gm4846|protein_coding|CODING|NM_001164306|1|1)
splice_donor_variant	Fmo9	protein_coding	NM_172844:c.831T>C		HIGH									Fmo9:1.00(1);	chr1	166673545	166673545	A	G	het	splice_donor_variant(HIGH|||c.831T>C|539|Fmo9|protein_coding|CODING|NM_172844|7|1),intron_variant(MODIFIER|||c.830+2T>C|539|Fmo9|protein_coding|CODING|NM_172844|7|1)
intron_variant	Tmco1	protein_coding	NM_001039483:c.256-166C>G		MODIFIER										chr1	167319096	167319096	C	G	het	intron_variant(MODIFIER|||c.256-166C>G|188|Tmco1|protein_coding|CODING|NM_001039483|4|1)
missense_variant	Lrrc52	MISSENSE	NM_001013382:p.Gly74Val/c.221G>T	gGa/gTa	MODERATE										chr1	167466494	167466494	C	A	het	missense_variant(MODERATE|MISSENSE|gGa/gTa|p.Gly74Val/c.221G>T|314|Lrrc52|protein_coding|CODING|NM_001013382|1|1)
5_prime_UTR_variant	Lmx1a	protein_coding	NM_033652:c.-3A>G		MODIFIER										chr1	167689772	167689772	A	G	het	5_prime_UTR_variant(MODIFIER||3|c.-3A>G|382|Lmx1a|protein_coding|CODING|NM_033652|1|1)
3_prime_UTR_variant	Rgs5	protein_coding	NM_009063:c.*18C>A		MODIFIER										chr1	169692358	169692358	C	A	het	3_prime_UTR_variant(MODIFIER||18|c.*18C>A|181|Rgs5|protein_coding|CODING|NM_009063|5|1)
intron_variant	Hsd17b7	protein_coding	NM_010476:c.643-37A>C		MODIFIER										chr1	169959828	169959828	T	G	het	intron_variant(MODIFIER|||c.643-37A>C|334|Hsd17b7|protein_coding|CODING|NM_010476|5|1)
intron_variant	Ddr2	protein_coding	NM_022563:c.2430+166A>G		MODIFIER										chr1	169981811	169981811	T	C	het	intron_variant(MODIFIER|||c.2430+166A>G|854|Ddr2|protein_coding|CODING|NM_022563|16|1)
intron_variant	Ddr2	protein_coding	NM_022563:c.855+169T>G		MODIFIER										chr1	170001660	170001660	A	C	het	intron_variant(MODIFIER|||c.855+169T>G|854|Ddr2|protein_coding|CODING|NM_022563|7|1)
intron_variant	Uap1	protein_coding	NM_133806:c.1169+122C>T		MODIFIER										chr1	170150190	170150190	G	A	het	intron_variant(MODIFIER|||c.1169+122C>T|521|Uap1|protein_coding|CODING|NM_133806|7|1)
intron_variant	Uap1	protein_coding	NM_133806:c.485+166A>G		MODIFIER				rs3705254						chr1	170161201	170161201	T	C	hom	intron_variant(MODIFIER|||c.485+166A>G|521|Uap1|protein_coding|CODING|NM_133806|3|1)
intron_variant	Uhmk1	protein_coding	NM_010633:c.268+20A>G		MODIFIER										chr1	170214953	170214953	T	C	het	intron_variant(MODIFIER|||c.268+20A>G|419|Uhmk1|protein_coding|CODING|NM_010633|1|1)
downstream_gene_variant	Nr1i3	protein_coding	NM_009803		MODIFIER										chr1	171220505	171220505	A	G	het	downstream_gene_variant(MODIFIER||1660||286|Nr1i3|protein_coding|CODING|NM_001243062||1),downstream_gene_variant(MODIFIER||1660||357|Nr1i3|protein_coding|CODING|NM_001243063||1),downstream_gene_variant(MODIFIER||1660||358|Nr1i3|protein_coding|CODING|NM_009803||1),intron_variant(MODIFIER|||c.484+42T>C|308|Tomm40l|protein_coding|CODING|NM_001037170|6|1)
intron_variant	Apoa2	protein_coding	NM_013474:c.53-145T>C		MODIFIER				rs49749296						chr1	171225521	171225521	T	C	hom	intron_variant(MODIFIER|||c.53-145T>C|102|Apoa2|protein_coding|CODING|NM_013474|2|1)
intron_variant	Apoa2	protein_coding	NM_013474:c.53-136C>A		MODIFIER				rs47018403						chr1	171225530	171225530	C	A	hom	intron_variant(MODIFIER|||c.53-136C>A|102|Apoa2|protein_coding|CODING|NM_013474|2|1)
intron_variant	Apoa2	protein_coding	NM_013474:c.53-114C>A		MODIFIER				rs48381192						chr1	171225552	171225552	C	A	hom	intron_variant(MODIFIER|||c.53-114C>A|102|Apoa2|protein_coding|CODING|NM_013474|2|1)
splice_region_variant	Ndufs2	protein_coding	NM_153064:c.1213A>G		LOW										chr1	171236602	171236602	T	C	het	splice_region_variant(LOW|||c.1213A>G|463|Ndufs2|protein_coding|CODING|NM_153064|10|1),intron_variant(MODIFIER|||c.1212+4A>G|463|Ndufs2|protein_coding|CODING|NM_153064|10|1)
intron_variant	Ndufs2	protein_coding	NM_153064:c.867-77T>G		MODIFIER										chr1	171238141	171238141	A	C	het	intron_variant(MODIFIER|||c.867-77T>G|463|Ndufs2|protein_coding|CODING|NM_153064|7|1)
intron_variant	Ppox	protein_coding	NM_008911:c.1249-41A>C		MODIFIER										chr1	171277369	171277369	T	G	het	downstream_gene_variant(MODIFIER||474||395|B4galt3|protein_coding|CODING|NM_020579||1),intron_variant(MODIFIER|||c.1249-41A>C|477|Ppox|protein_coding|CODING|NM_008911|11|1)
synonymous_variant	Nit1	SILENT	NM_012049:p.Leu66Leu/c.196T>C	Ttg/Ctg	LOW				rs31552465						chr1	171344433	171344433	A	G	het	synonymous_variant(LOW|SILENT|Ttg/Ctg|p.Leu33Leu/c.97T>C|290|Nit1|protein_coding|CODING|NM_001242580|3|1),synonymous_variant(LOW|SILENT|Ttg/Ctg|p.Leu66Leu/c.196T>C|323|Nit1|protein_coding|CODING|NM_012049|3|1),upstream_gene_variant(MODIFIER||1266||154|Pfdn2|protein_coding|CODING|NM_011070||1),downstream_gene_variant(MODIFIER||1932||318|Dedd|protein_coding|CODING|NM_001128609||1),downstream_gene_v…
intron_variant	Nit1	protein_coding	NM_012049:c.90-40T>G		MODIFIER				rs231787201						chr1	171344579	171344579	A	C	het	upstream_gene_variant(MODIFIER||1120||154|Pfdn2|protein_coding|CODING|NM_011070||1),intron_variant(MODIFIER|||c.-10-40T>G|290|Nit1|protein_coding|CODING|NM_001242580|2|1),intron_variant(MODIFIER|||c.90-40T>G|323|Nit1|protein_coding|CODING|NM_012049|2|1)
intron_variant	Nit1	protein_coding	NM_012049:c.89+184A>G		MODIFIER				rs48983719						chr1	171344730	171344730	T	C	het	upstream_gene_variant(MODIFIER||969||154|Pfdn2|protein_coding|CODING|NM_011070||1),intron_variant(MODIFIER|||c.-11+184A>G|290|Nit1|protein_coding|CODING|NM_001242580|2|1),intron_variant(MODIFIER|||c.89+184A>G|323|Nit1|protein_coding|CODING|NM_012049|2|1)
synonymous_variant	Pfdn2	SILENT	NM_011070:p.Ala134Ala/c.402A>G	gcA/gcG	LOW				rs31549998						chr1	171357963	171357963	A	G	het	synonymous_variant(LOW|SILENT|gcA/gcG|p.Ala134Ala/c.402A>G|154|Pfdn2|protein_coding|CODING|NM_011070|4|1),downstream_gene_variant(MODIFIER||486||350|Klhdc9|protein_coding|CODING|NM_001033039||1)
downstream_gene_variant	Klhdc9	protein_coding	NM_001033039		MODIFIER				rs213247488						chr1	171358093	171358093	C	T	het	3_prime_UTR_variant(MODIFIER||67|c.*67C>T|154|Pfdn2|protein_coding|CODING|NM_011070|4|1),downstream_gene_variant(MODIFIER||356||350|Klhdc9|protein_coding|CODING|NM_001033039||1)
downstream_gene_variant	Klhdc9	protein_coding	NM_001033039		MODIFIER										chr1	171358128	171358128	T	G	het	3_prime_UTR_variant(MODIFIER||102|c.*102T>G|154|Pfdn2|protein_coding|CODING|NM_011070|4|1),downstream_gene_variant(MODIFIER||321||350|Klhdc9|protein_coding|CODING|NM_001033039||1)
synonymous_variant	Klhdc9	SILENT	NM_001033039:p.Thr319Thr/c.957T>A	acT/acA	LOW										chr1	171358910	171358910	A	T	het	synonymous_variant(LOW|SILENT|acT/acA|p.Thr319Thr/c.957T>A|350|Klhdc9|protein_coding|CODING|NM_001033039|4|1),downstream_gene_variant(MODIFIER||740||154|Pfdn2|protein_coding|CODING|NM_011070||1)
missense_variant	Klhdc9	MISSENSE	NM_001033039:p.Ala122Val/c.365C>T	gCg/gTg	MODERATE										chr1	171360297	171360297	G	A	het	missense_variant(MODERATE|MISSENSE|gCg/gTg|p.Ala122Val/c.365C>T|350|Klhdc9|protein_coding|CODING|NM_001033039|1|1)
intron_variant	Arhgap30	protein_coding	NM_001005508:c.664+106G>A		MODIFIER										chr1	171403446	171403446	G	A	het	intron_variant(MODIFIER|||c.664+106G>A|1093|Arhgap30|protein_coding|CODING|NM_001005508|6|1)
intron_variant	Arhgap30	protein_coding	NM_001005508:c.1391-258A>G		MODIFIER										chr1	171407100	171407100	A	G	het	intron_variant(MODIFIER|||c.1391-258A>G|1093|Arhgap30|protein_coding|CODING|NM_001005508|10|1)
missense_variant	Cd48	MISSENSE	NM_007649:p.Asp46Val/c.137A>T	gAc/gTc	MODERATE										chr1	171695727	171695727	A	T	het	missense_variant(MODERATE|MISSENSE|gAc/gTc|p.Asp46Val/c.137A>T|240|Cd48|protein_coding|CODING|NM_007649|2|1)
synonymous_variant	Slamf1	SILENT	NM_013730:p.Pro3Pro/c.9C>A	ccC/ccA	LOW										chr1	171767235	171767235	C	A	het	synonymous_variant(LOW|SILENT|ccC/ccA|p.Pro3Pro/c.9C>A|343|Slamf1|protein_coding|CODING|NM_013730|1|1)
missense_variant	Slamf1	MISSENSE	NM_013730:p.Val334Gly/c.1001T>G	gTt/gGt	MODERATE										chr1	171799592	171799592	T	G	het	missense_variant(MODERATE|MISSENSE|gTt/gGt|p.Val334Gly/c.1001T>G|343|Slamf1|protein_coding|CODING|NM_013730|7|1)
upstream_gene_variant	Pex19	protein_coding	NM_023041		MODIFIER										chr1	172126697	172126697	T	C	het	upstream_gene_variant(MODIFIER||58||207|Pex19|protein_coding|CODING|NM_001159525||1),upstream_gene_variant(MODIFIER||58||299|Pex19|protein_coding|CODING|NM_023041||1),intergenic_region(MODIFIER||||||||||1)
intron_variant	Ccdc19	protein_coding	NM_027972:c.1353-133A>T		MODIFIER										chr1	172544959	172544959	A	T	het	intron_variant(MODIFIER|||c.1353-133A>T|551|Ccdc19|protein_coding|CODING|NM_027972|10|1),intron_variant(MODIFIER|||n.291-1956T>A||4933439K11Rik||NON_CODING|NR_040558|1|1)
intron_variant	Fcrl6	protein_coding	NM_001164725:c.31+213A>T		MODIFIER										chr1	172602217	172602217	T	A	het	intron_variant(MODIFIER|||c.31+213A>T|268|Fcrl6|protein_coding|CODING|NM_001164725|1|1)
missense_variant	Olfr16	MISSENSE	NM_008763:p.Phe176Leu/c.528T>A	ttT/ttA	MODERATE										chr1	172957324	172957324	T	A	het	missense_variant(MODERATE|MISSENSE|ttT/ttA|p.Phe176Leu/c.528T>A|309|Olfr16|protein_coding|CODING|NM_008763|1|1)
3_prime_UTR_variant	Fcer1a	protein_coding	NM_010184:c.*97A>C		MODIFIER										chr1	173221393	173221393	T	G	het	3_prime_UTR_variant(MODIFIER||97|c.*97A>C|250|Fcer1a|protein_coding|CODING|NM_010184|5|1)
intron_variant	Mptx2	protein_coding	NM_001205011:c.64+59T>G		MODIFIER										chr1	173277600	173277600	A	C	het	intron_variant(MODIFIER|||c.64+59T>G|219|Mptx2|protein_coding|CODING|NM_001205011|1|1)
intron_variant	Cadm3	protein_coding	NM_053199:c.1072+258C>A		MODIFIER										chr1	173337762	173337762	G	T	het	intron_variant(MODIFIER|||c.1072+258C>A|396|Cadm3|protein_coding|CODING|NM_053199|8|1)
intron_variant	Cadm3	protein_coding	NM_053199:c.514+124G>A		MODIFIER										chr1	173344796	173344796	C	T	het	intron_variant(MODIFIER|||c.514+124G>A|396|Cadm3|protein_coding|CODING|NM_053199|4|1)
splice_region_variant	Cadm3	protein_coding	NM_053199:c.224C>T		LOW										chr1	173345903	173345903	G	A	het	splice_region_variant(LOW|||c.224C>T|396|Cadm3|protein_coding|CODING|NM_053199|2|1),intron_variant(MODIFIER|||c.224-6C>T|396|Cadm3|protein_coding|CODING|NM_053199|2|1)
intergenic_region					MODIFIER										chr1	173474011	173474011	T	G	het	intergenic_region(MODIFIER||||||||||1)
missense_variant	Pyhin1	MISSENSE	NM_175026:p.Lys34Asn/c.102A>C	aaA/aaC	MODERATE										chr1	173637407	173637407	A	C	het	missense_variant(MODERATE|MISSENSE|aaA/aaC|p.Lys34Asn/c.102A>C|420|Pyhin1|protein_coding|CODING|NM_175026|2|1)
missense_variant	Pyhin1	MISSENSE	NM_175026:p.Lys181Glu/c.541A>G	Aaa/Gaa	MODERATE										chr1	173641146	173641146	A	G	het	missense_variant(MODERATE|MISSENSE|Aaa/Gaa|p.Lys181Glu/c.541A>G|420|Pyhin1|protein_coding|CODING|NM_175026|4|1)
intron_variant	Pyhin1	protein_coding	NM_175026:c.1243-30T>C		MODIFIER										chr1	173645961	173645961	T	C	het	intron_variant(MODIFIER|||c.1243-30T>C|420|Pyhin1|protein_coding|CODING|NM_175026|6|1)
missense_variant	Pydc3	MISSENSE	NM_001162938:p.Lys30Thr/c.89A>C	aAg/aCg	MODERATE										chr1	173677774	173677774	A	C	het	missense_variant(MODERATE|MISSENSE|aAg/aCg|p.Lys30Thr/c.89A>C|588|Pydc3|protein_coding|CODING|NM_001162938|2|1)
intergenic_region					MODIFIER										chr1	173798160	173798160	A	C	het	intergenic_region(MODIFIER||||||||||1)
intron_variant	Mnda	protein_coding	NM_001033450:c.462+97T>C		MODIFIER										chr1	173906035	173906035	A	G	het	intron_variant(MODIFIER|||c.462+97T>C|425|Mnda|protein_coding|CODING|NM_001033450|3|1)
missense_variant	Mnda	MISSENSE	NM_001033450:p.Phe68Ile/c.202T>A	Ttt/Att	MODERATE										chr1	173907660	173907660	A	T	het	missense_variant(MODERATE|MISSENSE|Ttt/Att|p.Phe68Ile/c.202T>A|425|Mnda|protein_coding|CODING|NM_001033450|2|1)
synonymous_variant	Ifi202b	SILENT	NM_011940:p.Gln35Gln/c.105A>G	caA/caG	LOW										chr1	173977280	173977280	T	C	het	synonymous_variant(LOW|SILENT|caA/caG|p.Gln35Gln/c.105A>G|445|Ifi202b|protein_coding|CODING|NM_011940|2|1),synonymous_variant(LOW|SILENT|caA/caG|p.Gln35Gln/c.105A>G|445|Ifi202b|protein_coding|CODING|NM_008327|2|1)
missense_variant	Olfr430	MISSENSE	NM_146718:p.Ser217Phe/c.650C>T	tCt/tTt	MODERATE										chr1	174069949	174069949	C	T	het	missense_variant(MODERATE|MISSENSE|tCt/tTt|p.Ser217Phe/c.650C>T|317|Olfr430|protein_coding|CODING|NM_146718|1|1)
missense_variant	Olfr231	MISSENSE	NM_001005520:p.Ala234Thr/c.700G>A	Gca/Aca	MODERATE										chr1	174117315	174117315	C	T	het	missense_variant(MODERATE|MISSENSE|Gca/Aca|p.Ala234Thr/c.700G>A|307|Olfr231|protein_coding|CODING|NM_001005520|1|1)
intron_variant	Spta1	protein_coding	NM_011465:c.1345-192T>A		MODIFIER										chr1	174189904	174189904	T	A	het	intron_variant(MODIFIER|||c.1345-192T>A|2415|Spta1|protein_coding|CODING|NM_011465|10|1)
intron_variant	Spta1	protein_coding	NM_011465:c.3708+37T>C		MODIFIER										chr1	174212719	174212719	T	C	het	intron_variant(MODIFIER|||c.3708+37T>C|2415|Spta1|protein_coding|CODING|NM_011465|26|1)
intron_variant	Spta1	protein_coding	NM_011465:c.4189-12A>C		MODIFIER										chr1	174215466	174215466	A	C	het	intron_variant(MODIFIER|||c.4189-12A>C|2415|Spta1|protein_coding|CODING|NM_011465|29|1)
missense_variant	Spta1	MISSENSE	NM_011465:p.Arg1615Gln/c.4844G>A	cGg/cAg	MODERATE										chr1	174218515	174218515	G	A	het	missense_variant(MODERATE|MISSENSE|cGg/cAg|p.Arg1615Gln/c.4844G>A|2415|Spta1|protein_coding|CODING|NM_011465|34|1)
intron_variant	Spta1	protein_coding	NM_011465:c.5305-186A>C		MODIFIER										chr1	174223075	174223075	A	C	het	intron_variant(MODIFIER|||c.5305-186A>C|2415|Spta1|protein_coding|CODING|NM_011465|37|1)
synonymous_variant	Spta1	SILENT	NM_011465:p.Ala1915Ala/c.5745T>G	gcT/gcG	LOW										chr1	174230712	174230712	T	G	het	synonymous_variant(LOW|SILENT|gcT/gcG|p.Ala1915Ala/c.5745T>G|2415|Spta1|protein_coding|CODING|NM_011465|41|1)
intron_variant	Spta1	protein_coding	NM_011465:c.6536+26G>T		MODIFIER				rs230889104						chr1	174242271	174242271	G	T	het	intron_variant(MODIFIER|||c.6536+26G>T|2415|Spta1|protein_coding|CODING|NM_011465|46|1)
intron_variant	Spta1	protein_coding	NM_011465:c.6777-9T>G		MODIFIER										chr1	174245130	174245130	T	G	het	intron_variant(MODIFIER|||c.6777-9T>G|2415|Spta1|protein_coding|CODING|NM_011465|48|1)
missense_variant	Olfr417	MISSENSE	NM_207137:p.Val276Ile/c.826G>A	Gtc/Atc	MODERATE										chr1	174369744	174369744	G	A	het	missense_variant(MODERATE|MISSENSE|Gtc/Atc|p.Val276Ile/c.826G>A|309|Olfr417|protein_coding|CODING|NM_207137|1|1)
synonymous_variant	Fmn2	SILENT	NM_019445:p.Gly19Gly/c.57C>T	ggC/ggT	LOW										chr1	174502102	174502102	C	T	het	synonymous_variant(LOW|SILENT|ggC/ggT|p.Gly19Gly/c.57C>T|1578|Fmn2|protein_coding|CODING|NM_019445|1|1)
synonymous_variant	Fmn2	SILENT	NM_019445:p.Pro1081Pro/c.3243T>C	ccT/ccC	LOW										chr1	174609707	174609707	T	C	het	synonymous_variant(LOW|SILENT|ccT/ccC|p.Pro1081Pro/c.3243T>C|1578|Fmn2|protein_coding|CODING|NM_019445|5|1)
synonymous_variant	Fmn2	SILENT	NM_019445:p.Pro1089Pro/c.3267A>C	ccA/ccC	LOW										chr1	174609731	174609731	A	C	het	synonymous_variant(LOW|SILENT|ccA/ccC|p.Pro1089Pro/c.3267A>C|1578|Fmn2|protein_coding|CODING|NM_019445|5|1)
splice_region_variant	Fmn2	protein_coding	NM_019445:c.4334C>T		LOW										chr1	174719838	174719838	C	T	het	splice_region_variant(LOW|||c.4334C>T|1578|Fmn2|protein_coding|CODING|NM_019445|13|1),intron_variant(MODIFIER|||c.4334-7C>T|1578|Fmn2|protein_coding|CODING|NM_019445|13|1)
intron_variant	Rgs7	protein_coding	NM_001199003:c.*24+78T>C		MODIFIER										chr1	175066539	175066539	A	G	het	intron_variant(MODIFIER|||c.*24+78T>C|470|Rgs7|protein_coding|CODING|NM_001199003|17|1),intron_variant(MODIFIER|||c.1360-6745T>C|469|Rgs7|protein_coding|CODING|NM_011880|16|1)
intron_variant	Rgs7	protein_coding	NM_001199003:c.1359+2256G>A		MODIFIER										chr1	175075933	175075933	C	T	het	intron_variant(MODIFIER|||c.1359+2256G>A|469|Rgs7|protein_coding|CODING|NM_011880|16|1),intron_variant(MODIFIER|||c.1359+2256G>A|470|Rgs7|protein_coding|CODING|NM_001199003|16|1)
missense_variant	Rgs7	MISSENSE	NM_001199003:p.Glu345Gly/c.1034A>G	gAg/gGg	MODERATE										chr1	175084020	175084020	T	C	het	missense_variant(MODERATE|MISSENSE|gAg/gGg|p.Glu345Gly/c.1034A>G|470|Rgs7|protein_coding|CODING|NM_001199003|14|1),missense_variant(MODERATE|MISSENSE|gAg/gGg|p.Glu345Gly/c.1034A>G|469|Rgs7|protein_coding|CODING|NM_011880|14|1)
intron_variant	Rgs7	protein_coding	NM_001199003:c.226+80T>G		MODIFIER										chr1	175189097	175189097	A	C	het	intron_variant(MODIFIER|||c.226+80T>G|470|Rgs7|protein_coding|CODING|NM_001199003|4|1),intron_variant(MODIFIER|||c.226+80T>G|469|Rgs7|protein_coding|CODING|NM_011880|4|1)
missense_variant	Wdr64	MISSENSE	NM_029453:p.Gln62His/c.186A>T	caA/caT	MODERATE										chr1	175705985	175705985	A	T	het	missense_variant(MODERATE|MISSENSE|caA/caT|p.Gln62His/c.186A>T|1084|Wdr64|protein_coding|CODING|NM_029453|2|1)
intron_variant	Wdr64	protein_coding	NM_029453:c.975-173T>G		MODIFIER										chr1	175743373	175743373	T	G	het	intron_variant(MODIFIER|||c.975-173T>G|1084|Wdr64|protein_coding|CODING|NM_029453|8|1)
intron_variant	Wdr64	protein_coding	NM_029453:c.2288-15A>T		MODIFIER										chr1	175792946	175792946	A	T	het	intron_variant(MODIFIER|||c.2288-15A>T|1084|Wdr64|protein_coding|CODING|NM_029453|19|1)
intron_variant	Wdr64	protein_coding	NM_029453:c.3174+90C>G		MODIFIER										chr1	175812200	175812200	C	G	het	intron_variant(MODIFIER|||c.3174+90C>G|1084|Wdr64|protein_coding|CODING|NM_029453|27|1)
intron_variant	Pld5	protein_coding	NM_176916:c.1071-2573C>T		MODIFIER										chr1	175978200	175978200	G	A	het	intron_variant(MODIFIER|||c.885-2573C>T|474|Pld5|protein_coding|CODING|NM_001195816|7|1),intron_variant(MODIFIER|||c.1071-2573C>T|536|Pld5|protein_coding|CODING|NM_176916|7|1)
intron_variant	Pld5	protein_coding	NM_176916:c.189+72A>G		MODIFIER										chr1	176274614	176274614	T	C	het	intron_variant(MODIFIER|||c.189+72A>G|536|Pld5|protein_coding|CODING|NM_176916|1|1)
intron_variant	Cep170	protein_coding	NM_001099637:c.493+94G>A		MODIFIER										chr1	176782157	176782157	C	T	het	intron_variant(MODIFIER|||c.493+94G>A|1578|Cep170|protein_coding|CODING|NM_001099637|6|1)
intron_variant	Sdccag8	protein_coding	NM_029756:c.547-37G>T		MODIFIER										chr1	176840248	176840248	G	T	het	intron_variant(MODIFIER|||c.547-37G>T|717|Sdccag8|protein_coding|CODING|NM_029756|5|1)
intergenic_region					MODIFIER										chr1	177850574	177850574	C	A	het	intergenic_region(MODIFIER||||||||||1)
missense_variant	Desi2	MISSENSE	NM_024282:p.Asn10Ser/c.29A>G	aAc/aGc	MODERATE										chr1	178187944	178187944	A	G	het	missense_variant(MODERATE|MISSENSE|aAc/aGc|p.Asn10Ser/c.29A>G|194|Desi2|protein_coding|CODING|NM_024282|1|1)
synonymous_variant	Kif26b	SILENT	NM_001161665:p.Ser695Ser/c.2085C>T	agC/agT	LOW										chr1	178874142	178874142	C	T	het	synonymous_variant(LOW|SILENT|agC/agT|p.Ser695Ser/c.2085C>T|2112|Kif26b|protein_coding|CODING|NM_001161665|9|1)
missense_variant	Cnst	MISSENSE	NM_146105:p.Gly59Ala/c.176G>C	gGg/gCg	MODERATE										chr1	179579565	179579565	G	C	het	missense_variant(MODERATE|MISSENSE|gGg/gCg|p.Gly59Ala/c.176G>C|711|Cnst|protein_coding|CODING|NM_146105|2|1)
intron_variant	Ahctf1	protein_coding	NM_026375:c.1805-162T>C		MODIFIER										chr1	179781945	179781945	A	G	het	intron_variant(MODIFIER|||c.1805-162T>C|2243|Ahctf1|protein_coding|CODING|NM_026375|14|1)
intron_variant	Ahctf1	protein_coding	NM_026375:c.1714+51A>G		MODIFIER				rs259100930						chr1	179784039	179784039	T	C	het	intron_variant(MODIFIER|||c.1714+51A>G|2243|Ahctf1|protein_coding|CODING|NM_026375|13|1)
intron_variant	Ahctf1	protein_coding	NM_026375:c.1494+76T>G		MODIFIER										chr1	179785994	179785994	A	C	het	intron_variant(MODIFIER|||c.1494+76T>G|2243|Ahctf1|protein_coding|CODING|NM_026375|11|1)
intergenic_region					MODIFIER										chr1	179924921	179924921	C	T	het	intergenic_region(MODIFIER||||||||||1)
missense_variant	Lefty2	MISSENSE	NM_177099:p.Arg337Trp/c.1009A>T	Agg/Tgg	MODERATE										chr1	180897715	180897715	A	T	het	missense_variant(MODERATE|MISSENSE|Agg/Tgg|p.Arg337Trp/c.1009A>T|368|Lefty2|protein_coding|CODING|NM_177099|4|1)
intron_variant	Nvl	protein_coding	NM_026171:c.1060-33A>C		MODIFIER										chr1	181124017	181124017	T	G	het	intron_variant(MODIFIER|||c.1060-33A>C|855|Nvl|protein_coding|CODING|NM_026171|10|1)
intergenic_region					MODIFIER										chr1	181747097	181747097	T	A	het	intergenic_region(MODIFIER||||||||||1)
intron_variant	Enah	protein_coding	NM_010135:c.1615+168C>T		MODIFIER										chr1	181921490	181921490	G	A	het	intron_variant(MODIFIER|||c.1558+168C>T|785|Enah|protein_coding|CODING|NM_001083120|6|1),intron_variant(MODIFIER|||c.826+168C>T|541|Enah|protein_coding|CODING|NM_001083121|6|1),intron_variant(MODIFIER|||c.1570+168C>T|789|Enah|protein_coding|CODING|NM_008680|7|1),intron_variant(MODIFIER|||c.1615+168C>T|804|Enah|protein_coding|CODING|NM_010135|7|1)
intron_variant	Enah	protein_coding	NM_010135:c.407-254T>C		MODIFIER										chr1	181931016	181931016	A	G	het	intron_variant(MODIFIER|||c.361+158T>C|789|Enah|protein_coding|CODING|NM_008680|4|1),intron_variant(MODIFIER|||c.407-254T>C|804|Enah|protein_coding|CODING|NM_010135|4|1),intron_variant(MODIFIER|||c.350-254T>C|785|Enah|protein_coding|CODING|NM_001083120|3|1),intron_variant(MODIFIER|||c.350-254T>C|541|Enah|protein_coding|CODING|NM_001083121|3|1)
intron_variant	Capn8	protein_coding	NM_130890:c.1573-120T>C		MODIFIER										chr1	182620030	182620030	T	C	het	intron_variant(MODIFIER|||c.1573-120T>C|703|Capn8|protein_coding|CODING|NM_130890|13|1)
missense_variant	1700056E22Rik	MISSENSE	NM_028516:p.Pro182Thr/c.544C>A	Ccc/Acc	MODERATE										chr1	184033317	184033317	G	T	het	missense_variant(MODERATE|MISSENSE|Ccc/Acc|p.Pro182Thr/c.544C>A|234|1700056E22Rik|protein_coding|CODING|NM_028516|1|1),upstream_gene_variant(MODIFIER||1144||483|Dusp10|protein_coding|CODING|NM_022019||1)
intron_variant	Rab3gap2	protein_coding	NM_001163754:c.384-93T>C		MODIFIER										chr1	185235211	185235211	T	C	het	intron_variant(MODIFIER|||c.384-93T>C|1387|Rab3gap2|protein_coding|CODING|NM_001163754|4|1)
intron_variant	Rab3gap2	protein_coding	NM_001163754:c.384-75T>C		MODIFIER										chr1	185235229	185235229	T	C	het	intron_variant(MODIFIER|||c.384-75T>C|1387|Rab3gap2|protein_coding|CODING|NM_001163754|4|1)
missense_variant	Rab3gap2	MISSENSE	NM_001163754:p.Leu1193Phe/c.3579A>T	ttA/ttT	MODERATE										chr1	185281677	185281677	A	T	het	missense_variant(MODERATE|MISSENSE|ttA/ttT|p.Leu1193Phe/c.3579A>T|1387|Rab3gap2|protein_coding|CODING|NM_001163754|32|1)
intron_variant	Iars2	protein_coding	NM_198653:c.1640+3325G>C		MODIFIER										chr1	185312569	185312569	C	G	het	upstream_gene_variant(MODIFIER||750|||Mir194-1||NON_CODING|NR_029580||1),upstream_gene_variant(MODIFIER||1012|||Mir215||NON_CODING|NR_029908||1),intron_variant(MODIFIER|||c.1640+3325G>C|1012|Iars2|protein_coding|CODING|NM_198653|12|1)
intron_variant	Eprs	protein_coding	NM_029735:c.2776-62C>A		MODIFIER										chr1	185407429	185407429	C	A	het	intron_variant(MODIFIER|||c.2776-62C>A|1512|Eprs|protein_coding|CODING|NM_029735|19|1)
synonymous_variant	D1Pas1	SILENT	NM_033077:p.Lys563Lys/c.1689A>G	aaA/aaG	LOW										chr1	186969564	186969564	A	G	het	synonymous_variant(LOW|SILENT|aaA/aaG|p.Lys563Lys/c.1689A>G|660|D1Pas1|protein_coding|CODING|NM_033077|1|1)
upstream_gene_variant	Gpatch2	protein_coding	NM_026367		MODIFIER										chr1	187215476	187215476	T	C	het	upstream_gene_variant(MODIFIER||35||527|Gpatch2|protein_coding|CODING|NM_026367||1),upstream_gene_variant(MODIFIER||30||379|Spata17|protein_coding|CODING|NM_028848||1),upstream_gene_variant(MODIFIER||30||192|Spata17|protein_coding|CODING|NM_029067||1),intergenic_region(MODIFIER||||||||||1)
missense_variant	Esrrg	MISSENSE	NM_011935:p.Glu247Val/c.740A>T	gAg/gTg	MODERATE										chr1	188150218	188150218	A	T	het	missense_variant(MODERATE|MISSENSE|gAg/gTg|p.Glu224Val/c.671A>T|435|Esrrg|protein_coding|CODING|NM_001243792|6|1),missense_variant(MODERATE|MISSENSE|gAg/gTg|p.Glu247Val/c.740A>T|458|Esrrg|protein_coding|CODING|NM_011935|5|1)
intron_variant	Ush2a	protein_coding	NM_021408:c.1319+88T>G		MODIFIER										chr1	188358128	188358128	T	G	het	intron_variant(MODIFIER|||c.1319+88T>G|5193|Ush2a|protein_coding|CODING|NM_021408|6|1)
missense_variant	Ush2a	MISSENSE	NM_021408:p.Leu4514Pro/c.13541T>C	cTt/cCt	MODERATE										chr1	188911983	188911983	T	C	het	missense_variant(MODERATE|MISSENSE|cTt/cCt|p.Leu4514Pro/c.13541T>C|5193|Ush2a|protein_coding|CODING|NM_021408|62|1)
missense_variant	Ush2a	MISSENSE	NM_021408:p.Asn4803Thr/c.14408A>C	aAc/aCc	MODERATE										chr1	188947004	188947004	A	C	het	missense_variant(MODERATE|MISSENSE|aAc/aCc|p.Asn4803Thr/c.14408A>C|5193|Ush2a|protein_coding|CODING|NM_021408|65|1)
missense_variant	Cenpf	MISSENSE	NM_001081363:p.Leu2384Arg/c.7151T>G	cTt/cGt	MODERATE										chr1	189652931	189652931	A	C	het	missense_variant(MODERATE|MISSENSE|cTt/cGt|p.Leu2384Arg/c.7151T>G|2997|Cenpf|protein_coding|CODING|NM_001081363|13|1)
missense_variant	Prox1	MISSENSE	NM_008937:p.Ala83Gly/c.248C>G	gCc/gGc	MODERATE										chr1	190161999	190161999	G	C	het	missense_variant(MODERATE|MISSENSE|gCc/gGc|p.Ala83Gly/c.248C>G|737|Prox1|protein_coding|CODING|NM_008937|2|1)
synonymous_variant	Rps6kc1	SILENT	NM_178775:p.Gly489Gly/c.1467C>G	ggC/ggG	LOW										chr1	190800337	190800337	G	C	het	synonymous_variant(LOW|SILENT|ggC/ggG|p.Gly489Gly/c.1467C>G|1056|Rps6kc1|protein_coding|CODING|NM_178775|11|1)
missense_variant	Angel2	MISSENSE	NM_021421:p.Asp166Asn/c.496G>A	Gac/Aac	MODERATE										chr1	190937554	190937554	G	A	het	missense_variant(MODERATE|MISSENSE|Gac/Aac|p.Asp144Asn/c.430G>A|522|Angel2|protein_coding|CODING|NM_001199020|4|1),missense_variant(MODERATE|MISSENSE|Gac/Aac|p.Asp166Asn/c.496G>A|544|Angel2|protein_coding|CODING|NM_021421|3|1),non_coding_exon_variant(MODIFIER|||n.650G>A||Angel2||CODING|NR_037578|3|1),non_coding_exon_variant(MODIFIER|||n.365G>A||Angel2||CODING|NR_037579|2|1)
intron_variant	Hhat	protein_coding	NM_144881:c.1025+19T>A		MODIFIER										chr1	192693780	192693780	A	T	het	intron_variant(MODIFIER|||c.1025+19T>A|499|Hhat|protein_coding|CODING|NM_144881|8|1)
missense_variant	Sertad4	MISSENSE	NM_001177794:p.Thr159Asn/c.476C>A	aCc/aAc	MODERATE										chr1	192847031	192847031	G	T	het	missense_variant(MODERATE|MISSENSE|aCc/aAc|p.Thr159Asn/c.476C>A|377|Sertad4|protein_coding|CODING|NM_001177794|4|1),missense_variant(MODERATE|MISSENSE|aCc/aAc|p.Thr159Asn/c.476C>A|377|Sertad4|protein_coding|CODING|NM_198247|4|1)
intron_variant	Syt14	protein_coding	NM_181546:c.226+84A>C		MODIFIER										chr1	192986634	192986634	T	G	het	intron_variant(MODIFIER|||c.226+84A>C|555|Syt14|protein_coding|CODING|NM_181546|3|1)
intron_variant	Traf3ip3	protein_coding	NM_153137:c.918+28T>C		MODIFIER										chr1	193184766	193184766	A	G	het	intron_variant(MODIFIER|||c.918+28T>C|513|Traf3ip3|protein_coding|CODING|NM_153137|10|1)
intron_variant	Hsd11b1	protein_coding	NM_001044751:c.89-56A>G		MODIFIER										chr1	193241518	193241518	T	C	het	intron_variant(MODIFIER|||c.89-56A>G|292|Hsd11b1|protein_coding|CODING|NM_001044751|1|1),intron_variant(MODIFIER|||c.89-56A>G|292|Hsd11b1|protein_coding|CODING|NM_008288|2|1)
missense_variant	Plxna2	MISSENSE	NM_008882:p.Ile228Leu/c.682A>C	Att/Ctt	MODERATE										chr1	194644441	194644441	A	C	het	missense_variant(MODERATE|MISSENSE|Att/Ctt|p.Ile228Leu/c.682A>C|1894|Plxna2|protein_coding|CODING|NM_008882|2|1)
intron_variant	Plxna2	protein_coding	NM_008882:c.2097+124T>C		MODIFIER										chr1	194754558	194754558	T	C	het	intron_variant(MODIFIER|||c.2097+124T>C|1894|Plxna2|protein_coding|CODING|NM_008882|9|1)
missense_variant	Plxna2	MISSENSE	NM_008882:p.Asn786Asp/c.2356A>G	Aat/Gat	MODERATE										chr1	194764539	194764539	A	G	het	missense_variant(MODERATE|MISSENSE|Aat/Gat|p.Asn786Asp/c.2356A>G|1894|Plxna2|protein_coding|CODING|NM_008882|11|1)
intron_variant	Cr2	protein_coding	NM_007758:c.59-2622T>G		MODIFIER				rs107929253						chr1	195166209	195166209	A	C	hom	intron_variant(MODIFIER|||c.59-2622T>G|1032|Cr2|protein_coding|CODING|NM_007758|1|1)
missense_variant	Dclre1c	MISSENSE	NM_146114:p.Glu222Asp/c.666G>T	gaG/gaT	MODERATE										chr2	3438080	3438080	G	T	het	missense_variant(MODERATE|MISSENSE|gaG/gaT|p.Glu222Asp/c.666G>T|486|Dclre1c|protein_coding|CODING|NM_001110214|8|1),missense_variant(MODERATE|MISSENSE|gaG/gaT|p.Glu222Asp/c.666G>T|705|Dclre1c|protein_coding|CODING|NM_146114|8|1),missense_variant(MODERATE|MISSENSE|gaG/gaT|p.Glu222Asp/c.666G>T|603|Dclre1c|protein_coding|CODING|NM_175683|8|1)
intron_variant	Dclre1c	protein_coding	NM_146114:c.780+113T>C		MODIFIER										chr2	3440972	3440972	T	C	het	intron_variant(MODIFIER|||c.780+113T>C|486|Dclre1c|protein_coding|CODING|NM_001110214|9|1),intron_variant(MODIFIER|||c.780+113T>C|705|Dclre1c|protein_coding|CODING|NM_146114|9|1),intron_variant(MODIFIER|||c.780+113T>C|603|Dclre1c|protein_coding|CODING|NM_175683|9|1)
splice_region_variant	Fam107b	protein_coding	NM_025626:c.129G>A		LOW										chr2	3772984	3772984	G	A	het	splice_region_variant(LOW|||c.129G>A|131|Fam107b|protein_coding|CODING|NM_025626|2|1),intron_variant(MODIFIER|||c.128+5G>A|131|Fam107b|protein_coding|CODING|NM_025626|2|1)
intron_variant	Prpf18	protein_coding	NM_026045:c.67-154T>C		MODIFIER										chr2	4648472	4648472	A	G	het	intron_variant(MODIFIER|||c.67-154T>C|342|Prpf18|protein_coding|CODING|NM_026045|1|1)
intron_variant	Camk1d	protein_coding	NM_177343:c.92+75C>A		MODIFIER										chr2	5714071	5714071	G	T	het	intron_variant(MODIFIER|||c.92+75C>A|385|Camk1d|protein_coding|CODING|NM_177343|1|1)
intron_variant	Sec61a2	protein_coding	NM_021305:c.142-80A>G		MODIFIER										chr2	5886657	5886657	T	C	het	intron_variant(MODIFIER|||c.142-80A>G|476|Sec61a2|protein_coding|CODING|NM_021305|3|1)
missense_variant	Dhtkd1	MISSENSE	NM_001081131:p.Ala664Ser/c.1990G>T	Gct/Tct	MODERATE										chr2	5911874	5911874	C	A	het	missense_variant(MODERATE|MISSENSE|Gct/Tct|p.Ala664Ser/c.1990G>T|921|Dhtkd1|protein_coding|CODING|NM_001081131|11|1)
intron_variant	Celf2	protein_coding	NM_001110228:c.811-19T>G		MODIFIER										chr2	6600116	6600116	A	C	het	intron_variant(MODIFIER|||c.811-19T>G|526|Celf2|protein_coding|CODING|NM_001110228|7|1),intron_variant(MODIFIER|||c.793-19T>G|524|Celf2|protein_coding|CODING|NM_001110229|8|1),intron_variant(MODIFIER|||c.793-19T>G|520|Celf2|protein_coding|CODING|NM_001110230|8|1),intron_variant(MODIFIER|||c.685-19T>G|490|Celf2|protein_coding|CODING|NM_001110231|10|1),intron_variant(MODIFIER|||c.685-19T>G|484|Celf…
upstream_gene_variant	Itih2	protein_coding	NM_010582		MODIFIER										chr2	10130719	10130719	T	C	het	upstream_gene_variant(MODIFIER||36||950|Itih2|protein_coding|CODING|NM_010582||1),intergenic_region(MODIFIER||||||||||1)
synonymous_variant	Itih5	SILENT	NM_172471:p.Val244Val/c.732C>A	gtC/gtA	LOW										chr2	10205850	10205850	C	A	het	synonymous_variant(LOW|SILENT|gtC/gtA|p.Val244Val/c.732C>A|952|Itih5|protein_coding|CODING|NM_172471|6|1)
synonymous_variant	Sfmbt2	SILENT	NM_001198808:p.Val130Val/c.390G>T	gtG/gtT	LOW										chr2	10404635	10404635	G	T	het	synonymous_variant(LOW|SILENT|gtG/gtT|p.Val130Val/c.390G>T|975|Sfmbt2|protein_coding|CODING|NM_001198808|5|1),synonymous_variant(LOW|SILENT|gtG/gtT|p.Val130Val/c.390G>T|183|Sfmbt2|protein_coding|CODING|NM_001198809|5|1),synonymous_variant(LOW|SILENT|gtG/gtT|p.Val130Val/c.390G>T|942|Sfmbt2|protein_coding|CODING|NM_177386|6|1)
synonymous_variant	Sfmbt2	SILENT	NM_001198808:p.Thr322Thr/c.966C>A	acC/acA	LOW										chr2	10457003	10457003	C	A	het	synonymous_variant(LOW|SILENT|acC/acA|p.Thr322Thr/c.966C>A|975|Sfmbt2|protein_coding|CODING|NM_001198808|9|1),synonymous_variant(LOW|SILENT|acC/acA|p.Thr322Thr/c.966C>A|942|Sfmbt2|protein_coding|CODING|NM_177386|10|1)
intron_variant	Sfmbt2	protein_coding	NM_001198808:c.1118-6364A>C		MODIFIER										chr2	10517581	10517581	A	C	het	upstream_gene_variant(MODIFIER||23|||Mir669i||NON_CODING|NR_035417||1),intron_variant(MODIFIER|||c.1118-6364A>C|975|Sfmbt2|protein_coding|CODING|NM_001198808|10|1),intron_variant(MODIFIER|||c.1118-6364A>C|942|Sfmbt2|protein_coding|CODING|NM_177386|11|1)
intron_variant	Sfmbt2	protein_coding	NM_001198808:c.1201-120C>A		MODIFIER										chr2	10530371	10530371	C	A	het	intron_variant(MODIFIER|||c.1201-120C>A|975|Sfmbt2|protein_coding|CODING|NM_001198808|11|1),intron_variant(MODIFIER|||c.1201-120C>A|942|Sfmbt2|protein_coding|CODING|NM_177386|12|1)
synonymous_variant	Sfmbt2	SILENT	NM_001198808:p.Leu585Leu/c.1755A>G	ttA/ttG	LOW										chr2	10568417	10568417	A	G	het	synonymous_variant(LOW|SILENT|ttA/ttG|p.Leu585Leu/c.1755A>G|975|Sfmbt2|protein_coding|CODING|NM_001198808|17|1),synonymous_variant(LOW|SILENT|ttA/ttG|p.Leu585Leu/c.1755A>G|942|Sfmbt2|protein_coding|CODING|NM_177386|18|1)
missense_variant	Sfmbt2	MISSENSE	NM_001198808:p.Thr817Pro/c.2449A>C	Act/Cct	MODERATE										chr2	10579183	10579183	A	C	het	missense_variant(MODERATE|MISSENSE|Act/Cct|p.Thr817Pro/c.2449A>C|975|Sfmbt2|protein_coding|CODING|NM_001198808|21|1),missense_variant(MODERATE|MISSENSE|Act/Cct|p.Thr784Pro/c.2350A>C|942|Sfmbt2|protein_coding|CODING|NM_177386|21|1)
intron_variant	Fbxo18	protein_coding	NM_015792:c.2319+134C>A		MODIFIER										chr2	11751317	11751317	G	T	het	intron_variant(MODIFIER|||c.2319+134C>A|1042|Fbxo18|protein_coding|CODING|NM_015792|15|1)
intron_variant	Itga8	protein_coding	NM_001001309:c.1205-89C>T		MODIFIER										chr2	12230330	12230330	G	A	het	intron_variant(MODIFIER|||c.1205-89C>T|1062|Itga8|protein_coding|CODING|NM_001001309|12|1)
intron_variant	Itga8	protein_coding	NM_001001309:c.673+21A>T		MODIFIER										chr2	12255942	12255942	T	A	het	intron_variant(MODIFIER|||c.673+21A>T|1062|Itga8|protein_coding|CODING|NM_001001309|6|1)
missense_variant	Cubn	MISSENSE	NM_001081084:p.Ser3211Leu/c.9632C>T	tCg/tTg	MODERATE										chr2	13294229	13294229	G	A	het	missense_variant(MODERATE|MISSENSE|tCg/tTg|p.Ser3211Leu/c.9632C>T|3623|Cubn|protein_coding|CODING|NM_001081084|60|1)
intron_variant	Cubn	protein_coding	NM_001081084:c.7351+175G>T		MODIFIER										chr2	13332138	13332138	C	A	het	intron_variant(MODIFIER|||c.7351+175G>T|3623|Cubn|protein_coding|CODING|NM_001081084|47|1)
intron_variant	Cubn	protein_coding	NM_001081084:c.6125-74T>C		MODIFIER										chr2	13342655	13342655	A	G	het	intron_variant(MODIFIER|||c.6125-74T>C|3623|Cubn|protein_coding|CODING|NM_001081084|40|1)
intergenic_region					MODIFIER										chr2	13558085	13558085	G	C	het	intergenic_region(MODIFIER||||||||||1)
stop_gained	Stam	NONSENSE	NM_011484:p.Ser397*/c.1190C>A	tCg/tAg	HIGH									Stam:1.00(1);Stam:1.00(1);	chr2	14139090	14139090	C	A	het	stop_gained(HIGH|NONSENSE|tCg/tAg|p.Ser397*/c.1190C>A|548|Stam|protein_coding|CODING|NM_011484|12|1)
intron_variant	Mrc1	protein_coding	NM_008625:c.61+128T>A		MODIFIER										chr2	14229701	14229701	T	A	het	intron_variant(MODIFIER|||c.61+128T>A|1456|Mrc1|protein_coding|CODING|NM_008625|1|1)
intron_variant	Cacnb2	protein_coding	NM_023116:c.322-180A>C		MODIFIER										chr2	14958586	14958586	A	C	het	intron_variant(MODIFIER|||c.172-180A>C|605|Cacnb2|protein_coding|CODING|NM_001252533|2|1),intron_variant(MODIFIER|||c.322-180A>C|655|Cacnb2|protein_coding|CODING|NM_023116|3|1),intron_variant(MODIFIER|||n.411-180A>C||Cacnb2||CODING|NR_045533|2|1)
intron_variant	Nsun6	protein_coding	NM_001165941:c.75+114G>T		MODIFIER										chr2	15048808	15048808	C	A	het	intron_variant(MODIFIER|||c.75+114G>T|476|Nsun6|protein_coding|CODING|NM_001165941|2|1),intron_variant(MODIFIER|||c.75+114G>T|115|Nsun6|protein_coding|CODING|NM_001165942|1|1),intron_variant(MODIFIER|||c.75+114G>T|476|Nsun6|protein_coding|CODING|NM_028950|1|1),intron_variant(MODIFIER|||c.-78-1505G>T|425|Nsun6|protein_coding|CODING|NM_001165943|1|1)
intron_variant	Arl5b	protein_coding	NM_029466:c.259-128G>A		MODIFIER										chr2	15072996	15072996	G	A	het	intron_variant(MODIFIER|||c.259-128G>A|180|Arl5b|protein_coding|CODING|NM_029466|3|1)
missense_variant	Arl5b	MISSENSE	NM_029466:p.Met134Ile/c.402G>A	atG/atA	MODERATE										chr2	15075021	15075021	G	A	het	missense_variant(MODERATE|MISSENSE|atG/atA|p.Met134Ile/c.402G>A|180|Arl5b|protein_coding|CODING|NM_029466|5|1)
intron_variant	Plxdc2	protein_coding	NM_026162:c.113-56A>G		MODIFIER										chr2	16511966	16511966	A	G	het	intron_variant(MODIFIER|||c.113-56A>G|530|Plxdc2|protein_coding|CODING|NM_026162|1|1)
intron_variant	Mllt10	protein_coding	NM_001252560:c.1667-229T>G		MODIFIER										chr2	18170814	18170814	T	G	het	intron_variant(MODIFIER|||c.1667-229T>G|1068|Mllt10|protein_coding|CODING|NM_001252560|12|1),intron_variant(MODIFIER|||c.1433-229T>G|990|Mllt10|protein_coding|CODING|NM_001252561|13|1),intron_variant(MODIFIER|||c.1667-229T>G|1068|Mllt10|protein_coding|CODING|NM_010804|12|1),intron_variant(MODIFIER|||n.1921-229T>G||Mllt10||CODING|NR_045538|12|1),intron_variant(MODIFIER|||n.2165-229T>G||Mllt10||COD…
intron_variant	Armc3	protein_coding	NM_001081083:c.2028-139T>C		MODIFIER										chr2	19297767	19297767	T	C	het	intron_variant(MODIFIER|||c.2028-139T>C|881|Armc3|protein_coding|CODING|NM_001081083|16|1),intron_variant(MODIFIER|||c.2039+856T>C|869|Armc3|protein_coding|CODING|NM_001271563|16|1),intron_variant(MODIFIER|||c.2027+856T>C|865|Armc3|protein_coding|CODING|NM_001271564|16|1),intron_variant(MODIFIER|||c.2039+856T>C|753|Armc3|protein_coding|CODING|NM_001271565|16|1)
intron_variant	Armc3	protein_coding	NM_001081083:c.2273+62T>A		MODIFIER										chr2	19300731	19300731	T	A	het	intron_variant(MODIFIER|||c.2273+62T>A|881|Armc3|protein_coding|CODING|NM_001081083|18|1),intron_variant(MODIFIER|||c.2237+62T>A|869|Armc3|protein_coding|CODING|NM_001271563|17|1),intron_variant(MODIFIER|||c.2225+62T>A|865|Armc3|protein_coding|CODING|NM_001271564|17|1),intron_variant(MODIFIER|||c.2237+62T>A|753|Armc3|protein_coding|CODING|NM_001271565|17|1)
intergenic_region					MODIFIER										chr2	19452863	19452863	T	C	het	intergenic_region(MODIFIER||||||||||1)
splice_region_variant	4921504E06Rik	protein_coding	NM_027600:c.949G>A		LOW										chr2	19494236	19494236	C	T	het	splice_region_variant(LOW|||c.949G>A|560|4921504E06Rik|protein_coding|CODING|NM_027600|9|1),intron_variant(MODIFIER|||c.949-4G>A|560|4921504E06Rik|protein_coding|CODING|NM_027600|9|1)
intron_variant	Myo3a	protein_coding	NM_148413:c.1685+125G>C		MODIFIER				rs387366777						chr2	22361816	22361816	G	C	het	intron_variant(MODIFIER|||c.1685+125G>C|811|Myo3a|protein_coding|CODING|NM_148413|15|1|WARNING_TRANSCRIPT_INCOMPLETE)
intron_variant	Myo3a	protein_coding	NM_148413:c.1801-107A>G		MODIFIER										chr2	22396115	22396115	A	G	het	intron_variant(MODIFIER|||c.1801-107A>G|811|Myo3a|protein_coding|CODING|NM_148413|16|1|WARNING_TRANSCRIPT_INCOMPLETE)
intron_variant	Myo3a	protein_coding	NM_148413:c.2283+3259C>T		MODIFIER										chr2	22410713	22410713	C	T	het	intron_variant(MODIFIER|||c.2283+3259C>T|811|Myo3a|protein_coding|CODING|NM_148413|19|1|WARNING_TRANSCRIPT_INCOMPLETE)
intergenic_region					MODIFIER				rs254109034						chr2	22544697	22544697	G	A	hom	intergenic_region(MODIFIER||||||||||1)
intergenic_region					MODIFIER										chr2	22601059	22601059	G	A	het	intergenic_region(MODIFIER||||||||||1)
intron_variant	Gad2	protein_coding	NM_008078:c.611+39C>T		MODIFIER										chr2	22629520	22629520	C	T	het	intron_variant(MODIFIER|||c.611+39C>T|585|Gad2|protein_coding|CODING|NM_008078|5|1)
intron_variant	Mastl	protein_coding	NM_025979:c.183+61T>C		MODIFIER										chr2	23155618	23155618	A	G	het	upstream_gene_variant(MODIFIER||887||715|Yme1l1|protein_coding|CODING|NM_013771||1),intron_variant(MODIFIER|||c.183+61T>C|865|Mastl|protein_coding|CODING|NM_025979|1|1)
missense_variant	Nxph2	MISSENSE	NM_008752:p.Ala194Ser/c.580G>T	Gca/Tca	MODERATE										chr2	23400217	23400217	G	T	het	missense_variant(MODERATE|MISSENSE|Gca/Tca|p.Ala194Ser/c.580G>T|261|Nxph2|protein_coding|CODING|NM_008752|2|1)
intron_variant	Hnmt	protein_coding	NM_080462:c.299-73T>A		MODIFIER										chr2	24014422	24014422	A	T	het	intron_variant(MODIFIER|||c.299-73T>A|295|Hnmt|protein_coding|CODING|NM_080462|4|1)
missense_variant	Cacna1b	MISSENSE	NM_001042528:p.Lys1097Met/c.3290A>T	aAg/aTg	MODERATE										chr2	24661844	24661844	T	A	het	missense_variant(MODERATE|MISSENSE|aAg/aTg|p.Lys1097Met/c.3290A>T|2327|Cacna1b|protein_coding|CODING|NM_001042528|21|1),missense_variant(MODERATE|MISSENSE|aAg/aTg|p.Lys1096Met/c.3287A>T|2288|Cacna1b|protein_coding|CODING|NM_007579|21|1)
intron_variant	Cacna1b	protein_coding	NM_001042528:c.1070+78A>G		MODIFIER										chr2	24721230	24721230	T	C	het	intron_variant(MODIFIER|||c.1070+78A>G|2327|Cacna1b|protein_coding|CODING|NM_001042528|7|1),intron_variant(MODIFIER|||c.1070+78A>G|2288|Cacna1b|protein_coding|CODING|NM_007579|7|1)
missense_variant	Cacna1b	MISSENSE	NM_001042528:p.Ser208Cys/c.622A>T	Agc/Tgc	MODERATE										chr2	24733945	24733945	T	A	het	missense_variant(MODERATE|MISSENSE|Agc/Tgc|p.Ser208Cys/c.622A>T|2327|Cacna1b|protein_coding|CODING|NM_001042528|4|1),missense_variant(MODERATE|MISSENSE|Agc/Tgc|p.Ser208Cys/c.622A>T|2288|Cacna1b|protein_coding|CODING|NM_007579|4|1),splice_region_variant(LOW|||c.622A>T|2327|Cacna1b|protein_coding|CODING|NM_001042528|4|1),splice_region_variant(LOW|||c.622A>T|2288|Cacna1b|protein_coding|CODING|NM_007…
synonymous_variant	Ehmt1	SILENT	NM_001012518:p.Ala624Ala/c.1872C>T	gcC/gcT	LOW										chr2	24839676	24839676	G	A	het	synonymous_variant(LOW|SILENT|gcC/gcT|p.Ala624Ala/c.1872C>T|1296|Ehmt1|protein_coding|CODING|NM_001012518|12|1),synonymous_variant(LOW|SILENT|gcC/gcT|p.Ala571Ala/c.1713C>T|1243|Ehmt1|protein_coding|CODING|NM_001109686|11|1),synonymous_variant(LOW|SILENT|gcC/gcT|p.Ala576Ala/c.1728C>T|1248|Ehmt1|protein_coding|CODING|NM_001109687|11|1),synonymous_variant(LOW|SILENT|gcC/gcT|p.Ala617Ala/c.1851C>T|128…
stop_gained	Anapc2	NONSENSE	NM_175300:p.Gly206*/c.616G>T	Gga/Tga	HIGH									Anapc2:1.00(1);Anapc2:1.00(1);	chr2	25273368	25273368	G	T	het	stop_gained(HIGH|NONSENSE|Gga/Tga|p.Gly206*/c.616G>T|837|Anapc2|protein_coding|CODING|NM_175300|2|1),upstream_gene_variant(MODIFIER||950||119|Ssna1|protein_coding|CODING|NM_023464||1)
intron_variant	Man1b1	protein_coding	NM_001029983:c.608-155A>G		MODIFIER										chr2	25343069	25343069	A	G	het	intron_variant(MODIFIER|||c.608-155A>G|658|Man1b1|protein_coding|CODING|NM_001029983|5|1)
intron_variant	Abca2	protein_coding	NM_007379:c.5797-44G>A		MODIFIER										chr2	25444770	25444770	G	A	het	downstream_gene_variant(MODIFIER||1936|||Mir3087||NON_CODING|NR_037270||1),intron_variant(MODIFIER|||c.5797-44G>A|2433|Abca2|protein_coding|CODING|NM_007379|36|1)
splice_region_variant	Abca2	protein_coding	NM_007379:c.5797T>C		LOW				rs242114527						chr2	25444807	25444807	T	C	het	splice_region_variant(LOW|||c.5797T>C|2433|Abca2|protein_coding|CODING|NM_007379|36|1),downstream_gene_variant(MODIFIER||1973|||Mir3087||NON_CODING|NR_037270||1),intron_variant(MODIFIER|||c.5797-7T>C|2433|Abca2|protein_coding|CODING|NM_007379|36|1)
intron_variant	Fcna	protein_coding	NM_007995:c.328+83C>A		MODIFIER										chr2	25626558	25626558	G	T	het	intron_variant(MODIFIER|||c.328+83C>A|334|Fcna|protein_coding|CODING|NM_007995|5|1)
intron_variant	Qsox2	protein_coding	NM_153559:c.411+29C>A		MODIFIER										chr2	26228318	26228318	G	T	het	intron_variant(MODIFIER|||c.411+29C>A|639|Qsox2|protein_coding|CODING|NM_153559|2|1)
intron_variant	Qsox2	protein_coding	NM_153559:c.311-31G>A		MODIFIER										chr2	26228478	26228478	C	T	het	intron_variant(MODIFIER|||c.311-31G>A|639|Qsox2|protein_coding|CODING|NM_153559|1|1)
intron_variant	Gpsm1	protein_coding	NM_001199147:c.906-78C>G		MODIFIER										chr2	26325259	26325259	C	G	het	intron_variant(MODIFIER|||c.810-78C>G|613|Gpsm1|protein_coding|CODING|NM_001199146|6|1),intron_variant(MODIFIER|||c.906-78C>G|705|Gpsm1|protein_coding|CODING|NM_001199147|6|1),intron_variant(MODIFIER|||c.810-78C>G|673|Gpsm1|protein_coding|CODING|NM_153410|6|1)
intron_variant	Card9	protein_coding	NM_001037747:c.1077+235T>G		MODIFIER										chr2	26356523	26356523	A	C	het	intron_variant(MODIFIER|||c.1077+235T>G|536|Card9|protein_coding|CODING|NM_001037747|6|1)
missense_variant	Sec16a	MISSENSE	NM_153125:p.Ser970Phe/c.2909C>T	tCc/tTc	MODERATE										chr2	26439093	26439093	G	A	het	missense_variant(MODERATE|MISSENSE|tCc/tTc|p.Ser970Phe/c.2909C>T|2357|Sec16a|protein_coding|CODING|NM_153125|2|1)
intron_variant	Notch1	protein_coding	NM_008714:c.5904+98T>A		MODIFIER										chr2	26463612	26463612	A	T	het	intron_variant(MODIFIER|||c.5904+98T>A|2531|Notch1|protein_coding|CODING|NM_008714|31|1)
missense_variant	Notch1	MISSENSE	NM_008714:p.Asp680Ala/c.2039A>C	gAc/gCc	MODERATE										chr2	26477115	26477115	T	G	het	missense_variant(MODERATE|MISSENSE|gAc/gCc|p.Asp680Ala/c.2039A>C|2531|Notch1|protein_coding|CODING|NM_008714|13|1)
intron_variant	Gm711	protein_coding	NM_198628:c.988+29C>T		MODIFIER										chr2	26947356	26947356	C	T	het	intron_variant(MODIFIER|||c.988+29C>T|662|Gm711|protein_coding|CODING|NM_198628|11|1)
intron_variant	Gm711	protein_coding	NM_198628:c.1775-47G>A		MODIFIER										chr2	26952909	26952909	G	A	het	downstream_gene_variant(MODIFIER||654||432|Rexo4|protein_coding|CODING|NM_207234||1),intron_variant(MODIFIER|||c.1775-47G>A|662|Gm711|protein_coding|CODING|NM_198628|17|1)
intron_variant	Rexo4	protein_coding	NM_207234:c.1105-127G>A		MODIFIER										chr2	26955696	26955696	C	T	het	intron_variant(MODIFIER|||c.1105-127G>A|432|Rexo4|protein_coding|CODING|NM_207234|6|1)
intron_variant	Rexo4	protein_coding	NM_207234:c.746+61G>T		MODIFIER										chr2	26960542	26960542	C	A	het	intron_variant(MODIFIER|||c.746+61G>T|432|Rexo4|protein_coding|CODING|NM_207234|3|1)
missense_variant	Slc2a6	MISSENSE	NM_172659:p.Pro474Leu/c.1421C>T	cCt/cTt	MODERATE										chr2	27021987	27021987	G	A	het	missense_variant(MODERATE|MISSENSE|cCt/cTt|p.Pro474Leu/c.1421C>T|497|Slc2a6|protein_coding|CODING|NM_172659|10|1),missense_variant(MODERATE|MISSENSE|cCt/cTt|p.Pro420Leu/c.1259C>T|443|Slc2a6|protein_coding|CODING|NM_001177627|9|1),downstream_gene_variant(MODIFIER||898||171|Cacfd1|protein_coding|CODING|NM_029862||1)
intron_variant	Slc2a6	protein_coding	NM_172659:c.253-75C>T		MODIFIER										chr2	27026182	27026182	G	A	het	intron_variant(MODIFIER|||c.253-75C>T|443|Slc2a6|protein_coding|CODING|NM_001177627|2|1),intron_variant(MODIFIER|||c.253-75C>T|497|Slc2a6|protein_coding|CODING|NM_172659|2|1)
intron_variant	Sardh	protein_coding	NM_138665:c.1153+1671G>T		MODIFIER										chr2	27232620	27232620	C	A	het	intron_variant(MODIFIER|||c.1153+1671G>T|919|Sardh|protein_coding|CODING|NM_138665|8|1)
intron_variant	Wdr5	protein_coding	NM_080848:c.584+217A>G		MODIFIER										chr2	27525378	27525378	A	G	het	intron_variant(MODIFIER|||c.584+217A>G|334|Wdr5|protein_coding|CODING|NM_080848|8|1)
intergenic_region					MODIFIER										chr2	28124446	28124446	T	A	het	intergenic_region(MODIFIER||||||||||1)
upstream_gene_variant	Mrps2	protein_coding	NM_080452		MODIFIER										chr2	28467885	28467885	C	T	het	upstream_gene_variant(MODIFIER||181||272|Mrps2|protein_coding|CODING|NM_001166031||1),upstream_gene_variant(MODIFIER||181||291|Mrps2|protein_coding|CODING|NM_080452||1),upstream_gene_variant(MODIFIER||1561||167|1700007K13Rik|protein_coding|CODING|NM_027040||1),intergenic_region(MODIFIER||||||||||1)
intron_variant	Gtf3c5	protein_coding	NM_148928:c.769-153G>A		MODIFIER										chr2	28572453	28572453	C	T	het	intron_variant(MODIFIER|||c.769-153G>A|514|Gtf3c5|protein_coding|CODING|NM_148928|4|1)
intron_variant	Tsc1	protein_coding	NM_022887:c.2964-42G>A		MODIFIER										chr2	28686612	28686612	G	A	het	intron_variant(MODIFIER|||c.2964-42G>A|1160|Tsc1|protein_coding|CODING|NM_022887|22|1)
intron_variant	Gle1	protein_coding	NM_028923:c.1246-18T>G		MODIFIER										chr2	29943971	29943971	T	G	het	intron_variant(MODIFIER|||c.1246-18T>G|699|Gle1|protein_coding|CODING|NM_028923|8|1)
synonymous_variant	Pkn3	SILENT	NM_153805:p.Leu618Leu/c.1852C>T	Ctg/Ttg	LOW										chr2	30087101	30087101	C	T	het	synonymous_variant(LOW|SILENT|Ctg/Ttg|p.Leu618Leu/c.1852C>T|878|Pkn3|protein_coding|CODING|NM_153805|16|1)
splice_donor_variant	Tbc1d13	protein_coding	NM_146252:c.98T>C		HIGH									Tbc1d13:1.00(1);	chr2	30134872	30134872	T	C	het	splice_donor_variant(HIGH|||c.98T>C|400|Tbc1d13|protein_coding|CODING|NM_146252|2|1),intron_variant(MODIFIER|||c.97+2T>C|400|Tbc1d13|protein_coding|CODING|NM_146252|2|1)
stop_gained	Endog	NONSENSE	NM_007931:p.Glu258*/c.772G>T	Gag/Tag	HIGH										chr2	30173860	30173860	G	T	het	stop_gained(HIGH|NONSENSE|Gag/Tag|p.Glu258*/c.772G>T|294|Endog|protein_coding|CODING|NM_007931|3|1),3_prime_UTR_variant(MODIFIER||233|c.*233C>A|385|D2Wsu81e|protein_coding|CODING|NM_172660|12|1)
intron_variant	Ccbl1	protein_coding	NM_172404:c.1209+25T>G		MODIFIER										chr2	30185642	30185642	A	C	het	intron_variant(MODIFIER|||c.1209+25T>G|424|Ccbl1|protein_coding|CODING|NM_172404|13|1)
intron_variant	Ccbl1	protein_coding	NM_172404:c.1209+19C>G		MODIFIER										chr2	30185648	30185648	G	C	het	intron_variant(MODIFIER|||c.1209+19C>G|424|Ccbl1|protein_coding|CODING|NM_172404|13|1)
missense_variant	Lrrc8a	MISSENSE	NM_177725:p.Arg545Cys/c.1633C>T	Cgc/Tgc	MODERATE										chr2	30256808	30256808	C	T	het	missense_variant(MODERATE|MISSENSE|Cgc/Tgc|p.Arg545Cys/c.1633C>T|810|Lrrc8a|protein_coding|CODING|NM_177725|3|1)
missense_variant	Phyhd1	MISSENSE	NM_172267:p.Lys86Arg/c.257A>G	aAg/aGg	MODERATE										chr2	30274474	30274474	A	G	het	missense_variant(MODERATE|MISSENSE|aAg/aGg|p.Lys86Arg/c.257A>G|288|Phyhd1|protein_coding|CODING|NM_001252568|4|1),missense_variant(MODERATE|MISSENSE|aAg/aGg|p.Lys66Arg/c.197A>G|291|Phyhd1|protein_coding|CODING|NM_001252570|3|1),missense_variant(MODERATE|MISSENSE|aAg/aGg|p.Lys66Arg/c.197A>G|270|Phyhd1|protein_coding|CODING|NM_001252571|3|1),missense_variant(MODERATE|MISSENSE|aAg/aGg|p.Lys86Arg/c.2…
intron_variant	Nup188	protein_coding	NM_198304:c.2394-81C>T		MODIFIER										chr2	30327367	30327367	C	T	het	intron_variant(MODIFIER|||c.2394-81C>T|1759|Nup188|protein_coding|CODING|NM_198304|23|1)
intron_variant	Nup188	protein_coding	NM_198304:c.4044+20C>G		MODIFIER										chr2	30339719	30339719	C	G	het	intron_variant(MODIFIER|||c.4044+20C>G|1759|Nup188|protein_coding|CODING|NM_198304|35|1)
missense_variant	Nup188	MISSENSE	NM_198304:p.Thr1532Pro/c.4594A>C	Acc/Ccc	MODERATE										chr2	30342617	30342617	A	C	het	missense_variant(MODERATE|MISSENSE|Acc/Ccc|p.Thr1532Pro/c.4594A>C|1759|Nup188|protein_coding|CODING|NM_198304|40|1)
intron_variant	Ptges	protein_coding	NM_022415:c.213-73C>T		MODIFIER										chr2	30892899	30892899	G	A	het	intron_variant(MODIFIER|||c.213-73C>T|153|Ptges|protein_coding|CODING|NM_022415|2|1)
intron_variant	Gpr107	protein_coding	NM_178760:c.297+46T>C		MODIFIER				rs51619205						chr2	31168260	31168260	T	C	hom	intron_variant(MODIFIER|||c.297+46T>C|551|Gpr107|protein_coding|CODING|NM_178760|3|1)
intergenic_region					MODIFIER										chr2	31368798	31368798	C	T	het	intergenic_region(MODIFIER||||||||||1)
intergenic_region					MODIFIER										chr2	31381067	31381067	G	T	het	intergenic_region(MODIFIER||||||||||1)
intergenic_region					MODIFIER										chr2	31459064	31459064	C	A	het	intergenic_region(MODIFIER||||||||||1)
intron_variant	Lamc3	protein_coding	NM_011836:c.1311-212A>G		MODIFIER										chr2	31908382	31908382	A	G	het	intron_variant(MODIFIER|||c.1311-212A>G|1581|Lamc3|protein_coding|CODING|NM_011836|6|1)
synonymous_variant	Nup214	SILENT	NM_172268:p.Pro654Pro/c.1962C>T	ccC/ccT	LOW										chr2	31997990	31997990	C	T	het	synonymous_variant(LOW|SILENT|ccC/ccT|p.Pro654Pro/c.1962C>T|2085|Nup214|protein_coding|CODING|NM_172268|14|1)
intron_variant	Nup214	protein_coding	NM_172268:c.2023-212A>G		MODIFIER										chr2	32002380	32002380	A	G	het	intron_variant(MODIFIER|||c.2023-212A>G|2085|Nup214|protein_coding|CODING|NM_172268|14|1)
missense_variant	Nup214	MISSENSE	NM_172268:p.Phe940Leu/c.2818T>C	Ttc/Ctc	MODERATE										chr2	32011223	32011223	T	C	het	missense_variant(MODERATE|MISSENSE|Ttc/Ctc|p.Phe940Leu/c.2818T>C|2085|Nup214|protein_coding|CODING|NM_172268|21|1)
missense_variant	Prrc2b	MISSENSE	NM_001159634:p.Asn1306Lys/c.3918C>A	aaC/aaA	MODERATE										chr2	32214429	32214429	C	A	het	missense_variant(MODERATE|MISSENSE|aaC/aaA|p.Asn1306Lys/c.3918C>A|2230|Prrc2b|protein_coding|CODING|NM_001159634|16|1),intron_variant(MODIFIER|||c.2376-1617C>A|1486|Prrc2b|protein_coding|CODING|NM_172661|15|1)
intron_variant	Prrc2b	protein_coding	NM_001159634:c.4436+73G>A		MODIFIER										chr2	32215020	32215020	G	A	het	intron_variant(MODIFIER|||c.2376-1026G>A|1486|Prrc2b|protein_coding|CODING|NM_172661|15|1),intron_variant(MODIFIER|||c.4436+73G>A|2230|Prrc2b|protein_coding|CODING|NM_001159634|16|1)
missense_variant	Prrc2b	MISSENSE	NM_001159634:p.Arg1582Lys/c.4745G>A	aGa/aAa	MODERATE										chr2	32216732	32216732	G	A	het	missense_variant(MODERATE|MISSENSE|aGa/aAa|p.Arg1582Lys/c.4745G>A|2230|Prrc2b|protein_coding|CODING|NM_001159634|18|1),missense_variant(MODERATE|MISSENSE|aGa/aAa|p.Arg895Lys/c.2684G>A|1486|Prrc2b|protein_coding|CODING|NM_172661|17|1)
intron_variant	Prrc2b	protein_coding	NM_001159634:c.5467-103C>A		MODIFIER										chr2	32220977	32220977	C	A	het	intron_variant(MODIFIER|||c.5467-103C>A|2230|Prrc2b|protein_coding|CODING|NM_001159634|23|1),intron_variant(MODIFIER|||c.3409-103C>A|1486|Prrc2b|protein_coding|CODING|NM_172661|22|1)
intron_variant	Ciz1	protein_coding	NM_028412:c.2139+9G>C		MODIFIER										chr2	32376436	32376436	G	C	het	intron_variant(MODIFIER|||c.2004+9G>C|800|Ciz1|protein_coding|CODING|NM_001252534|15|1),intron_variant(MODIFIER|||c.1992+9G>C|796|Ciz1|protein_coding|CODING|NM_001252536|16|1),intron_variant(MODIFIER|||c.1977+9G>C|791|Ciz1|protein_coding|CODING|NM_001252537|15|1),intron_variant(MODIFIER|||c.1977+9G>C|791|Ciz1|protein_coding|CODING|NM_001252538|15|1),intron_variant(MODIFIER|||c.2139+9G>C|845|Ciz1|…
intron_variant	Fam102a	protein_coding	NM_153560:c.620-95T>C		MODIFIER										chr2	32565306	32565306	T	C	het	intron_variant(MODIFIER|||c.620-95T>C|392|Fam102a|protein_coding|CODING|NM_153560|6|1)
missense_variant	Ak1	MISSENSE	NM_021515:p.Lys43Met/c.128A>T	aAg/aTg	MODERATE										chr2	32630271	32630271	A	T	het	missense_variant(MODERATE|MISSENSE|aAg/aTg|p.Lys27Met/c.80A>T|194|Ak1|protein_coding|CODING|NM_001198790|4|1),missense_variant(MODERATE|MISSENSE|aAg/aTg|p.Lys27Met/c.80A>T|194|Ak1|protein_coding|CODING|NM_001198791|4|1),missense_variant(MODERATE|MISSENSE|aAg/aTg|p.Lys27Met/c.80A>T|194|Ak1|protein_coding|CODING|NM_001198792|3|1),missense_variant(MODERATE|MISSENSE|aAg/aTg|p.Lys43Met/c.128A>T|210|Ak…
intron_variant	Ak1	protein_coding	NM_021515:c.255+145C>T		MODIFIER										chr2	32630543	32630543	C	T	het	intron_variant(MODIFIER|||c.207+145C>T|194|Ak1|protein_coding|CODING|NM_001198790|4|1),intron_variant(MODIFIER|||c.207+145C>T|194|Ak1|protein_coding|CODING|NM_001198791|4|1),intron_variant(MODIFIER|||c.207+145C>T|194|Ak1|protein_coding|CODING|NM_001198792|3|1),intron_variant(MODIFIER|||c.255+145C>T|210|Ak1|protein_coding|CODING|NM_021515|3|1)
intron_variant	Cdk9	protein_coding	NM_130860:c.753+10C>T		MODIFIER										chr2	32709457	32709457	G	A	het	intron_variant(MODIFIER|||c.753+10C>T|372|Cdk9|protein_coding|CODING|NM_130860|6|1)
intron_variant	Cdk9	protein_coding	NM_130860:c.604+44C>G		MODIFIER										chr2	32709729	32709729	G	C	het	intron_variant(MODIFIER|||c.604+44C>G|372|Cdk9|protein_coding|CODING|NM_130860|5|1)
missense_variant	Ttc16	MISSENSE	NM_177384:p.Leu381Met/c.1141T>A	Ttg/Atg	MODERATE										chr2	32769116	32769116	A	T	het	missense_variant(MODERATE|MISSENSE|Ttg/Atg|p.Leu381Met/c.1141T>A|824|Ttc16|protein_coding|CODING|NM_177384|9|1)
missense_variant	Ttc16	MISSENSE	NM_177384:p.Leu308Phe/c.924G>T	ttG/ttT	MODERATE										chr2	32769333	32769333	C	A	het	missense_variant(MODERATE|MISSENSE|ttG/ttT|p.Leu308Phe/c.924G>T|824|Ttc16|protein_coding|CODING|NM_177384|9|1)
intron_variant	Ttc16	protein_coding	NM_177384:c.324+62C>A		MODIFIER										chr2	32773920	32773920	G	T	het	upstream_gene_variant(MODIFIER||1901||204|Ptrh1|protein_coding|CODING|NM_178595||1),intron_variant(MODIFIER|||c.324+62C>A|824|Ttc16|protein_coding|CODING|NM_177384|4|1)
intron_variant	Stxbp1	protein_coding	NM_001113569:c.38-15C>T		MODIFIER										chr2	32823600	32823600	G	A	het	intron_variant(MODIFIER|||c.38-15C>T|603|Stxbp1|protein_coding|CODING|NM_001113569|1|1),intron_variant(MODIFIER|||c.38-15C>T|594|Stxbp1|protein_coding|CODING|NM_009295|1|1)
missense_variant	Rpl12	MISSENSE	NM_009076:p.Ile82Asn/c.245T>A	aTc/aAc	MODERATE										chr2	32963019	32963019	T	A	het	missense_variant(MODERATE|MISSENSE|aTc/aAc|p.Ile82Asn/c.245T>A|165|Rpl12|protein_coding|CODING|NM_009076|4|1),upstream_gene_variant(MODIFIER||1764||727|Lrsam1|protein_coding|CODING|NM_199302||1),upstream_gene_variant(MODIFIER||282|||Snora65||NON_CODING|NR_002898||1)
missense_variant	Zbtb34	MISSENSE	NM_001085507:p.Glu474Gln/c.1420G>C	Gaa/Caa	MODERATE										chr2	33411108	33411108	C	G	het	missense_variant(MODERATE|MISSENSE|Gaa/Caa|p.Glu474Gln/c.1420G>C|518|Zbtb34|protein_coding|CODING|NM_001085507|3|1),missense_variant(MODERATE|MISSENSE|Gaa/Caa|p.Glu456Gln/c.1366G>C|500|Zbtb34|protein_coding|CODING|NM_001276332|2|1)
intron_variant	Gapvd1	protein_coding	NM_025709:c.2809-179G>A		MODIFIER										chr2	34701029	34701029	C	T	het	intron_variant(MODIFIER|||c.2809-179G>A|1437|Gapvd1|protein_coding|CODING|NM_025709|16|1)
intron_variant	Gapvd1	protein_coding	NM_025709:c.1602+133C>T		MODIFIER										chr2	34720435	34720435	G	A	het	intron_variant(MODIFIER|||c.1602+133C>T|1437|Gapvd1|protein_coding|CODING|NM_025709|8|1)
missense_variant	Hc	MISSENSE	NM_010406:p.Thr1145Pro/c.3433A>C	Act/Cct	MODERATE										chr2	35008249	35008249	T	G	het	missense_variant(MODERATE|MISSENSE|Act/Cct|p.Thr1145Pro/c.3433A>C|1680|Hc|protein_coding|CODING|NM_010406|27|1)
missense_variant	Hc	MISSENSE	NM_010406:p.Asp668Val/c.2003A>T	gAc/gTc	MODERATE										chr2	35029470	35029470	T	A	het	missense_variant(MODERATE|MISSENSE|gAc/gTc|p.Asp668Val/c.2003A>T|1680|Hc|protein_coding|CODING|NM_010406|16|1)
intron_variant	Rab14	protein_coding	NM_026697:c.352-163T>G		MODIFIER				rs33002315						chr2	35183994	35183994	A	C	hom	intron_variant(MODIFIER|||c.352-163T>G|215|Rab14|protein_coding|CODING|NM_026697|5|1)
intron_variant	Ggta1	protein_coding	NM_010283:c.389+184A>G		MODIFIER										chr2	35413142	35413142	T	C	het	intron_variant(MODIFIER|||c.353+184A>G|394|Ggta1|protein_coding|CODING|NM_001145821|6|1),intron_variant(MODIFIER|||c.389+184A>G|406|Ggta1|protein_coding|CODING|NM_010283|7|1)
intron_variant	Ggta1	protein_coding	NM_010283:c.389+152A>G		MODIFIER										chr2	35413174	35413174	T	C	het	intron_variant(MODIFIER|||c.353+152A>G|394|Ggta1|protein_coding|CODING|NM_001145821|6|1),intron_variant(MODIFIER|||c.389+152A>G|406|Ggta1|protein_coding|CODING|NM_010283|7|1)
intron_variant	Lhx6	protein_coding	NM_008500:c.682+31C>A		MODIFIER										chr2	36094182	36094182	G	T	het	intron_variant(MODIFIER|||c.682+31C>A|377|Lhx6|protein_coding|CODING|NM_001083125|5|1),intron_variant(MODIFIER|||c.595+31C>A|363|Lhx6|protein_coding|CODING|NM_001083126|4|1),intron_variant(MODIFIER|||c.595+31C>A|348|Lhx6|protein_coding|CODING|NM_001083127|4|1),intron_variant(MODIFIER|||c.682+31C>A|392|Lhx6|protein_coding|CODING|NM_008500|5|1)
missense_variant	Olfr340	MISSENSE	NM_146951:p.Phe107Cys/c.320T>G	tTt/tGt	MODERATE										chr2	36452906	36452906	T	G	het	missense_variant(MODERATE|MISSENSE|tTt/tGt|p.Phe107Cys/c.320T>G|312|Olfr340|protein_coding|CODING|NM_146951|1|1)
upstream_gene_variant	Olfr50	protein_coding	NM_146946		MODIFIER				rs233980386						chr2	36793043	36793043	C	T	het	upstream_gene_variant(MODIFIER||195||312|Olfr50|protein_coding|CODING|NM_146946||1),intergenic_region(MODIFIER||||||||||1)
missense_variant	Olfr352	MISSENSE	NM_146940:p.Ala128Val/c.383C>T	gCc/gTc	MODERATE										chr2	36869950	36869950	C	T	het	missense_variant(MODERATE|MISSENSE|gCc/gTc|p.Ala128Val/c.383C>T|315|Olfr352|protein_coding|CODING|NM_146940|1|1)
upstream_gene_variant	Olfr354	protein_coding	NM_146939		MODIFIER										chr2	36906884	36906884	A	C	het	upstream_gene_variant(MODIFIER||64||317|Olfr354|protein_coding|CODING|NM_146939||1),intergenic_region(MODIFIER||||||||||1)
synonymous_variant	Olfr355	SILENT	NM_146625:p.Val10Val/c.30T>G	gtT/gtG	LOW										chr2	36928083	36928083	A	C	het	synonymous_variant(LOW|SILENT|gtT/gtG|p.Val10Val/c.30T>G|310|Olfr355|protein_coding|CODING|NM_146625|1|1)
missense_variant	Olfr357	MISSENSE	NM_146623:p.Lys298Asn/c.894A>C	aaA/aaC	MODERATE										chr2	36997705	36997705	A	C	het	missense_variant(MODERATE|MISSENSE|aaA/aaC|p.Lys298Asn/c.894A>C|308|Olfr357|protein_coding|CODING|NM_146623|1|1)
stop_gained	Olfr358	NONSENSE	NM_207235:p.Glu22*/c.64G>T	Gag/Tag	HIGH										chr2	37005549	37005549	C	A	het	stop_gained(HIGH|NONSENSE|Gag/Tag|p.Glu22*/c.64G>T|330|Olfr358|protein_coding|CODING|NM_207235|1|1)
intergenic_region					MODIFIER										chr2	37146385	37146385	T	G	het	intergenic_region(MODIFIER||||||||||1)
upstream_gene_variant	Olfr366	protein_coding	NM_001005569		MODIFIER										chr2	37219427	37219427	T	C	het	upstream_gene_variant(MODIFIER||64||309|Olfr366|protein_coding|CODING|NM_001005569||1),intergenic_region(MODIFIER||||||||||1)
missense_variant	Olfr367-ps	MISSENSE	NM_001081010:p.Thr54Pro/c.160A>C	Acc/Ccc	MODERATE										chr2	37270704	37270704	A	C	het	missense_variant(MODERATE|MISSENSE|Acc/Ccc|p.Thr54Pro/c.160A>C|280|Olfr367-ps|protein_coding|CODING|NM_001081010|2|1)
synonymous_variant	Strbp	SILENT	NM_009261:p.Ala603Ala/c.1809A>G	gcA/gcG	LOW										chr2	37590745	37590745	T	C	het	synonymous_variant(LOW|SILENT|gcA/gcG|p.Ala603Ala/c.1809A>G|672|Strbp|protein_coding|CODING|NM_009261|15|1)
intron_variant	Crb2	protein_coding	NM_001163566:c.1067-128A>G		MODIFIER				rs46336157						chr2	37790000	37790000	A	G	hom	intron_variant(MODIFIER|||c.1067-128A>G|1282|Crb2|protein_coding|CODING|NM_001163566|6|1)
missense_variant	Crb2	MISSENSE	NM_001163566:p.Arg912Cys/c.2734C>T	Cgc/Tgc	MODERATE										chr2	37793221	37793221	C	T	het	missense_variant(MODERATE|MISSENSE|Cgc/Tgc|p.Arg912Cys/c.2734C>T|1282|Crb2|protein_coding|CODING|NM_001163566|10|1)
missense_variant	Dennd1a	MISSENSE	NM_146122:p.Ser799Pro/c.2395T>C	Tca/Cca	MODERATE										chr2	37800692	37800692	A	G	het	missense_variant(MODERATE|MISSENSE|Tca/Cca|p.Ser799Pro/c.2395T>C|1016|Dennd1a|protein_coding|CODING|NM_146122|22|1),downstream_gene_variant(MODIFIER||1589||1282|Crb2|protein_coding|CODING|NM_001163566||1)
intron_variant	Psmb7	protein_coding	NM_011187:c.512-9640C>T		MODIFIER										chr2	38623130	38623130	G	A	het	intron_variant(MODIFIER|||c.512-9640C>T|277|Psmb7|protein_coding|CODING|NM_011187|5|1)
intron_variant	Nr6a1	protein_coding	NM_010264:c.188-24053G>A		MODIFIER										chr2	38784482	38784482	C	T	het	5_prime_UTR_variant(MODIFIER||74|c.-74G>A|438|Nr6a1|protein_coding|CODING|NM_001159548|1|1),5_prime_UTR_variant(MODIFIER||74|c.-74G>A|437|Nr6a1|protein_coding|CODING|NM_001159549|1|1),intron_variant(MODIFIER|||c.188-24053G>A|495|Nr6a1|protein_coding|CODING|NM_010264|3|1)
5_prime_UTR_variant	Olfml2a	protein_coding	NM_172854:c.-18G>C		MODIFIER										chr2	38932059	38932059	G	C	het	5_prime_UTR_variant(MODIFIER||18|c.-18G>C|681|Olfml2a|protein_coding|CODING|NM_172854|1|1)
intron_variant	Scai	protein_coding	NM_178778:c.512+55A>C		MODIFIER										chr2	39121056	39121056	T	G	het	intron_variant(MODIFIER|||c.512+55A>C|606|Scai|protein_coding|CODING|NM_178778|6|1)
intron_variant	Lrp1b	protein_coding	NM_053011:c.13560+99T>G		MODIFIER										chr2	40600155	40600155	A	C	het	intron_variant(MODIFIER|||c.13560+99T>G|4599|Lrp1b|protein_coding|CODING|NM_053011|89|1)
intron_variant	Lrp1b	protein_coding	NM_053011:c.8850+151G>C		MODIFIER										chr2	40874812	40874812	C	G	het	intron_variant(MODIFIER|||c.8850+151G>C|4599|Lrp1b|protein_coding|CODING|NM_053011|55|1)
intron_variant	Lrp1b	protein_coding	NM_053011:c.4711+43T>C		MODIFIER										chr2	41284052	41284052	A	G	het	intron_variant(MODIFIER|||c.4711+43T>C|4599|Lrp1b|protein_coding|CODING|NM_053011|28|1)
intron_variant	Lrp1b	protein_coding	NM_053011:c.206-26814G>A		MODIFIER										chr2	41987592	41987592	C	T	het	intron_variant(MODIFIER|||c.206-26814G>A|4599|Lrp1b|protein_coding|CODING|NM_053011|2|1)
intron_variant	Lrp1b	protein_coding	NM_053011:c.206-26821G>T		MODIFIER										chr2	41987599	41987599	C	A	het	intron_variant(MODIFIER|||c.206-26821G>T|4599|Lrp1b|protein_coding|CODING|NM_053011|2|1)
intergenic_region					MODIFIER										chr2	43518222	43518222	G	A	het	intergenic_region(MODIFIER||||||||||1)
intron_variant	Kynu	protein_coding	NM_027552:c.173-191A>C		MODIFIER										chr2	43581155	43581155	A	C	het	intron_variant(MODIFIER|||c.173-191A>C|465|Kynu|protein_coding|CODING|NM_027552|2|1)
splice_region_variant	Kynu	protein_coding	NM_027552:c.377A>C		LOW										chr2	43589475	43589475	A	C	het	splice_region_variant(LOW|||c.377A>C|465|Kynu|protein_coding|CODING|NM_027552|4|1),intron_variant(MODIFIER|||c.376+4A>C|465|Kynu|protein_coding|CODING|NM_027552|4|1)
splice_acceptor_variant	Arhgap15	protein_coding	NM_153820:c.409G>T		HIGH									Arhgap15:1.00(2);	chr2	43890427	43890427	G	T	het	splice_acceptor_variant(HIGH|||c.409G>T|186|Arhgap15|protein_coding|CODING|NM_001025377|6|1),splice_acceptor_variant(HIGH|||c.409G>T|481|Arhgap15|protein_coding|CODING|NM_153820|6|1),intron_variant(MODIFIER|||c.409-1G>T|186|Arhgap15|protein_coding|CODING|NM_001025377|5|1),intron_variant(MODIFIER|||c.409-1G>T|481|Arhgap15|protein_coding|CODING|NM_153820|5|1)
intron_variant	Arhgap15	protein_coding	NM_153820:c.845-121T>G		MODIFIER										chr2	44142129	44142129	T	G	het	intron_variant(MODIFIER|||c.845-121T>G|481|Arhgap15|protein_coding|CODING|NM_153820|9|1)
missense_variant	Acvr2a	MISSENSE	NM_007396:p.Val47Ala/c.140T>C	gTt/gCt	MODERATE										chr2	48870373	48870373	T	C	het	missense_variant(MODERATE|MISSENSE|gTt/gCt|p.Val47Ala/c.140T>C|513|Acvr2a|protein_coding|CODING|NM_007396|2|1)
intron_variant	Kif5c	protein_coding	NM_008449:c.589+22T>G		MODIFIER				rs226614680						chr2	49694877	49694877	T	G	het	intron_variant(MODIFIER|||c.589+22T>G|956|Kif5c|protein_coding|CODING|NM_008449|7|1)
intron_variant	Kif5c	protein_coding	NM_008449:c.969-245A>C		MODIFIER										chr2	49710475	49710475	A	C	het	intron_variant(MODIFIER|||c.969-245A>C|956|Kif5c|protein_coding|CODING|NM_008449|10|1)
synonymous_variant	Tas2r134	SILENT	NM_199158:p.Gly267Gly/c.801C>A	ggC/ggA	LOW										chr2	51628311	51628311	C	A	het	synonymous_variant(LOW|SILENT|ggC/ggA|p.Gly267Gly/c.801C>A|298|Tas2r134|protein_coding|CODING|NM_199158|1|1)
intron_variant	Rif1	protein_coding	NM_175238:c.1817+49A>C		MODIFIER										chr2	52094711	52094711	A	C	het	intron_variant(MODIFIER|||c.1817+49A>C|2426|Rif1|protein_coding|CODING|NM_175238|17|1)
intron_variant	Neb	protein_coding	NM_010889:c.21026-54A>C		MODIFIER										chr2	52147843	52147843	T	G	het	intron_variant(MODIFIER|||c.21026-54A>C|7152|Neb|protein_coding|CODING|NM_010889|154|1)
intron_variant	Neb	protein_coding	NM_010889:c.19357-144T>G		MODIFIER										chr2	52164846	52164846	A	C	het	intron_variant(MODIFIER|||c.19357-144T>G|7152|Neb|protein_coding|CODING|NM_010889|138|1)
missense_variant	Neb	MISSENSE	NM_010889:p.Val6336Ile/c.19006G>A	Gtc/Atc	MODERATE										chr2	52169872	52169872	C	T	het	missense_variant(MODERATE|MISSENSE|Gtc/Atc|p.Val6336Ile/c.19006G>A|7152|Neb|protein_coding|CODING|NM_010889|135|1)
intron_variant	Neb	protein_coding	NM_010889:c.17862+117T>G		MODIFIER										chr2	52183615	52183615	A	C	het	intron_variant(MODIFIER|||c.17862+117T>G|7152|Neb|protein_coding|CODING|NM_010889|124|1)
intron_variant	Neb	protein_coding	NM_010889:c.17862+103T>G		MODIFIER										chr2	52183629	52183629	A	C	het	intron_variant(MODIFIER|||c.17862+103T>G|7152|Neb|protein_coding|CODING|NM_010889|124|1)
intron_variant	Neb	protein_coding	NM_010889:c.17862+65A>G		MODIFIER				rs262671024						chr2	52183667	52183667	T	C	het	intron_variant(MODIFIER|||c.17862+65A>G|7152|Neb|protein_coding|CODING|NM_010889|124|1)
intron_variant	Neb	protein_coding	NM_010889:c.12733-104C>G		MODIFIER										chr2	52223152	52223152	G	C	het	intron_variant(MODIFIER|||c.12733-104C>G|7152|Neb|protein_coding|CODING|NM_010889|84|1)
synonymous_variant	Neb	SILENT	NM_010889:p.Ser903Ser/c.2709T>C	tcT/tcC	LOW										chr2	52296350	52296350	A	G	het	synonymous_variant(LOW|SILENT|tcT/tcC|p.Ser903Ser/c.2709T>C|7152|Neb|protein_coding|CODING|NM_010889|28|1),intron_variant(MODIFIER|||n.184+1440A>G||4930573O16Rik||NON_CODING|NR_040620|2|1)
missense_variant	Neb	MISSENSE	NM_010889:p.Lys423Met/c.1268A>T	aAg/aTg	MODERATE										chr2	52308567	52308567	T	A	het	missense_variant(MODERATE|MISSENSE|aAg/aTg|p.Lys423Met/c.1268A>T|7152|Neb|protein_coding|CODING|NM_010889|15|1),intron_variant(MODIFIER|||n.185-4426T>A||4930573O16Rik||NON_CODING|NR_040620|2|1)
intron_variant	Neb	protein_coding	NM_010889:c.597+220G>A		MODIFIER										chr2	52325477	52325477	C	T	het	intron_variant(MODIFIER|||c.597+220G>A|7152|Neb|protein_coding|CODING|NM_010889|8|1)
intron_variant	Fmnl2	protein_coding	NM_172409:c.1212+67G>C		MODIFIER										chr2	53103873	53103873	G	C	het	intron_variant(MODIFIER|||c.1212+67G>C|1083|Fmnl2|protein_coding|CODING|NM_172409|12|1)
intron_variant	Fmnl2	protein_coding	NM_172409:c.2398-164G>C		MODIFIER										chr2	53118023	53118023	G	C	het	intron_variant(MODIFIER|||c.2398-164G>C|1083|Fmnl2|protein_coding|CODING|NM_172409|18|1)
intron_variant	Prpf40a	protein_coding	NM_018785:c.2392-96T>C		MODIFIER										chr2	53142125	53142125	A	G	het	intron_variant(MODIFIER|||c.2392-96T>C|953|Prpf40a|protein_coding|CODING|NM_018785|21|1)
missense_variant	Nr4a2	MISSENSE	NM_001139509:p.Gly276Ser/c.826G>A	Ggt/Agt	MODERATE										chr2	57111614	57111614	C	T	het	missense_variant(MODERATE|MISSENSE|Ggt/Agt|p.Gly276Ser/c.826G>A|598|Nr4a2|protein_coding|CODING|NM_001139509|3|1),missense_variant(MODERATE|MISSENSE|Ggt/Agt|p.Gly276Ser/c.826G>A|598|Nr4a2|protein_coding|CODING|NM_013613|3|1)
intron_variant	Ccdc148	protein_coding	NM_001001178:c.145+65C>T		MODIFIER				rs264147134						chr2	59003917	59003917	G	A	het	intron_variant(MODIFIER|||c.145+65C>T|527|Ccdc148|protein_coding|CODING|NM_001001178|4|1)
intron_variant	Wdsub1	protein_coding	NM_028118:c.584-56A>C		MODIFIER										chr2	59874384	59874384	T	G	het	intron_variant(MODIFIER|||c.584-56A>C|423|Wdsub1|protein_coding|CODING|NM_001159636|3|1),intron_variant(MODIFIER|||c.584-56A>C|474|Wdsub1|protein_coding|CODING|NM_028118|3|1)
missense_variant	Baz2b	MISSENSE	NM_001001182:p.Glu618Val/c.1853A>T	gAg/gTg	MODERATE										chr2	59960015	59960015	T	A	het	missense_variant(MODERATE|MISSENSE|gAg/gTg|p.Glu618Val/c.1853A>T|2123|Baz2b|protein_coding|CODING|NM_001001182|10|1)
intron_variant	2022-03-07	protein_coding	NM_020575:c.2014-77T>A		MODIFIER										chr2	60245135	60245135	T	A	het	intron_variant(MODIFIER|||c.2014-77T>A|693|March7|protein_coding|CODING|NM_020575|8|1)
downstream_gene_variant	Ly75	protein_coding	NM_013825		MODIFIER										chr2	60293558	60293558	A	C	het	downstream_gene_variant(MODIFIER||202||1723|Ly75|protein_coding|CODING|NM_013825||1),intergenic_region(MODIFIER||||||||||1)
synonymous_variant	Ly75	SILENT	NM_013825:p.Phe1721Phe/c.5163C>T	ttC/ttT	LOW										chr2	60293769	60293769	G	A	het	synonymous_variant(LOW|SILENT|ttC/ttT|p.Phe1721Phe/c.5163C>T|1723|Ly75|protein_coding|CODING|NM_013825|35|1)
missense_variant	Itgb6	MISSENSE	NM_001159564:p.Arg628Gln/c.1883G>A	cGg/cAg	MODERATE										chr2	60620211	60620211	C	T	het	missense_variant(MODERATE|MISSENSE|cGg/cAg|p.Arg628Gln/c.1883G>A|787|Itgb6|protein_coding|CODING|NM_001159564|14|1),missense_variant(MODERATE|MISSENSE|cGg/cAg|p.Arg628Gln/c.1883G>A|787|Itgb6|protein_coding|CODING|NM_021359|11|1),splice_region_variant(LOW|||c.1883G>A|787|Itgb6|protein_coding|CODING|NM_001159564|14|1),splice_region_variant(LOW|||c.1883G>A|787|Itgb6|protein_coding|CODING|NM_021359|1…
intron_variant	Tank	protein_coding	NM_011529:c.54-119T>G		MODIFIER										chr2	61613532	61613532	T	G	het	intron_variant(MODIFIER|||c.54-119T>G|448|Tank|protein_coding|CODING|NM_011529|1|1),intron_variant(MODIFIER|||c.-49-119T>G|413|Tank|protein_coding|CODING|NM_001164072|1|1),intron_variant(MODIFIER|||c.-49-119T>G|414|Tank|protein_coding|CODING|NM_001164071|2|1)
missense_variant	Tbr1	MISSENSE	NM_009322:p.Pro598Ala/c.1792C>G	Ccc/Gcc	MODERATE										chr2	61812184	61812184	C	G	het	missense_variant(MODERATE|MISSENSE|Ccc/Gcc|p.Pro598Ala/c.1792C>G|681|Tbr1|protein_coding|CODING|NM_009322|6|1)
intron_variant	Slc4a10	protein_coding	NM_001242378:c.48+33C>T		MODIFIER										chr2	62046725	62046725	C	T	het	intron_variant(MODIFIER|||c.48+33C>T|1136|Slc4a10|protein_coding|CODING|NM_001242378|1|1),intron_variant(MODIFIER|||c.48+33C>T|1106|Slc4a10|protein_coding|CODING|NM_001242379|1|1),intron_variant(MODIFIER|||c.48+33C>T|1118|Slc4a10|protein_coding|CODING|NM_001242380|1|1),intron_variant(MODIFIER|||c.48+33C>T|1087|Slc4a10|protein_coding|CODING|NM_001242381|1|1),intron_variant(MODIFIER|||c.48+33C>T|11…
missense_variant	Slc4a10	MISSENSE	NM_001242378:p.Leu141Val/c.421T>G	Ttg/Gtg	MODERATE										chr2	62228571	62228571	T	G	het	missense_variant(MODERATE|MISSENSE|Ttg/Gtg|p.Leu141Val/c.421T>G|1136|Slc4a10|protein_coding|CODING|NM_001242378|5|1),missense_variant(MODERATE|MISSENSE|Ttg/Gtg|p.Leu141Val/c.421T>G|1106|Slc4a10|protein_coding|CODING|NM_001242379|5|1),missense_variant(MODERATE|MISSENSE|Ttg/Gtg|p.Leu141Val/c.421T>G|1118|Slc4a10|protein_coding|CODING|NM_001242380|5|1),missense_variant(MODERATE|MISSENSE|Ttg/Gtg|p.Leu…
intron_variant	Slc4a10	protein_coding	NM_001242378:c.1751+42C>G		MODIFIER										chr2	62268316	62268316	C	G	het	intron_variant(MODIFIER|||c.1751+42C>G|1136|Slc4a10|protein_coding|CODING|NM_001242378|14|1),intron_variant(MODIFIER|||c.1661+42C>G|1106|Slc4a10|protein_coding|CODING|NM_001242379|13|1),intron_variant(MODIFIER|||c.1751+42C>G|1118|Slc4a10|protein_coding|CODING|NM_001242380|14|1),intron_variant(MODIFIER|||c.1658+42C>G|1087|Slc4a10|protein_coding|CODING|NM_001242381|13|1),intron_variant(MODIFIER|||c…
intron_variant	Dpp4	protein_coding	NM_010074:c.1814+117C>T		MODIFIER										chr2	62352005	62352005	G	A	het	intron_variant(MODIFIER|||c.1814+117C>T|729|Dpp4|protein_coding|CODING|NM_001159543|20|1),intron_variant(MODIFIER|||c.1814+117C>T|760|Dpp4|protein_coding|CODING|NM_010074|20|1)
missense_variant	Kcnh7	MISSENSE	NM_133207:p.Leu828Arg/c.2483T>G	cTt/cGt	MODERATE										chr2	62736103	62736103	A	C	het	missense_variant(MODERATE|MISSENSE|cTt/cGt|p.Leu828Arg/c.2483T>G|1195|Kcnh7|protein_coding|CODING|NM_133207|11|1)
missense_variant	Fign	MISSENSE	NM_021716:p.Ser6Arg/c.18T>G	agT/agG	MODERATE										chr2	64096902	64096902	A	C	het	missense_variant(MODERATE|MISSENSE|agT/agG|p.Ser6Arg/c.18T>G|759|Fign|protein_coding|CODING|NM_021716|2|1),5_prime_UTR_variant(MODIFIER||116011|c.-74T>G|748|Fign|protein_coding|CODING|NM_001267846|2|1),intron_variant(MODIFIER|||c.-218+940T>G|748|Fign|protein_coding|CODING|NM_001267847|1|1)
intron_variant	Scn2a1	protein_coding	NM_001099298:c.698-53A>G		MODIFIER										chr2	65683618	65683618	A	G	het	intron_variant(MODIFIER|||c.698-53A>G|2006|Scn2a1|protein_coding|CODING|NM_001099298|5|1)
missense_variant	Scn2a1	MISSENSE	NM_001099298:p.Lys1805Thr/c.5414A>C	aAg/aCg	MODERATE										chr2	65764222	65764222	A	C	het	missense_variant(MODERATE|MISSENSE|aAg/aCg|p.Lys1805Thr/c.5414A>C|2006|Scn2a1|protein_coding|CODING|NM_001099298|26|1)
missense_variant	Csrnp3	MISSENSE	NM_153409:p.Ser373Arg/c.1117A>C	Agc/Cgc	MODERATE										chr2	66022346	66022346	A	C	het	missense_variant(MODERATE|MISSENSE|Agc/Cgc|p.Ser373Arg/c.1117A>C|597|Csrnp3|protein_coding|CODING|NM_153409|7|1),missense_variant(MODERATE|MISSENSE|Agc/Cgc|p.Ser373Arg/c.1117A>C|597|Csrnp3|protein_coding|CODING|NM_178634|6|1)
intron_variant	Scn1a	protein_coding	NM_018733:c.1171-67A>C		MODIFIER										chr2	66327924	66327924	T	G	het	intron_variant(MODIFIER|||c.1171-67A>C|1998|Scn1a|protein_coding|CODING|NM_018733|9|1)
intron_variant	Scn9a	protein_coding	NM_018852:c.2487+144G>T		MODIFIER										chr2	66533970	66533970	C	A	het	intron_variant(MODIFIER|||n.536-11570C>A||Gm13629||NON_CODING|NR_033495|2|1),intron_variant(MODIFIER|||c.2487+144G>T|1975|Scn9a|protein_coding|CODING|NM_018852|16|1)
synonymous_variant	Scn7a	SILENT	NM_009135:p.Gln1429Gln/c.4287A>G	caA/caG	LOW										chr2	66676257	66676257	T	C	het	synonymous_variant(LOW|SILENT|caA/caG|p.Gln1429Gln/c.4287A>G|1681|Scn7a|protein_coding|CODING|NM_009135|25|1)
intron_variant	Scn7a	protein_coding	NM_009135:c.3983-4G>T		MODIFIER										chr2	66676565	66676565	C	A	het	intron_variant(MODIFIER|||c.3983-4G>T|1681|Scn7a|protein_coding|CODING|NM_009135|24|1)
synonymous_variant	Scn7a	SILENT	NM_009135:p.Thr445Thr/c.1335T>G	acT/acG	LOW										chr2	66705071	66705071	A	C	het	synonymous_variant(LOW|SILENT|acT/acG|p.Thr445Thr/c.1335T>G|1681|Scn7a|protein_coding|CODING|NM_009135|11|1)
missense_variant	Scn7a	MISSENSE	NM_009135:p.Glu399Lys/c.1195G>A	Gaa/Aaa	MODERATE										chr2	66713951	66713951	C	T	het	missense_variant(MODERATE|MISSENSE|Gaa/Aaa|p.Glu399Lys/c.1195G>A|1681|Scn7a|protein_coding|CODING|NM_009135|10|1)
missense_variant	Xirp2	MISSENSE	NM_001024618:p.Thr1969Ala/c.5905A>G	Aca/Gca	MODERATE										chr2	67513321	67513321	A	G	het	missense_variant(MODERATE|MISSENSE|Aca/Gca|p.Thr1969Ala/c.5905A>G|3784|Xirp2|protein_coding|CODING|NM_001024618|7|1),missense_variant(MODERATE|MISSENSE|Aca/Gca|p.Thr1969Ala/c.5905A>G|3283|Xirp2|protein_coding|CODING|NM_001083919|7|1)
intron_variant	Xirp2	protein_coding	NM_001024618:c.9876-90G>A		MODIFIER				rs29720088						chr2	67524682	67524682	G	A	hom	intron_variant(MODIFIER|||c.9876-90G>A|3784|Xirp2|protein_coding|CODING|NM_001024618|8|1),intron_variant(MODIFIER|||c.*40-90G>A|3283|Xirp2|protein_coding|CODING|NM_001083919|8|1)
intron_variant	Stk39	protein_coding	NM_016866:c.1531+42T>G		MODIFIER										chr2	68263193	68263193	A	C	het	intron_variant(MODIFIER|||c.1531+42T>G|556|Stk39|protein_coding|CODING|NM_016866|16|1)
intron_variant	4932414N04Rik	protein_coding	NM_183113:c.-970+196A>C		MODIFIER										chr2	68662731	68662731	A	C	het	intron_variant(MODIFIER|||c.-970+196A>C|752|4932414N04Rik|protein_coding|CODING|NM_183113|3|1)
intron_variant	4932414N04Rik	protein_coding	NM_183113:c.3-136A>C		MODIFIER										chr2	68710885	68710885	A	C	het	intron_variant(MODIFIER|||c.3-136A>C|752|4932414N04Rik|protein_coding|CODING|NM_183113|14|1)
intron_variant	Nostrin	protein_coding	NM_181547:c.1054-230G>T		MODIFIER										chr2	69182597	69182597	G	T	het	intron_variant(MODIFIER|||c.1054-230G>T|506|Nostrin|protein_coding|CODING|NM_181547|12|1)
intron_variant	Nostrin	protein_coding	NM_181547:c.1385-5C>A		MODIFIER										chr2	69188992	69188992	C	A	het	intron_variant(MODIFIER|||c.1385-5C>A|506|Nostrin|protein_coding|CODING|NM_181547|15|1)
intron_variant	Lrp2	protein_coding	NM_001081088:c.11149+137T>G		MODIFIER										chr2	69458235	69458235	A	C	het	intron_variant(MODIFIER|||c.11149+137T>G|4660|Lrp2|protein_coding|CODING|NM_001081088|57|1)
intron_variant	Lrp2	protein_coding	NM_001081088:c.8008+167T>G		MODIFIER										chr2	69480958	69480958	A	C	het	intron_variant(MODIFIER|||c.8008+167T>G|4660|Lrp2|protein_coding|CODING|NM_001081088|42|1)
intron_variant	Lrp2	protein_coding	NM_001081088:c.5829+45G>T		MODIFIER										chr2	69491710	69491710	C	A	het	intron_variant(MODIFIER|||c.5829+45G>T|4660|Lrp2|protein_coding|CODING|NM_001081088|35|1)
synonymous_variant	Lrp2	SILENT	NM_001081088:p.Ser1330Ser/c.3990C>T	agC/agT	LOW				rs28009430						chr2	69506437	69506437	G	A	het	synonymous_variant(LOW|SILENT|agC/agT|p.Ser1330Ser/c.3990C>T|4660|Lrp2|protein_coding|CODING|NM_001081088|25|1)
missense_variant	Klhl41	MISSENSE	NM_001081087:p.Lys459Thr/c.1376A>C	aAa/aCa	MODERATE										chr2	69674730	69674730	A	C	het	missense_variant(MODERATE|MISSENSE|aAa/aCa|p.Lys459Thr/c.1376A>C|606|Klhl41|protein_coding|CODING|NM_001081087|3|1),splice_region_variant(LOW|||c.1376A>C|606|Klhl41|protein_coding|CODING|NM_001081087|3|1)
intron_variant	Ssb	protein_coding	NM_001110145:c.171-94T>G		MODIFIER										chr2	69866394	69866394	T	G	het	intron_variant(MODIFIER|||c.171-94T>G|415|Ssb|protein_coding|CODING|NM_001110145|3|1),intron_variant(MODIFIER|||c.171-94T>G|415|Ssb|protein_coding|CODING|NM_009278|3|1)
missense_variant	Ubr3	MISSENSE	NM_001081548:p.Thr322Ala/c.964A>G	Act/Gct	MODERATE										chr2	69922367	69922367	A	G	het	missense_variant(MODERATE|MISSENSE|Act/Gct|p.Thr322Ala/c.964A>G|1892|Ubr3|protein_coding|CODING|NM_001081548|4|1),missense_variant(MODERATE|MISSENSE|Act/Gct|p.Thr323Ala/c.967A>G|1889|Ubr3|protein_coding|CODING|NM_177783|4|1)
intron_variant	Ubr3	protein_coding	NM_001081548:c.1035+15T>G		MODIFIER										chr2	69922948	69922948	T	G	het	intron_variant(MODIFIER|||c.1035+15T>G|1892|Ubr3|protein_coding|CODING|NM_001081548|5|1),intron_variant(MODIFIER|||c.1038+15T>G|1889|Ubr3|protein_coding|CODING|NM_177783|5|1)
intron_variant	Ubr3	protein_coding	NM_001081548:c.2907+42T>C		MODIFIER										chr2	69970283	69970283	T	C	het	intron_variant(MODIFIER|||c.2907+42T>C|1892|Ubr3|protein_coding|CODING|NM_001081548|21|1),intron_variant(MODIFIER|||c.2910+42T>C|1889|Ubr3|protein_coding|CODING|NM_177783|21|1)
intron_variant	Myo3b	protein_coding	NM_177376:c.1626-13A>T		MODIFIER										chr2	70244834	70244834	A	T	het	intron_variant(MODIFIER|||c.1626-13A>T|1333|Myo3b|protein_coding|CODING|NM_177376|15|1)
intron_variant	Gorasp2	protein_coding	NM_027352:c.64-3957C>T		MODIFIER										chr2	70672508	70672508	C	T	het	intron_variant(MODIFIER|||n.253-57C>T||Gorasp2||CODING|NR_027343|1|1),intron_variant(MODIFIER|||c.64-3957C>T|451|Gorasp2|protein_coding|CODING|NM_027352|1|1)
intron_variant	Tlk1	protein_coding	NM_172664:c.1769-73T>C		MODIFIER										chr2	70721282	70721282	A	G	het	intron_variant(MODIFIER|||c.1769-73T>C|766|Tlk1|protein_coding|CODING|NM_172664|16|1)
5_prime_UTR_variant	Dcaf17	protein_coding	NM_001165980:c.-14G>T		MODIFIER										chr2	71055980	71055980	G	T	het	5_prime_UTR_variant(MODIFIER||14|c.-14G>T|519|Dcaf17|protein_coding|CODING|NM_001165980|1|1),5_prime_UTR_variant(MODIFIER||14|c.-14G>T|519|Dcaf17|protein_coding|CODING|NM_001165981|1|1),5_prime_UTR_variant(MODIFIER||14|c.-14G>T|286|Dcaf17|protein_coding|CODING|NM_001165982|1|1),5_prime_UTR_variant(MODIFIER||14|c.-14G>T|505|Dcaf17|protein_coding|CODING|NM_198005|1|1),upstream_gene_variant(MODIFIER…
intron_variant	Itga6	protein_coding	NM_001277970:c.986+208A>G		MODIFIER										chr2	71825927	71825927	A	G	het	intron_variant(MODIFIER|||c.986+208A>G|1091|Itga6|protein_coding|CODING|NM_001277970|6|1),intron_variant(MODIFIER|||c.986+208A>G|1073|Itga6|protein_coding|CODING|NM_008397|6|1)
intron_variant	Cdca7	protein_coding	NM_025866:c.1118+82C>T		MODIFIER				rs29861134						chr2	72485394	72485394	C	T	het	intron_variant(MODIFIER|||c.1118+82C>T|382|Cdca7|protein_coding|CODING|NM_025866|8|1)
intron_variant	Cir1	protein_coding	NM_025854:c.677+197A>G		MODIFIER										chr2	73286141	73286141	T	C	het	intron_variant(MODIFIER|||c.677+197A>G|450|Cir1|protein_coding|CODING|NM_025854|9|1)
intron_variant	Cir1	protein_coding	NM_025854:c.592-154C>A		MODIFIER				rs246234295						chr2	73286577	73286577	G	T	het	intron_variant(MODIFIER|||c.592-154C>A|450|Cir1|protein_coding|CODING|NM_025854|8|1)
synonymous_variant	Gpr155	SILENT	NM_001190297:p.Ser110Ser/c.330C>T	tcC/tcT	LOW				rs27987076						chr2	73381948	73381948	G	A	het	synonymous_variant(LOW|SILENT|tcC/tcT|p.Ser110Ser/c.330C>T|868|Gpr155|protein_coding|CODING|NM_001190297|3|1),synonymous_variant(LOW|SILENT|tcC/tcT|p.Ser110Ser/c.330C>T|783|Gpr155|protein_coding|CODING|NM_001276443|3|1),synonymous_variant(LOW|SILENT|tcC/tcT|p.Ser110Ser/c.330C>T|840|Gpr155|protein_coding|CODING|NM_001276444|3|1)
intron_variant	Chrna1	protein_coding	NM_007389:c.778+27A>G		MODIFIER										chr2	73570380	73570380	T	C	het	intron_variant(MODIFIER|||c.778+27A>G|457|Chrna1|protein_coding|CODING|NM_007389|6|1)
missense_variant	Ttc30b	MISSENSE	NM_028235:p.Glu142Asp/c.426A>C	gaA/gaC	MODERATE										chr2	75937982	75937982	T	G	het	missense_variant(MODERATE|MISSENSE|gaA/gaC|p.Glu142Asp/c.426A>C|664|Ttc30b|protein_coding|CODING|NM_028235|1|1)
upstream_gene_variant	Ttc30b	protein_coding	NM_028235		MODIFIER										chr2	75938556	75938556	A	C	het	upstream_gene_variant(MODIFIER||94||664|Ttc30b|protein_coding|CODING|NM_028235||1),intergenic_region(MODIFIER||||||||||1)
splice_region_variant	Plekha3	protein_coding	NM_031256:c.616T>C		LOW										chr2	76690438	76690438	T	C	het	splice_region_variant(LOW|||c.616T>C|297|Plekha3|protein_coding|CODING|NM_031256|5|1),intron_variant(MODIFIER|||c.616-7T>C|297|Plekha3|protein_coding|CODING|NM_031256|5|1)
missense_variant	Ttn	MISSENSE	NM_011652:p.Glu25541Asp/c.76623A>C	gaA/gaC	MODERATE										chr2	76738687	76738687	T	G	het	missense_variant(MODERATE|MISSENSE|gaA/gaC|p.Glu25541Asp/c.76623A>C|33467|Ttn|protein_coding|CODING|NM_011652|275|1),missense_variant(MODERATE|MISSENSE|gaA/gaC|p.Glu18960Asp/c.56880A>C|26886|Ttn|protein_coding|CODING|NM_028004|154|1)
missense_variant	Ttn	MISSENSE	NM_011652:p.Glu22787Gln/c.68359G>C	Gaa/Caa	MODERATE										chr2	76746951	76746951	C	G	het	missense_variant(MODERATE|MISSENSE|Gaa/Caa|p.Glu22787Gln/c.68359G>C|33467|Ttn|protein_coding|CODING|NM_011652|275|1),missense_variant(MODERATE|MISSENSE|Gaa/Caa|p.Glu16206Gln/c.48616G>C|26886|Ttn|protein_coding|CODING|NM_028004|154|1)
missense_variant	Ttn	MISSENSE	NM_011652:p.Ala21027Glu/c.63080C>A	gCg/gAg	MODERATE										chr2	76752230	76752230	G	T	het	missense_variant(MODERATE|MISSENSE|gCg/gAg|p.Ala21027Glu/c.63080C>A|33467|Ttn|protein_coding|CODING|NM_011652|275|1),missense_variant(MODERATE|MISSENSE|gCg/gAg|p.Ala14446Glu/c.43337C>A|26886|Ttn|protein_coding|CODING|NM_028004|154|1)
missense_variant	Ttn	MISSENSE	NM_011652:p.Trp20931Arg/c.62791T>C	Tgg/Cgg	MODERATE										chr2	76752519	76752519	A	G	het	missense_variant(MODERATE|MISSENSE|Tgg/Cgg|p.Trp20931Arg/c.62791T>C|33467|Ttn|protein_coding|CODING|NM_011652|275|1),missense_variant(MODERATE|MISSENSE|Tgg/Cgg|p.Trp14350Arg/c.43048T>C|26886|Ttn|protein_coding|CODING|NM_028004|154|1)
intron_variant	Ttn	protein_coding	NM_011652:c.59774-21T>C		MODIFIER										chr2	76756575	76756575	A	G	het	intron_variant(MODIFIER|||c.59774-21T>C|33467|Ttn|protein_coding|CODING|NM_011652|267|1),intron_variant(MODIFIER|||c.40031-21T>C|26886|Ttn|protein_coding|CODING|NM_028004|146|1)
missense_variant	Ttn	MISSENSE	NM_011652:p.Lys14540Thr/c.43619A>C	aAg/aCg	MODERATE										chr2	76787269	76787269	T	G	het	missense_variant(MODERATE|MISSENSE|aAg/aCg|p.Lys14540Thr/c.43619A>C|33467|Ttn|protein_coding|CODING|NM_011652|220|1),missense_variant(MODERATE|MISSENSE|aAg/aCg|p.Lys7959Thr/c.23876A>C|26886|Ttn|protein_coding|CODING|NM_028004|99|1)
intron_variant	Ttn	protein_coding	NM_011652:c.33151+55T>G		MODIFIER										chr2	76816934	76816934	A	C	het	intron_variant(MODIFIER|||c.33151+55T>G|33467|Ttn|protein_coding|CODING|NM_011652|170|1),intron_variant(MODIFIER|||c.13408+55T>G|26886|Ttn|protein_coding|CODING|NM_028004|49|1)
intron_variant	Ttn	protein_coding	NM_011652:c.31891+893C>T		MODIFIER										chr2	76831208	76831208	G	A	het	intron_variant(MODIFIER|||c.13166-12392C>T|26886|Ttn|protein_coding|CODING|NM_028004|46|1),intron_variant(MODIFIER|||c.31891+893C>T|33467|Ttn|protein_coding|CODING|NM_011652|155|1)
missense_variant	Ttn	MISSENSE	NM_011652:p.Lys10034Asn/c.30102A>C	aaA/aaC	MODERATE										chr2	76848325	76848325	T	G	het	missense_variant(MODERATE|MISSENSE|aaA/aaC|p.Lys10034Asn/c.30102A>C|33467|Ttn|protein_coding|CODING|NM_011652|139|1),intron_variant(MODIFIER|||c.13166-29509A>C|26886|Ttn|protein_coding|CODING|NM_028004|46|1)
intron_variant	Ttn	protein_coding	NM_011652:c.21890-141A>C		MODIFIER										chr2	76881980	76881980	T	G	het	intron_variant(MODIFIER|||c.13165+24274A>C|26886|Ttn|protein_coding|CODING|NM_028004|46|1),intron_variant(MODIFIER|||c.21890-141A>C|33467|Ttn|protein_coding|CODING|NM_011652|85|1)
synonymous_variant	Ttn	SILENT	NM_011652:p.Thr4924Thr/c.14772T>G	acT/acG	LOW										chr2	76896802	76896802	A	C	het	synonymous_variant(LOW|SILENT|acT/acG|p.Thr4924Thr/c.14772T>G|33467|Ttn|protein_coding|CODING|NM_011652|60|1),intron_variant(MODIFIER|||c.13165+9452T>G|26886|Ttn|protein_coding|CODING|NM_028004|46|1)
missense_variant	Ccdc141	MISSENSE	NM_001025576:p.Glu161Asp/c.483A>C	gaA/gaC	MODERATE										chr2	77128272	77128272	T	G	het	missense_variant(MODERATE|MISSENSE|gaA/gaC|p.Glu161Asp/c.483A>C|1531|Ccdc141|protein_coding|CODING|NM_001025576|4|1)
intron_variant	Nup35	protein_coding	NM_027091:c.40+236T>C		MODIFIER										chr2	80639168	80639168	T	C	het	upstream_gene_variant(MODIFIER||96||308|Nup35|protein_coding|CODING|NM_001190179||1),intron_variant(MODIFIER|||c.40+236T>C|325|Nup35|protein_coding|CODING|NM_027091|1|1)
synonymous_variant	Nup35	SILENT	NM_027091:p.Thr106Thr/c.318G>A	acG/acA	LOW										chr2	80644258	80644258	G	A	het	synonymous_variant(LOW|SILENT|acG/acA|p.Thr89Thr/c.267G>A|308|Nup35|protein_coding|CODING|NM_001190179|3|1),synonymous_variant(LOW|SILENT|acG/acA|p.Thr106Thr/c.318G>A|325|Nup35|protein_coding|CODING|NM_027091|3|1)
intergenic_region					MODIFIER										chr2	83007562	83007562	T	G	het	intergenic_region(MODIFIER||||||||||1)
intron_variant	Itgav	protein_coding	NM_008402:c.585+21G>T		MODIFIER										chr2	83761950	83761950	G	T	het	intron_variant(MODIFIER|||c.585+21G>T|1044|Itgav|protein_coding|CODING|NM_008402|5|1)
intron_variant	Zswim2	protein_coding	NM_027964:c.941+56A>T		MODIFIER										chr2	83917838	83917838	T	A	het	intron_variant(MODIFIER|||c.941+56A>T|631|Zswim2|protein_coding|CODING|NM_027964|7|1)
intron_variant	Tfpi	protein_coding	NM_011576:c.109+43A>C		MODIFIER										chr2	84457980	84457980	T	G	het	intron_variant(MODIFIER|||c.109+43A>C|235|Tfpi|protein_coding|CODING|NM_001177319|3|1),intron_variant(MODIFIER|||c.109+43A>C|235|Tfpi|protein_coding|CODING|NM_001177320|3|1),intron_variant(MODIFIER|||c.109+43A>C|306|Tfpi|protein_coding|CODING|NM_011576|3|1)
intron_variant	Slc43a1	protein_coding	NM_001081349:c.595-56A>T		MODIFIER										chr2	84852612	84852612	A	T	het	intron_variant(MODIFIER|||c.595-56A>T|607|Slc43a1|protein_coding|CODING|NM_001081349|5|1),intron_variant(MODIFIER|||c.544-56A>T|590|Slc43a1|protein_coding|CODING|NM_001083809|4|1),intron_variant(MODIFIER|||c.466-56A>T|564|Slc43a1|protein_coding|CODING|NM_024497|5|1)
missense_variant	Prg2	MISSENSE	NM_008920:p.Lys106Asn/c.318G>T	aaG/aaT	MODERATE										chr2	84982265	84982265	G	T	het	missense_variant(MODERATE|MISSENSE|aaG/aaT|p.Lys106Asn/c.318G>T|223|Prg2|protein_coding|CODING|NM_008920|3|1)
intron_variant	Prg3	protein_coding	NM_016914:c.501+141C>T		MODIFIER										chr2	84991674	84991674	C	T	het	intron_variant(MODIFIER|||c.501+141C>T|222|Prg3|protein_coding|CODING|NM_016914|4|1)
intron_variant	P2rx3	protein_coding	NM_145526:c.255+93G>A		MODIFIER										chr2	85024763	85024763	C	T	het	intron_variant(MODIFIER|||c.255+93G>A|397|P2rx3|protein_coding|CODING|NM_145526|2|1)
missense_variant	Ssrp1	MISSENSE	NM_001136081:p.Arg211His/c.632G>A	cGc/cAc	MODERATE										chr2	85040653	85040653	G	A	het	missense_variant(MODERATE|MISSENSE|cGc/cAc|p.Arg211His/c.632G>A|708|Ssrp1|protein_coding|CODING|NM_001136081|6|1),missense_variant(MODERATE|MISSENSE|cGc/cAc|p.Arg211His/c.632G>A|708|Ssrp1|protein_coding|CODING|NM_182990|6|1)
3_prime_UTR_variant	Aplnr	protein_coding	NM_011784:c.*1246A>G		MODIFIER										chr2	85139012	85139012	A	G	het	3_prime_UTR_variant(MODIFIER||1246|c.*1246A>G|377|Aplnr|protein_coding|CODING|NM_011784|1|1)
synonymous_variant	Olfr988	SILENT	NM_001011534:p.Leu115Leu/c.343T>C	Tta/Cta	LOW										chr2	85353582	85353582	A	G	het	synonymous_variant(LOW|SILENT|Tta/Cta|p.Leu115Leu/c.343T>C|309|Olfr988|protein_coding|CODING|NM_001011534|1|1)
upstream_gene_variant	Olfr994	protein_coding	NM_146433		MODIFIER										chr2	85430985	85430985	T	C	het	upstream_gene_variant(MODIFIER||158||314|Olfr994|protein_coding|CODING|NM_146433||1),intergenic_region(MODIFIER||||||||||1)
missense_variant	4833423E24Rik	MISSENSE	NM_001081664:p.Lys476Thr/c.1427A>C	aAg/aCg	MODERATE										chr2	85484181	85484181	T	G	het	missense_variant(MODERATE|MISSENSE|aAg/aCg|p.Lys476Thr/c.1427A>C|487|4833423E24Rik|protein_coding|CODING|NM_001081664|12|1)
intron_variant	4833423E24Rik	protein_coding	NM_001081664:c.1014+88A>G		MODIFIER										chr2	85490581	85490581	T	C	het	intron_variant(MODIFIER|||c.1014+88A>G|487|4833423E24Rik|protein_coding|CODING|NM_001081664|7|1)
missense_variant	4833423E24Rik	MISSENSE	NM_001081664:p.Ser201Ile/c.602G>T	aGc/aTc	MODERATE										chr2	85502077	85502077	C	A	het	missense_variant(MODERATE|MISSENSE|aGc/aTc|p.Ser201Ile/c.602G>T|487|4833423E24Rik|protein_coding|CODING|NM_001081664|3|1)
3_prime_UTR_variant	Olfr996	protein_coding	NM_146437:c.*73A>G		MODIFIER										chr2	85580258	85580258	A	G	het	3_prime_UTR_variant(MODIFIER||73|c.*73A>G|314|Olfr996|protein_coding|CODING|NM_146437|1|1)
missense_variant	Olfr154	MISSENSE	NM_013728:p.Val273Ile/c.817G>A	Gtt/Att	MODERATE										chr2	85663616	85663616	C	T	het	missense_variant(MODERATE|MISSENSE|Gtt/Att|p.Val273Ile/c.817G>A|318|Olfr154|protein_coding|CODING|NM_013728|1|1)
upstream_gene_variant	Olfr1012	protein_coding	NM_146568		MODIFIER										chr2	85760402	85760402	C	A	het	upstream_gene_variant(MODIFIER||28||311|Olfr1012|protein_coding|CODING|NM_146568||1),intergenic_region(MODIFIER||||||||||1)
missense_variant	Olfr1014	MISSENSE	NM_146569:p.Asp179Glu/c.537T>G	gaT/gaG	MODERATE										chr2	85777122	85777122	T	G	het	missense_variant(MODERATE|MISSENSE|gaT/gaG|p.Asp179Glu/c.537T>G|305|Olfr1014|protein_coding|CODING|NM_146569|1|1)
downstream_gene_variant	Olfr1016	protein_coding	NM_001011758		MODIFIER										chr2	85799328	85799328	C	T	het	downstream_gene_variant(MODIFIER||11||309|Olfr1016|protein_coding|CODING|NM_001011758||1),intergenic_region(MODIFIER||||||||||1)
downstream_gene_variant	Olfr1019	protein_coding	NM_147015		MODIFIER										chr2	85839994	85839994	G	A	het	downstream_gene_variant(MODIFIER||863||310|Olfr1019|protein_coding|CODING|NM_147015||1),intergenic_region(MODIFIER||||||||||1)
upstream_gene_variant	Olfr1026	protein_coding	NM_146584		MODIFIER										chr2	85923266	85923266	A	G	het	upstream_gene_variant(MODIFIER||4||307|Olfr1026|protein_coding|CODING|NM_146584||1),intergenic_region(MODIFIER||||||||||1)
missense_variant	Olfr1026	MISSENSE	NM_146584:p.Phe177Val/c.529T>G	Ttc/Gtc	MODERATE										chr2	85923798	85923798	T	G	het	missense_variant(MODERATE|MISSENSE|Ttc/Gtc|p.Phe177Val/c.529T>G|307|Olfr1026|protein_coding|CODING|NM_146584|1|1)
missense_variant	Olfr1033	MISSENSE	NM_146578:p.Ser135Pro/c.403T>C	Tcc/Ccc	MODERATE										chr2	86041719	86041719	T	C	het	missense_variant(MODERATE|MISSENSE|Tcc/Ccc|p.Ser135Pro/c.403T>C|310|Olfr1033|protein_coding|CODING|NM_146578|3|1)
missense_variant	Olfr1036	MISSENSE	NM_207142:p.Glu194Asp/c.582G>T	gaG/gaT	MODERATE										chr2	86075323	86075323	G	T	het	missense_variant(MODERATE|MISSENSE|gaG/gaT|p.Glu194Asp/c.582G>T|310|Olfr1036|protein_coding|CODING|NM_207142|1|1)
missense_variant	Olfr1037	MISSENSE	NM_001011532:p.Ser265Asn/c.794G>A	aGc/aAc	MODERATE										chr2	86084982	86084982	C	T	het	missense_variant(MODERATE|MISSENSE|aGc/aAc|p.Ser265Asn/c.794G>A|321|Olfr1037|protein_coding|CODING|NM_001011532|1|1)
5_prime_UTR_variant	Olfr1038-ps	protein_coding	NM_147013:c.-11T>C		MODIFIER										chr2	86121914	86121914	T	C	het	5_prime_UTR_variant(MODIFIER||11|c.-11T>C|318|Olfr1038-ps|protein_coding|CODING|NM_147013|2|1|WARNING_TRANSCRIPT_INCOMPLETE)
missense_variant	Olfr1038-ps	MISSENSE	NM_147013:p.Thr167Pro/c.499A>C	Aca/Cca	MODERATE										chr2	86122423	86122423	A	C	het	missense_variant(MODERATE|MISSENSE|Aca/Cca|p.Thr167Pro/c.499A>C|318|Olfr1038-ps|protein_coding|CODING|NM_147013|2|1|WARNING_TRANSCRIPT_INCOMPLETE)
upstream_gene_variant	Olfr1045	protein_coding	NM_147017		MODIFIER										chr2	86198862	86198862	G	T	hom	upstream_gene_variant(MODIFIER||112||315|Olfr1045|protein_coding|CODING|NM_147017||1),intergenic_region(MODIFIER||||||||||1)
upstream_gene_variant	Olfr1046	protein_coding	NM_146582		MODIFIER										chr2	86217909	86217909	A	C	het	upstream_gene_variant(MODIFIER||201||316|Olfr1046|protein_coding|CODING|NM_146582||1),intergenic_region(MODIFIER||||||||||1)
missense_variant	Olfr1047	MISSENSE	NM_147012:p.Val250Phe/c.748G>T	Gtc/Ttc	MODERATE										chr2	86228222	86228222	C	A	het	missense_variant(MODERATE|MISSENSE|Gtc/Ttc|p.Val250Phe/c.748G>T|319|Olfr1047|protein_coding|CODING|NM_147012|1|1)
missense_variant	Olfr1051	MISSENSE	NM_207562:p.Cys169Tyr/c.506G>A	tGt/tAt	MODERATE										chr2	86275980	86275980	C	T	het	missense_variant(MODERATE|MISSENSE|tGt/tAt|p.Cys169Tyr/c.506G>A|308|Olfr1051|protein_coding|CODING|NM_207562|1|1)
missense_variant	Olfr1056	MISSENSE	NM_147018:p.Ile163Asn/c.488T>A	aTt/aAt	MODERATE										chr2	86355893	86355893	A	T	het	missense_variant(MODERATE|MISSENSE|aTt/aAt|p.Ile163Asn/c.488T>A|313|Olfr1056|protein_coding|CODING|NM_147018|1|1)
missense_variant	Olfr1058	MISSENSE	NM_146391:p.Ile221Val/c.661A>G	Att/Gtt	MODERATE										chr2	86385756	86385756	T	C	het	missense_variant(MODERATE|MISSENSE|Att/Gtt|p.Ile221Val/c.661A>G|316|Olfr1058|protein_coding|CODING|NM_146391|1|1)
missense_variant	Olfr1058	MISSENSE	NM_146391:p.Lys80Gln/c.238A>C	Aaa/Caa	MODERATE										chr2	86386179	86386179	T	G	het	missense_variant(MODERATE|MISSENSE|Aaa/Caa|p.Lys80Gln/c.238A>C|316|Olfr1058|protein_coding|CODING|NM_146391|1|1)
missense_variant	Olfr1080	MISSENSE	NM_146409:p.Ala53Thr/c.157G>A	Gcc/Acc	MODERATE										chr2	86553966	86553966	C	T	het	missense_variant(MODERATE|MISSENSE|Gcc/Acc|p.Ala53Thr/c.157G>A|313|Olfr1080|protein_coding|CODING|NM_146409|2|1)
intergenic_region					MODIFIER										chr2	86607325	86607325	A	T	het	intergenic_region(MODIFIER||||||||||1)
missense_variant	Olfr1084	MISSENSE	NM_207135:p.Arg235His/c.704G>A	cGc/cAc	MODERATE										chr2	86639003	86639003	C	T	het	missense_variant(MODERATE|MISSENSE|cGc/cAc|p.Arg235His/c.704G>A|313|Olfr1084|protein_coding|CODING|NM_207135|1|1)
[truncated: 63,713 more rows]
